# Supplementary material for: High-pressure single-crystal diffraction at the Australian Synchrotron
Source: J Synchrotron Radiat. 2023 Jun 15;30(Pt 4):841–6. doi: 10.1107/S160057752300406X (PMC10325021; doi:10.1107/S160057752300406X)
Supplement: Supplementary file 1 [file s-30-00841-sup1.cif]

data_ambient
#==============================================================================

# PROCESSING SUMMARY (IUCr Office Use Only)

_journal_date_recd_electronic      2023-02-13
_journal_date_to_coeditor         ?
_journal_date_from_coeditor       ?
_journal_date_accepted     2023-05-05
_journal_date_printers_first      ?
_journal_date_printers_final      ?
_journal_date_proofs_out          ?
_journal_date_proofs_in           ?
_journal_coeditor_name            ?
_journal_coeditor_code      VY5009SUP1
_journal_coeditor_notes
; ?
;
_journal_paper_category      FA
_journal_techeditor_code      S230406
_iucr_compatibility_tag          ACTA95
_journal_techeditor_notes  
;
;
_journal_coden_ASTM               ?
_journal_name_full                ?
_journal_year                     ?
_journal_volume                   ?
_journal_issue                    ?
_journal_page_first               ?
_journal_page_last                ?
_journal_suppl_publ_number        ?
_journal_suppl_publ_pages         ?

#==============================================================================

_audit_creation_date               2022-11-30
_audit_creation_method
;
Olex2 1.5
(compiled 2022.04.07 svn.rca3783a0 for OlexSys, GUI svn.r6498)
;
_shelx_SHELXL_version_number       '2019/1'
_audit_contact_author_address      ?
_audit_contact_author_email        ?
_audit_contact_author_name         ''
_audit_contact_author_phone        ?
_publ_contact_author_id_orcid      ?
_publ_section_references
;
Dolomanov, O.V., Bourhis, L.J., Gildea, R.J, Howard, J.A.K. & Puschmann, H.
 (2009), J. Appl. Cryst. 42, 339-341.

Sheldrick, G.M. (2008). Acta Cryst. A64, 112-122.

Sheldrick, G.M. (2015). Acta Cryst. A71, 3-8.
;
_chemical_name_common              ?
_chemical_name_systematic          ?
_chemical_formula_moiety           'C4 H9 N O3'
_chemical_formula_sum              'C4 H9 N O3'
_chemical_formula_weight           119.12
_chemical_absolute_configuration   syn
_chemical_melting_point            ?
loop_
  _atom_type_symbol
  _atom_type_description
  _atom_type_scat_dispersion_real
  _atom_type_scat_dispersion_imag
  _atom_type_scat_source
 'C' 'C' 0.0033 0.0016 'International Tables Vol C Tables 4.2.6.8 and 6.1.1.4'
 'H' 'H' 0.0000 0.0000 'International Tables Vol C Tables 4.2.6.8 and 6.1.1.4'
 'N' 'N' 0.0061 0.0033 'International Tables Vol C Tables 4.2.6.8 and 6.1.1.4'
 'O' 'O' 0.0106 0.0060 'International Tables Vol C Tables 4.2.6.8 and 6.1.1.4'

_shelx_space_group_comment
;
The symmetry employed for this shelxl refinement is uniquely defined
by the following loop, which should always be used as a source of
symmetry information in preference to the above space-group names.
They are only intended as comments.
;
_space_group_crystal_system        'orthorhombic'
_space_group_IT_number             19
_space_group_name_H-M_alt          'P 21 21 21'
_space_group_name_Hall             'P 2ac 2ab'
loop_
  _space_group_symop_operation_xyz
 'x, y, z'
 '-x+1/2, -y, z+1/2'
 '-x, y+1/2, -z+1/2'
 'x+1/2, -y+1/2, -z'

_cell_length_a                     5.1456(2)
_cell_length_b                     7.7415(4)
_cell_length_c                     13.6223(6)
_cell_angle_alpha                  90
_cell_angle_beta                   90
_cell_angle_gamma                  90
_cell_volume                       542.64(4)
_cell_formula_units_Z              4
_cell_measurement_reflns_used      2405
_cell_measurement_temperature      293(2)
_cell_measurement_theta_max        26.5970
_cell_measurement_theta_min        2.9770
_shelx_estimated_absorpt_T_max     0.988
_shelx_estimated_absorpt_T_min     0.976
_exptl_absorpt_coefficient_mu      0.124
_exptl_absorpt_correction_T_max    1.00000
_exptl_absorpt_correction_T_min    0.70640
_exptl_absorpt_correction_type     multi-scan
_exptl_absorpt_process_details
;
CrysAlisPro 1.171.41.115a (Rigaku Oxford Diffraction, 2021)
Empirical absorption correction using spherical harmonics,
implemented in SCALE3 ABSPACK scaling algorithm.
;
_exptl_absorpt_special_details     ?
_exptl_crystal_colour              'clear light colourless'
_exptl_crystal_colour_lustre       clear
_exptl_crystal_colour_modifier     light
_exptl_crystal_colour_primary      colourless
_exptl_crystal_density_diffrn      1.458
_exptl_crystal_density_meas        ?
_exptl_crystal_density_method      ?
_exptl_crystal_description         block
_exptl_crystal_F_000               256
_exptl_crystal_size_max            0.2
_exptl_crystal_size_mid            0.1
_exptl_crystal_size_min            0.1
_exptl_transmission_factor_max     ?
_exptl_transmission_factor_min     ?
_diffrn_reflns_av_R_equivalents    0.0444
_diffrn_reflns_av_unetI/netI       0.0375
_diffrn_reflns_Laue_measured_fraction_full  1.000
_diffrn_reflns_Laue_measured_fraction_max  0.923
_diffrn_reflns_limit_h_max         6
_diffrn_reflns_limit_h_min         -6
_diffrn_reflns_limit_k_max         10
_diffrn_reflns_limit_k_min         -10
_diffrn_reflns_limit_l_max         17
_diffrn_reflns_limit_l_min         -17
_diffrn_reflns_number              5981
_diffrn_reflns_point_group_measured_fraction_full  1.000
_diffrn_reflns_point_group_measured_fraction_max  0.903
_diffrn_reflns_theta_full          25.242
_diffrn_reflns_theta_max           29.015
_diffrn_reflns_theta_min           2.991
_diffrn_ambient_temperature        293
_diffrn_detector_area_resol_mean   10.0000
_diffrn_detector_type              HyPix
_diffrn_measured_fraction_theta_full  1.000
_diffrn_measured_fraction_theta_max  0.923
_diffrn_measurement_details
;
List of Runs (angles in degrees, time in seconds):

  # Type    Start    End  Width  t~exp~   \w     \q     \k     \f   Frames
--------------------------------------------------------------------------
  1  \w    -38.00  13.00   0.50    1.87    --   21.59 102.00  31.00  102
  2  \w    -43.00 104.00   0.50    1.87    --   21.59  42.00 -63.00  294
  3  \w     42.00 104.00   0.50    1.87    --   21.59 178.00-180.00  124
  4  \w    -23.00  37.00   0.50    1.87    --  -21.83 -99.00  90.00  120
  5  \w    -27.00  61.00   0.50    1.87    --  -21.83  19.00   0.00  176
  6  \w    -27.00  61.00   0.50    1.87    --  -21.83  19.00 -90.00  176
  7  \w    -27.00  61.00   0.50    1.87    --  -21.83  19.00-180.00  176
  8  \w   -123.00 -82.00   0.50    1.87    --  -21.83 178.00-180.00   82
;
_diffrn_measurement_device         'four-circle diffractometer'
_diffrn_measurement_device_type   
 'XtaLAB Synergy, Single source at home/near, HyPix'
_diffrn_measurement_method         '\w scans'
_diffrn_radiation_type             MoK\a
_diffrn_radiation_wavelength       0.71073
_diffrn_source                     ?
_reflns_Friedel_coverage           0.624
_reflns_Friedel_fraction_full      1.000
_reflns_Friedel_fraction_max       0.873
_reflns_number_gt                  1110
_reflns_number_total               1304
_reflns_special_details
;
 Reflections were merged by SHELXL according to the crystal
 class for the calculation of statistics and refinement.
 
 _reflns_Friedel_fraction is defined as the number of unique
 Friedel pairs measured divided by the number that would be
 possible theoretically, ignoring centric projections and
 systematic absences.
;
_reflns_threshold_expression       'I > 2\s(I)'
_computing_cell_refinement         'CrysAlisPro 1.171.41.115a (Rigaku OD, 2021)'
_computing_data_collection         'CrysAlisPro 1.171.41.115a (Rigaku OD, 2021)'
_computing_data_reduction          'CrysAlisPro 1.171.41.115a (Rigaku OD, 2021)'
_computing_molecular_graphics      'Olex2 1.5 (Dolomanov et al., 2009)'
_computing_publication_material    'Olex2 1.5 (Dolomanov et al., 2009)'
_computing_structure_refinement    'XL  (Sheldrick, 2008)'
_computing_structure_solution      'SHELXT 2014/5 (Sheldrick, 2014)'
_refine_diff_density_max           0.249
_refine_diff_density_min           -0.212
_refine_diff_density_rms           0.045
_refine_ls_abs_structure_details
;
 Flack x determined using 383 quotients [(I+)-(I-)]/[(I+)+(I-)]
 (Parsons, Flack and Wagner, Acta Cryst. B69 (2013) 249-259).
;
_refine_ls_abs_structure_Flack     -0.2(10)
_refine_ls_extinction_coef         .
_refine_ls_extinction_method       none
_refine_ls_goodness_of_fit_ref     1.077
_refine_ls_hydrogen_treatment      constr
_refine_ls_matrix_type             full
_refine_ls_number_parameters       76
_refine_ls_number_reflns           1304
_refine_ls_number_restraints       0
_refine_ls_R_factor_all            0.0497
_refine_ls_R_factor_gt             0.0395
_refine_ls_restrained_S_all        1.077
_refine_ls_shift/su_max            0.000
_refine_ls_shift/su_mean           0.000
_refine_ls_structure_factor_coef   Fsqd
_refine_ls_weighting_details      
 'w=1/[\s^2^(Fo^2^)+(0.0569P)^2^] where P=(Fo^2^+2Fc^2^)/3'
_refine_ls_weighting_scheme        calc
_refine_ls_wR_factor_gt            0.0978
_refine_ls_wR_factor_ref           0.1039
_refine_special_details            ?
_olex2_refinement_description
;
1. Fixed Uiso
 At 1.2 times of:
  All C(H) groups, All N(H,H,H) groups
 At 1.5 times of:
  All C(H,H,H) groups, All O(H) groups
2.a Ternary CH refined with riding coordinates:
 C3(H3A), C2(H2)
2.b Idealised Me refined as rotating group:
 N1(H1A,H1B,H1C), C4(H4A,H4B,H4C)
2.c Idealised tetrahedral OH refined as rotating group:
 O3(H3)
;
_atom_sites_solution_hydrogens     geom
_atom_sites_solution_primary       dual
_atom_sites_solution_secondary     ?
loop_
  _atom_site_label
  _atom_site_type_symbol
  _atom_site_fract_x
  _atom_site_fract_y
  _atom_site_fract_z
  _atom_site_U_iso_or_equiv
  _atom_site_adp_type
  _atom_site_occupancy
  _atom_site_site_symmetry_order
  _atom_site_calc_flag
  _atom_site_refinement_flags_posn
  _atom_site_refinement_flags_adp
  _atom_site_refinement_flags_occupancy
  _atom_site_disorder_assembly
  _atom_site_disorder_group
 O3 O 0.2215(4) 0.3968(2) 0.48663(12) 0.0347(5) Uani 1 1 d . . . . .
 H3 H 0.212908 0.459892 0.438407 0.052 Uiso 1 1 calc R U . . .
 O1 O 0.2825(4) 0.4669(2) 0.80787(12) 0.0393(5) Uani 1 1 d . . . . .
 O2 O 0.6912(3) 0.4608(2) 0.75288(13) 0.0362(5) Uani 1 1 d . . . . .
 N1 N 0.1079(4) 0.2631(2) 0.66358(14) 0.0251(4) Uani 1 1 d . . . . .
 H1A H 0.034018 0.242019 0.605740 0.030 Uiso 1 1 calc R U . . .
 H1B H 0.002045 0.327888 0.699844 0.030 Uiso 1 1 calc R U . . .
 H1C H 0.138340 0.163740 0.694345 0.030 Uiso 1 1 calc R U . . .
 C1 C 0.4514(4) 0.4342(3) 0.74547(17) 0.0245(5) Uani 1 1 d . . . . .
 C3 C 0.3192(4) 0.4923(3) 0.56810(16) 0.0257(5) Uani 1 1 d . . . . .
 H3A H 0.188027 0.576026 0.589499 0.031 Uiso 1 1 calc R U . . .
 C2 C 0.3575(4) 0.3563(2) 0.64823(15) 0.0213(5) Uani 1 1 d . . . . .
 H2 H 0.487813 0.273027 0.625531 0.026 Uiso 1 1 calc R U . . .
 C4 C 0.5665(6) 0.5867(3) 0.5412(2) 0.0398(6) Uani 1 1 d . . . . .
 H4A H 0.699211 0.504395 0.524971 0.060 Uiso 1 1 calc R U . . .
 H4B H 0.622622 0.655536 0.595888 0.060 Uiso 1 1 calc R U . . .
 H4C H 0.534674 0.660218 0.485738 0.060 Uiso 1 1 calc R U . . .

loop_
  _atom_site_aniso_label
  _atom_site_aniso_U_11
  _atom_site_aniso_U_22
  _atom_site_aniso_U_33
  _atom_site_aniso_U_23
  _atom_site_aniso_U_13
  _atom_site_aniso_U_12
 O3 0.0442(11) 0.0370(9) 0.0229(8) 0.0051(7) -0.0070(7) -0.0119(8)
 O1 0.0300(10) 0.0602(12) 0.0277(9) -0.0149(8) 0.0017(7) -0.0008(8)
 O2 0.0226(9) 0.0443(10) 0.0417(10) -0.0130(9) -0.0065(8) -0.0001(7)
 N1 0.0268(11) 0.0251(9) 0.0234(9) -0.0007(7) -0.0011(8) -0.0019(8)
 C1 0.0243(11) 0.0244(10) 0.0248(10) -0.0017(9) -0.0040(10) 0.0023(8)
 C3 0.0255(12) 0.0270(10) 0.0246(11) 0.0002(9) -0.0016(8) 0.0005(10)
 C2 0.0164(10) 0.0234(10) 0.0243(10) -0.0017(8) 0.0005(8) 0.0012(9)
 C4 0.0375(15) 0.0436(13) 0.0383(13) 0.0082(11) -0.0028(12) -0.0148(12)

_geom_special_details
;
 All esds (except the esd in the dihedral angle between two l.s. planes)
 are estimated using the full covariance matrix.  The cell esds are taken
 into account individually in the estimation of esds in distances, angles
 and torsion angles; correlations between esds in cell parameters are only
 used when they are defined by crystal symmetry.  An approximate (isotropic)
 treatment of cell esds is used for estimating esds involving l.s. planes.
;
loop_
  _geom_bond_atom_site_label_1
  _geom_bond_atom_site_label_2
  _geom_bond_distance
  _geom_bond_site_symmetry_2
  _geom_bond_publ_flag
 O3 H3 0.8200 . ?
 O3 C3 1.425(2) . ?
 O1 C1 1.242(3) . ?
 O2 C1 1.255(3) . ?
 N1 H1A 0.8900 . ?
 N1 H1B 0.8900 . ?
 N1 H1C 0.8900 . ?
 N1 C2 1.488(3) . ?
 C1 C2 1.534(3) . ?
 C3 H3A 0.9800 . ?
 C3 C2 1.529(3) . ?
 C3 C4 1.513(3) . ?
 C2 H2 0.9800 . ?
 C4 H4A 0.9600 . ?
 C4 H4B 0.9600 . ?
 C4 H4C 0.9600 . ?

loop_
  _geom_angle_atom_site_label_1
  _geom_angle_atom_site_label_2
  _geom_angle_atom_site_label_3
  _geom_angle
  _geom_angle_site_symmetry_1
  _geom_angle_site_symmetry_3
  _geom_angle_publ_flag
 C3 O3 H3 109.5 . . ?
 H1A N1 H1B 109.5 . . ?
 H1A N1 H1C 109.5 . . ?
 H1B N1 H1C 109.5 . . ?
 C2 N1 H1A 109.5 . . ?
 C2 N1 H1B 109.5 . . ?
 C2 N1 H1C 109.5 . . ?
 O1 C1 O2 126.9(2) . . ?
 O1 C1 C2 116.8(2) . . ?
 O2 C1 C2 116.3(2) . . ?
 O3 C3 H3A 109.4 . . ?
 O3 C3 C2 104.11(15) . . ?
 O3 C3 C4 111.05(19) . . ?
 C2 C3 H3A 109.4 . . ?
 C4 C3 H3A 109.4 . . ?
 C4 C3 C2 113.38(19) . . ?
 N1 C2 C1 109.94(17) . . ?
 N1 C2 C3 108.82(17) . . ?
 N1 C2 H2 108.4 . . ?
 C1 C2 H2 108.4 . . ?
 C3 C2 C1 112.72(16) . . ?
 C3 C2 H2 108.4 . . ?
 C3 C4 H4A 109.5 . . ?
 C3 C4 H4B 109.5 . . ?
 C3 C4 H4C 109.5 . . ?
 H4A C4 H4B 109.5 . . ?
 H4A C4 H4C 109.5 . . ?
 H4B C4 H4C 109.5 . . ?

loop_
  _geom_torsion_atom_site_label_1
  _geom_torsion_atom_site_label_2
  _geom_torsion_atom_site_label_3
  _geom_torsion_atom_site_label_4
  _geom_torsion
  _geom_torsion_site_symmetry_1
  _geom_torsion_site_symmetry_2
  _geom_torsion_site_symmetry_3
  _geom_torsion_site_symmetry_4
  _geom_torsion_publ_flag
 O3 C3 C2 N1 -55.1(2) . . . . ?
 O3 C3 C2 C1 -177.32(17) . . . . ?
 O1 C1 C2 N1 -25.7(3) . . . . ?
 O1 C1 C2 C3 95.8(2) . . . . ?
 O2 C1 C2 N1 155.34(18) . . . . ?
 O2 C1 C2 C3 -83.1(2) . . . . ?
 C4 C3 C2 N1 -175.90(19) . . . . ?
 C4 C3 C2 C1 61.9(2) . . . . ?

_shelx_res_file
;
TITL thrnew_auto_a.res in P2(1)2(1)2(1)
    ambient.res
    created by SHELXL-2019/1 at 17:35:05 on 30-Nov-2022
REM Old TITL THRnew_auto in P2(1)2(1)2(1)
REM SHELXT solution in P2(1)2(1)2(1)
REM R1 0.116, Rweak 0.022, Alpha 0.006, Orientation as input
REM Flack x = 0.029 ( 0.993 ) from Parsons' quotients
REM Formula found by SHELXT: C4 O4
CELL 0.71073 5.1456 7.7415 13.6223 90 90 90
ZERR 4 0.0002 0.0004 0.0006 0 0 0
LATT -1
SYMM 0.5-X,-Y,0.5+Z
SYMM -X,0.5+Y,0.5-Z
SYMM 0.5+X,0.5-Y,-Z
SFAC C H N O
UNIT 16 36 4 12

L.S. 20 0 0
PLAN  5
SIZE 0.1 0.1 0.2
TEMP 19.85
CONF
BOND
list 4
MORE -1
BOND $H
fmap 2 53
acta
REM <olex2.extras>
REM <HklSrc "%.\\Ambient.hkl">
REM </olex2.extras>

WGHT    0.056900
FVAR       1.62618
O3    4    0.221463    0.396756    0.486632    11.00000    0.04417    0.03701 =
         0.02295    0.00513   -0.00698   -0.01187
AFIX 147
H3    2    0.212908    0.459892    0.438407    11.00000   -1.50000
AFIX   0
O1    4    0.282491    0.466865    0.807866    11.00000    0.03004    0.06021 =
         0.02771   -0.01494    0.00170   -0.00077
O2    4    0.691245    0.460806    0.752875    11.00000    0.02260    0.04427 =
         0.04172   -0.01296   -0.00647   -0.00011
N1    3    0.107907    0.263125    0.663581    11.00000    0.02676    0.02506 =
         0.02335   -0.00071   -0.00114   -0.00187
AFIX 137
H1A   2    0.034018    0.242019    0.605740    11.00000   -1.20000
H1B   2    0.002045    0.327888    0.699844    11.00000   -1.20000
H1C   2    0.138340    0.163740    0.694345    11.00000   -1.20000
AFIX   0
C1    1    0.451355    0.434225    0.745469    11.00000    0.02427    0.02444 =
         0.02484   -0.00174   -0.00405    0.00234
C3    1    0.319184    0.492317    0.568099    11.00000    0.02546    0.02702 =
         0.02461    0.00018   -0.00159    0.00054
AFIX  13
H3A   2    0.188027    0.576026    0.589499    11.00000   -1.20000
AFIX   0
C2    1    0.357546    0.356293    0.648227    11.00000    0.01636    0.02338 =
         0.02428   -0.00175    0.00047    0.00120
AFIX  13
H2    2    0.487813    0.273027    0.625531    11.00000   -1.20000
AFIX   0
C4    1    0.566513    0.586741    0.541219    11.00000    0.03751    0.04359 =
         0.03826    0.00819   -0.00282   -0.01483
AFIX 137
H4A   2    0.699211    0.504395    0.524971    11.00000   -1.50000
H4B   2    0.622622    0.655536    0.595888    11.00000   -1.50000
H4C   2    0.534674    0.660218    0.485738    11.00000   -1.50000
AFIX   0
HKLF 4


REM  thrnew_auto_a.res in P2(1)2(1)2(1)
REM wR2 = 0.1039, GooF = S = 1.077, Restrained GooF = 1.077 for all data
REM R1 = 0.0395 for 1110 Fo > 4sig(Fo) and 0.0497 for all 1304 data
REM 76 parameters refined using 0 restraints

END

WGHT      0.0569      0.0000

REM Highest difference peak  0.249,  deepest hole -0.212,  1-sigma level  0.045
Q1    1   0.3895  0.3983  0.6955  11.00000  0.05    0.25
Q2    1   0.3420  0.4294  0.6162  11.00000  0.05    0.22
Q3    1   0.3147  0.4648  0.8518  11.00000  0.05    0.16
Q4    1   0.4068  0.3961  0.8211  11.00000  0.05    0.15
Q5    1   0.3111  0.4647  0.5079  11.00000  0.05    0.15
;
_shelx_res_checksum                81121
_shelx_hkl_file
;
   0   0  -1    0.78    0.75
   0   0   1    0.15    0.60
   0   0   2 1321.69   37.69
   0   0   2 1221.59   38.05
   0   0  -2 1207.76   38.09
   0   0   3   -0.80    1.32
   0   0   3    1.77    2.35
   0   0   4 5271.64  149.57
   0   0   5    2.08    1.89
   0   0  -5    1.27    1.06
   0   0  -6  333.42   13.05
   0   0   6  343.32   18.43
   0   0   7    1.01    2.25
   0   0  -7    0.33    1.14
   0   0  -8   74.03    5.57
   0   0   8   60.75    5.04
   0   0   8   76.58    9.63
   0   0  -9    0.38    1.29
   0   0   9    0.33    1.20
   0   0   9   -1.36    2.75
   0   0 -10  713.37   36.48
   0   0  10  652.64   32.68
   0   0 -11    2.00    4.07
   0   0  11   -1.22    2.94
   0   0  11   -1.72    4.14
   0   0  12  699.56   39.65
   0   0 -12  736.24   43.21
   0   0  12  793.09   36.75
   0   0  13   -1.45    3.48
   0   0 -13   -4.88    5.44
   0   0  13   -2.13    4.33
   0   0  14   41.89   10.41
   0   0 -14   31.83   11.36
   0   0 -15    2.88    7.40
   0   0  15    2.53    5.15
   0   0 -16  133.20   20.39
   0   0  16  118.15   18.15
   0   0  17   -2.94    4.63
   0   0 -17   -3.32    7.40
   0  -1   0   -1.68    1.20
   0   1   0    1.09    1.16
   0   1   0   -0.26    1.03
   0   1   0   -0.25    0.91
   0   1  -1 2219.06   63.58
   0  -1  -1 2263.97   64.75
   0   1   1 2192.36   63.73
   0   1  -1 2253.36   63.54
   0   1   1 2240.65   65.30
   0   1   1 2225.42   63.45
   0  -1  -1 2193.23   65.23
   0   1  -1 2269.69   63.84
   0  -1  -1 2271.40   65.02
   0  -1   1 2164.29   63.54
   0  -1   1 2280.23   62.03
   0  -1   1 2305.66   63.64
   0  -1   1 2212.76   63.65
   0   1   2  733.57   24.74
   0  -1  -2  712.28   25.27
   0   1  -2  721.61   22.93
   0  -1   2  736.06   23.20
   0  -1  -2  752.38   24.97
   0   1  -2  753.95   25.39
   0   1   2  698.03   24.07
   0  -1  -2  738.75   23.22
   0  -1   2  757.41   23.05
   0   1   2  755.53   23.33
   0  -1  -2  747.13   22.26
   0  -1  -2  760.77   24.51
   0   1   2  734.82   24.46
   0  -1   2  653.35   22.91
   0   1   2  723.72   22.36
   0  -1   2  757.18   25.52
   0   1  -2  736.22   23.21
   0  -1  -3 2005.05   58.34
   0   1  -3 1940.74   57.57
   0  -1   3 2076.64   58.40
   0  -1  -3 2081.95   59.03
   0   1  -3 2024.10   63.06
   0  -1   3 2077.10   60.62
   0   1   3 2037.48   60.04
   0   1  -3 2041.06   58.25
   0  -1  -3 2022.06   60.76
   0   1   3 2057.64   59.33
   0   1   3 2084.64   60.74
   0   1   3 1937.24   61.94
   0  -1   3 2034.49   57.74
   0  -1  -3 2046.03   61.51
   0   1   3 1894.49   61.50
   0   1   3 2092.15   58.33
   0   1   3 2098.57   60.70
   0  -1  -4 3552.97  102.21
   0   1   4 3784.25  105.42
   0  -1   4 3644.18  102.40
   0  -1  -4 3873.86  108.10
   0   1   4 3807.69  108.03
   0   1  -4 3869.02  102.10
   0  -1  -4 3806.35  105.65
   0   1   4 3640.79  104.65
   0   1   4 3807.98  102.12
   0  -1   5  422.61   15.13
   0   1  -5  470.03   22.48
   0  -1   5  442.29   20.95
   0   1   5  421.08   18.73
   0  -1  -5  435.72   18.14
   0  -1  -5  427.95   20.61
   0   1   5  409.58   19.84
   0   1  -6  411.16   22.46
   0   1   6  367.91   18.71
   0  -1  -6  364.04   16.98
   0  -1   6  384.72   20.62
   0   1   6  373.50   19.46
   0  -1  -6  435.47   21.74
   0   1  -7 1779.54   63.26
   0  -1  -7 1691.71   60.49
   0  -1  -7 1610.18   53.31
   0   1   7 1688.60   58.24
   0   1   7 1666.54   57.47
   0  -1   7 1650.06   60.08
   0   1   8   43.69    6.81
   0  -1  -8   34.34    7.29
   0  -1  -8   41.17    5.29
   0  -1   8   34.58    6.88
   0   1  -8   62.48   10.00
   0   1   8   49.40    7.58
   0   1  -9   32.08    7.72
   0  -1   9   36.50    7.79
   0  -1  -9   34.80    7.71
   0   1   9   32.27    6.75
   0  -1  -9   29.33    4.76
   0   1   9   34.67    6.72
   0  -1 -10   54.77   10.07
   0   1  10   64.58    9.69
   0   1 -10   70.04   11.76
   0  -1  10   55.75    9.65
   0  -1 -10   49.86    6.21
   0   1  10   45.12    8.24
   0  -1 -11   21.02    7.38
   0   1  11   28.87    6.83
   0  -1  11   11.00    5.29
   0   1  11   12.77    5.64
   0   1  12  966.68   44.37
   0   1  12  919.23   45.11
   0  -1  12  907.70   47.19
   0  -1 -12  928.53   48.92
   0  -1  13  314.90   26.69
   0   1  13  303.12   24.92
   0  -1 -13  343.16   28.66
   0   1  13  325.89   24.37
   0  -1 -14    5.10    6.14
   0  -1  14   -2.45    3.86
   0   1  14    2.17    4.40
   0   1  14    3.57    4.87
   0  -1  15    2.67    6.87
   0   1  15    4.70    5.66
   0  -1 -15    2.76    5.62
   0  -1 -16   56.67   13.88
   0   1 -16   32.35   12.19
   0   1  16   53.55   12.32
   0  -1  16   37.58   11.21
   0  -1 -17    9.59    7.12
   0  -1  17    6.19    6.30
   0   1  17    2.74    6.11
   0   2   0 9783.61  274.47
   0   2   0 9924.92  273.85
   0   2   0 9999.00  269.25
   0   2   1 4881.13  141.05
   0  -2   1 5011.75  139.84
   0  -2   1 4966.04  140.45
   0   2  -1 4846.64  139.87
   0  -2   1 5053.33  139.43
   0  -2   1 4849.87  136.44
   0   2   1 4887.45  137.70
   0   2  -1 4954.77  136.37
   0  -2  -1 4934.27  141.50
   0   2   1 4814.81  139.45
   0  -2  -1 4920.85  140.91
   0  -2   2  291.87   13.49
   0   2  -2  296.02   13.96
   0  -2  -2  272.03   15.10
   0   2   2  324.49   11.72
   0   2  -2  281.57   13.22
   0  -2   2  306.26   13.89
   0   2   2  295.17   14.03
   0   2  -2  290.61   13.61
   0  -2  -2  305.85   13.60
   0   2   2  303.94   13.62
   0  -2   2  334.18   14.24
   0   2  -2  286.02   13.69
   0  -2   2  287.36   14.20
   0   2   2  279.88   15.43
   0  -2   2  299.30   11.52
   0  -2  -3 3622.68  100.24
   0  -2   3 3555.51  102.96
   0   2  -3 3454.19  104.01
   0  -2  -3 3780.40  105.52
   0   2  -3 3661.48  106.47
   0   2  -3 3641.79  103.97
   0   2  -3 3654.27  104.63
   0  -2   3 3696.52  103.99
   0   2   3 3696.92  102.99
   0   2   3 3525.38  100.59
   0   2   3 3642.19  104.69
   0  -2   3 3397.53  104.33
   0  -2  -3 3653.13  107.79
   0  -2   3 3770.11  104.16
   0   2   4 6730.00  192.36
   0  -2  -4 7100.90  197.30
   0   2  -4 7079.99  193.61
   0   2  -4 7072.76  198.63
   0  -2   4 7014.97  193.38
   0  -2  -4 7015.35  198.63
   0   2   4 6885.00  200.17
   0   2   4 7047.35  194.82
   0   2  -4 6942.67  194.45
   0  -2  -5  685.81   29.26
   0   2   5  732.08   26.31
   0   2  -5  701.21   24.74
   0  -2   5  697.80   24.62
   0   2   5  732.14   31.55
   0  -2  -5  718.00   29.57
   0   2  -5  730.14   26.17
   0   2   5  724.46   26.23
   0   2   6 2496.60   78.92
   0   2  -6 2663.76   77.23
   0  -2  -6 2782.09   84.53
   0  -2  -6 2584.27   82.10
   0   2  -6 2544.41   75.11
   0   2   6 2643.35   77.38
   0   2   6 2592.77   85.45
   0  -2   6 2562.08   74.97
   0  -2   7  645.09   31.86
   0   2  -7  771.08   35.91
   0  -2  -7  731.69   32.64
   0  -2  -7  673.13   29.47
   0   2   7  695.62   28.43
   0   2   7  731.00   33.36
   0   2  -7  654.10   22.93
   0  -2   7  686.93   22.83
   0   2  -8    1.99    1.26
   0  -2   8    0.96    0.93
   0   2  -8   -1.59    3.24
   0  -2   8    1.38    2.81
   0   2   8   -1.33    2.70
   0  -2  -8    0.95    2.13
   0  -2  -8   -1.31    3.56
   0   2   8    0.95    2.11
   0   2   9    4.34    3.72
   0  -2  -9    3.99    3.01
   0  -2  -9   -1.49    3.82
   0   2  -9    5.38    3.99
   0   2   9    4.42    3.02
   0  -2   9    1.56    3.18
   0   2 -10   -2.00    4.46
   0  -2 -10   -1.67    4.02
   0  -2  10    1.75    3.18
   0   2  10    1.57    3.49
   0  -2 -10    2.07    2.97
   0   2  10   -2.54    3.46
   0   2 -11  794.58   45.16
   0  -2 -11  752.08   41.09
   0  -2  11  783.74   41.93
   0   2  11  810.09   37.95
   0   2  11  760.09   39.60
   0  -2 -12    2.06    4.60
   0  -2  12    6.41    4.76
   0   2  12    3.22    3.88
   0   2  12    5.46    4.38
   0   2 -12    9.74    6.64
   0   2  13    1.78    3.97
   0   2 -13   -2.65    4.83
   0   2  13    7.75    5.57
   0  -2 -13   -2.27    5.46
   0  -2  13    2.35    4.77
   0   2  14   40.92   10.55
   0  -2  14   35.92    9.65
   0   2  14   23.61    7.63
   0   2 -14   17.28    9.47
   0  -2 -14   42.08   11.28
   0  -2  15   52.71   12.68
   0   2  15   62.15   12.40
   0  -2 -15   48.35   12.52
   0   2  15   42.76   10.00
   0   2 -15   49.76   13.63
   0  -2 -16  492.37   38.70
   0   2 -16  501.16   42.01
   0  -2 -17   -3.11    7.49
   0   3   0   -0.86    2.07
   0   3   0   -0.79    1.91
   0   3   0   -0.31    1.30
   0  -3  -1   68.36    8.20
   0   3  -1   66.18    5.19
   0  -3   1   62.05    5.12
   0  -3  -1   56.15    7.47
   0  -3   1   52.75    6.62
   0   3   1   65.43    4.99
   0   3   1   56.97    7.38
   0   3  -1   61.78    7.19
   0   3   1   78.57    7.85
   0  -3   1   66.00    7.75
   0   3   2  618.68   27.22
   0   3  -2  683.58   24.81
   0   3  -2  624.80   27.09
   0  -3   2  658.90   21.25
   0  -3   2  651.89   24.35
   0  -3   2  635.82   28.03
   0   3   2  611.38   28.96
   0  -3  -2  627.14   29.14
   0   3   2  661.75   21.26
   0  -3   2  695.49   27.91
   0   3  -3 2577.42   79.63
   0  -3   3 2468.65   73.63
   0   3   3 2484.60   73.71
   0   3   3 2523.09   83.55
   0  -3   3 2549.09   78.88
   0   3   3 2546.16   79.60
   0  -3  -3 2543.27   70.22
   0   3  -3 2592.10   77.98
   0  -3   3 2479.99   80.02
   0  -3  -3 2715.66   78.60
   0  -3  -3 2368.81   82.07
   0   3   4 2801.36   87.45
   0   3  -4 2801.28   88.12
   0  -3  -4 2714.44   91.06
   0   3  -4 2859.10   87.63
   0  -3  -4 2912.25   87.58
   0  -3   4 2876.80   86.45
   0   3   4 2847.82   80.35
   0  -3   4 2730.75   87.57
   0  -3  -5    1.14    2.31
   0   3  -5   -0.77    1.86
   0   3   5    1.27    2.59
   0   3   5    0.43    1.50
   0  -3  -5    0.90    3.05
   0  -3   5    1.97    1.98
   0   3   5    1.57    2.14
   0  -3   6   66.58    6.56
   0   3  -6   62.83    7.13
   0   3   6   69.12    7.62
   0  -3   6   89.08   10.09
   0  -3  -6   73.15    8.82
   0  -3  -6   62.90    8.88
   0   3   6   62.26    6.06
   0   3   6   67.49    9.71
   0  -3   7  241.19   13.11
   0  -3  -7  296.00   19.23
   0   3   7  245.02   19.31
   0   3   7  303.90   16.06
   0   3   7  271.38   14.64
   0  -3   7  234.45   18.36
   0   3  -7  288.47   15.69
   0  -3  -7  238.64   17.94
   0  -3  -8   28.31    6.12
   0  -3   8   23.86    3.75
   0   3   8   28.95    5.21
   0  -3   8   46.44    8.54
   0  -3  -8   29.62    6.75
   0   3   8   25.59    6.86
   0   3   9  608.05   28.17
   0   3  -9  720.74   38.58
   0  -3  -9  681.28   34.86
   0   3   9  636.87   35.03
   0  -3  -9  569.43   30.75
   0   3  10    9.18    5.54
   0  -3 -10   -1.69    4.07
   0  -3 -10    5.52    3.97
   0   3  10   10.08    3.95
   0   3 -10    8.39    5.40
   0   3  11    3.92    4.36
   0   3  11   -1.27    3.06
   0  -3 -11    4.25    3.87
   0   3 -11    4.62    4.69
   0  -3 -11    1.88    4.83
   0   3  12    1.43    3.43
   0  -3 -12    6.20    4.61
   0   3  12    2.08    4.23
   0  -3  12   -4.51    5.02
   0   3 -12   -2.53    6.50
   0  -3 -13  142.64   18.18
   0   3  13  123.15   17.10
   0  -3  13  107.96   16.32
   0   3  14    4.63    5.96
   0   3 -14   26.73   11.13
   0  -3  14   16.00    7.67
   0  -3 -14    7.39    6.34
   0  -3 -15   85.31   15.81
   0  -3  15  112.67   17.87
   0   3  15  118.35   17.55
   0   3 -16    6.84    6.95
   0  -3 -16   -2.88    6.41
   0  -3  16    3.12    6.94
   0  -3 -17    3.08    7.91
   0   4   0  399.97   22.12
   0  -4   0  384.05   23.35
   0   4   0  408.66   23.32
   0  -4   0  415.32   23.46
   0   4   0  404.17   16.00
   0   4   1 1189.92   48.54
   0   4  -1 1216.04   47.80
   0   4   1 1185.37   38.52
   0  -4   1 1234.54   48.88
   0  -4   1 1256.11   47.97
   0   4   1 1186.88   46.66
   0   4  -1 1301.00   39.85
   0  -4   1 1199.20   39.52
   0   4  -2 1781.20   52.49
   0   4   2 1683.63   61.33
   0  -4  -2 1482.55   46.30
   0  -4   2 1671.44   47.38
   0  -4  -2 1658.22   61.76
   0  -4   2 1690.54   60.36
   0  -4   2 1743.72   59.15
   0   4   2 1675.64   58.60
   0   4   2 1638.49   47.13
   0   4  -2 1657.74   58.58
   0  -4   2 1582.23   46.70
   0   4   2 1557.39   46.35
   0   4  -2 1738.49   58.99
   0  -4   3 2596.47   76.92
   0   4   3 2620.08   76.77
   0  -4   3 2677.49   86.59
   0  -4   3 2620.66   87.81
   0   4  -3 2660.60   81.95
   0   4   3 2692.32   78.15
   0   4  -3 2639.11   86.63
   0  -4   3 2788.66   79.06
   0   4   3 2633.55   90.63
   0   4   3 2610.53   86.72
   0  -4  -3 2621.99   90.68
   0  -4  -4  100.71   11.93
   0   4  -4  101.96    9.62
   0  -4   4  105.04   10.91
   0  -4   4   86.20    9.59
   0   4   4  104.21   10.69
   0   4   4  100.90   12.06
   0  -4  -4  107.39   10.21
   0   4  -4   99.98   10.42
   0  -4   5  419.45   23.84
   0   4  -5  473.64   24.56
   0  -4   5  454.35   23.00
   0  -4   5  429.57   23.72
   0  -4  -5  526.30   24.90
   0   4   5  504.82   25.17
   0   4  -5  452.15   24.00
   0  -4  -5  401.13   26.16
   0   4   6  414.44   22.56
   0  -4  -6  391.56   25.46
   0   4   6  417.04   27.02
   0   4  -6  363.77   21.57
   0  -4  -6  409.23   23.01
   0   4   6  417.82   16.54
   0  -4   6  391.58   23.80
   0  -4   6  430.20   21.36
   0   4  -7  841.57   35.43
   0  -4  -7  781.08   39.71
   0  -4   7  801.63   38.85
   0   4   7  821.83   29.89
   0   4   7  818.72   41.99
   0  -4  -7  951.53   39.02
   0  -4   7  805.35   32.87
   0   4   7  841.38   35.56
   0   4   8  556.84   33.56
   0  -4   8  505.10   30.47
   0  -4  -8  492.38   30.29
   0  -4  -8  544.68   29.80
   0   4   9   19.96    7.04
   0  -4   9    5.42    4.94
   0  -4  -9   23.32    6.93
   0  -4  -9   13.50    5.75
   0  -4 -10   20.90    6.91
   0   4 -10    8.78    6.32
   0   4  10   16.92    7.20
   0  -4 -10   12.07    6.08
   0  -4  10    5.96    5.43
   0  -4 -11  106.36   14.87
   0  -4  11  107.07   15.57
   0  -4 -11  121.31   14.74
   0   4  11  138.66   17.53
   0   4 -11  105.54   16.46
   0   4 -12   62.60   13.66
   0  -4  12   33.43    9.76
   0  -4 -12   24.99    8.53
   0   4  12   51.92   11.40
   0  -4 -13   74.95   13.52
   0   4  13   62.05   12.71
   0   4 -13   81.96   15.96
   0   4 -14   12.19    8.32
   0   4  14   20.86    8.22
   0  -4 -14   12.32    7.77
   0  -4 -15  326.86   30.15
   0   4 -15  231.74   29.15
   0   4  15  290.77   29.06
   0  -4 -16   48.47   14.24
   0   4  16   36.71   10.64
   0   4  16   51.22   15.25
   0  -4  16   30.25   12.27
   0   5   0   -1.86    1.75
   0  -5   0    1.65    3.01
   0   5   0   -1.52    3.09
   0   5   0   -2.80    2.84
   0   5   1   23.80    6.64
   0  -5   1   27.41    6.90
   0   5  -1   19.01    5.35
   0   5   1   22.99    3.55
   0   5  -1   20.44    3.71
   0   5   1   23.82    6.00
   0   5   2   35.09    7.04
   0  -5   2   36.11    7.47
   0  -5  -2   34.56    7.74
   0   5   2   46.60    8.86
   0  -5   2   35.87    7.31
   0   5  -2   32.07    6.64
   0  -5  -2   23.14    2.85
   0   5  -2   44.65    8.07
   0   5  -2   36.43    5.05
   0   5   2   38.65    4.86
   0  -5   3   36.92    3.72
   0  -5   3   35.87    7.49
   0  -5  -3   37.26    8.29
   0   5  -3   43.38    5.95
   0  -5   3   41.15    8.49
   0   5   3   33.57    3.85
   0   5   3   59.04    8.91
   0   5  -3   34.82    7.12
   0  -5   3   32.78    4.00
   0  -5   3   51.70    6.84
   0   5   3   36.62    8.30
   0   5   4   94.82   13.20
   0  -5   4   94.86    8.25
   0  -5  -4   89.04   12.95
   0   5   4   95.82    7.73
   0  -5   4  110.74   10.84
   0   5  -4   91.40   11.35
   0  -5   4   87.26   11.06
   0   5   4  102.26   11.89
   0  -5   4  104.00   12.29
   0   5  -4   96.74    9.59
   0   5   5  107.61    9.49
   0  -5   5  121.78   10.82
   0  -5   5  114.12   12.30
   0   5  -5  131.16   13.55
   0  -5  -5  113.73   14.44
   0  -5   5  116.18   12.30
   0  -5   5  108.47   12.56
   0  -5  -5  151.23   13.41
   0   5   5  121.63   13.04
   0   5  -6    2.75    3.30
   0   5   6   -0.95    1.93
   0  -5  -6    2.55    3.48
   0  -5  -6    1.92    3.89
   0  -5   6    4.21    3.38
   0   5   6    1.39    3.80
   0  -5  -7    1.97    4.00
   0  -5   7    1.58    3.21
   0  -5  -7   -1.38    3.54
   0   5  -7    4.06    3.48
   0   5   7    4.20    4.27
   0   5   7    1.37    3.30
   0  -5  -8   42.35    9.56
   0  -5  -8   23.98    6.86
   0   5   8   28.68    8.78
   0  -5   8   24.66    7.02
   0  -5  -9    1.63    4.20
   0  -5   9    1.94    3.53
   0  -5  -9    4.15    4.99
   0   5   9   -2.32    4.22
   0  -5 -10    2.13    4.33
   0  -5  10    4.27    5.83
   0  -5 -10   12.48    5.62
   0   5  10   19.48    7.67
   0   5 -10    4.60    5.91
   0  -5 -11    6.52    5.93
   0   5 -11    7.48    6.00
   0   5  11    5.11    6.57
   0  -5 -11    3.90    5.01
   0  -5  11    4.65    5.60
   0  -5  12    2.53    5.64
   0   5  12    8.04    6.45
   0   5 -12    2.69    6.00
   0  -5 -12    2.12    5.10
   0  -5 -13   36.98   10.33
   0  -5  13   41.13   11.46
   0   5  13   28.02   10.23
   0   5  13   25.65    9.37
   0   5 -13   37.70   12.40
   0  -5  13   36.35   10.85
   0   5  14  113.64   18.93
   0  -5 -14  112.36   17.17
   0   5  14  163.59   22.16
   0  -5  14  149.96   21.15
   0   5 -14  140.14   21.27
   0  -5  14   98.83   18.64
   0  -5 -15   21.47   10.07
   0  -5  15   15.29    9.23
   0   5  15    9.13    8.31
   0  -5 -16   28.70   11.09
   0   5  16   28.31   10.33
   0  -5  16   22.99   10.37
   0   6   0  212.45   20.06
   0  -6   0  224.73   12.16
   0  -6   0  248.82   22.17
   0   6   0  238.43   20.18
   0   6  -1  758.10   40.29
   0  -6  -1  729.77   25.55
   0  -6   1  766.31   42.08
   0   6   1  789.99   41.64
   0  -6   1  771.70   29.65
   0   6   1  775.82   39.83
   0  -6   2   23.53    7.56
   0  -6   2   13.85    4.09
   0   6   2   12.18    5.84
   0   6   2   10.42    5.00
   0  -6  -2    5.09    1.43
   0   6  -2   13.78    5.43
   0  -6   3  308.72   18.63
   0  -6  -3  319.32   26.15
   0  -6   3  260.75   22.55
   0   6   3  344.41   26.70
   0   6  -3  292.43   22.83
   0   6   3  278.34   22.22
   0   6   4  191.35   20.43
   0  -6  -4  239.28   22.99
   0  -6   4  201.07   19.10
   0  -6   4  198.49   15.82
   0   6   4  221.26   19.45
   0   6  -4  185.57   18.03
   0  -6   5  357.27   25.93
   0   6   5  424.39   30.63
   0   6   5  351.47   25.49
   0  -6   5  292.32   16.68
   0  -6  -5  343.43   28.14
   0   6  -5  361.39   25.43
   0  -6   5  350.56   22.42
   0  -6   6  108.19   12.95
   0   6   6  112.16   14.16
   0   6  -6  110.26   13.75
   0  -6   6  104.04   10.60
   0  -6  -6  111.71   15.96
   0   6  -7   -1.68    3.74
   0   6   7    1.71    4.40
   0  -6   7    1.21    2.91
   0  -6   7    5.12    4.65
   0  -6  -7   -2.37    4.82
   0  -6   8  159.48   15.72
   0  -6  -8  165.87   17.19
   0  -6  -8  165.21   19.81
   0  -6   8  135.89   16.34
   0   6   8  143.40   18.93
   0   6   9   23.97    8.75
   0  -6  -9   26.31    7.84
   0  -6   9   18.17    6.57
   0  -6   9   20.83    7.11
   0  -6  -9   22.40    8.49
   0  -6 -10   11.26    6.16
   0  -6 -10   12.73    6.95
   0  -6  10   13.65    6.55
   0  -6  10    9.32    5.37
   0   6  10   11.11    7.15
   0   6  11    2.89    6.45
   0  -6 -11   18.12    7.81
   0  -6  11   12.40    6.77
   0   6 -11   10.40    7.48
   0  -6 -11    4.04    5.52
   0  -6  12   43.05   11.27
   0   6 -12   53.02   12.99
   0   6  12   36.16   11.03
   0  -6 -12   48.06   11.12
   0  -6 -12   47.23   11.50
   0   6 -13  179.13   23.63
   0   6  13  219.85   26.09
   0  -6  13  135.85   20.35
   0  -6 -13  164.50   20.32
   0   6  14  218.33   27.06
   0   6 -14  191.13   25.67
   0   7   0   -4.50    5.41
   0   7   0    2.08    3.78
   0  -7   0    9.93    6.39
   0   7   1   88.96   14.61
   0   7  -1   85.60   13.39
   0  -7  -1   95.67   15.52
   0  -7   1   70.50   13.27
   0   7   1   83.47   13.20
   0  -7   1   84.97    8.33
   0   7   2   35.57    9.16
   0  -7   2   35.09    9.31
   0  -7   2   26.46    5.50
   0   7  -2   39.38    9.65
   0   7   2   33.96    9.40
   0  -7  -3   36.48   10.37
   0  -7   3   44.60   10.38
   0   7  -3   24.83    7.81
   0  -7   3   37.83    6.99
   0   7   3   29.36    8.14
   0   7   3   35.13   10.49
   0  -7   4   10.95    6.30
   0   7   4    4.18    4.67
   0  -7  -4   13.25    6.82
   0  -7   4   16.66    5.47
   0   7  -4   10.28    5.62
   0   7   4   10.36    6.24
   0   7  -5  219.26   21.49
   0  -7   5  208.92   21.06
   0  -7  -5  167.41   21.65
   0  -7   5  239.95   19.06
   0   7   5  246.56   22.69
   0   7   5  246.34   25.98
   0   7   6   27.63   10.06
   0  -7   6   18.02    5.97
   0  -7  -6   24.79    8.68
   0   7   6   14.56    6.29
   0   7  -6    8.15    5.25
   0  -7  -7   84.37   15.54
   0  -7   7  100.15   13.58
   0  -7  -8    5.74    5.84
   0  -7   8    2.01    4.47
   0   7   9    9.14    6.20
   0  -7   9   15.47    6.67
   0  -7  -9    2.93    5.33
   0  -7  10    2.41    4.90
   0  -7 -10   14.86    7.64
   0   7  10   15.77    8.11
   0   7  11  104.48   18.94
   0  -7 -11  102.79   17.99
   0   7 -11   84.22   16.01
   0  -7  11   88.99   15.81
   0  -7 -12   70.54   16.16
   0  -7  12   73.29   14.66
   0   7 -12   87.01   16.82
   0   7  12  101.39   19.55
   0   8   0   59.87   13.27
   0   8   0   58.39   12.61
   0  -8   0   55.54   13.11
   0  -8   1  121.44   18.98
   0   8   1  123.04   18.40
   0   8   1  129.34   18.32
   0  -8  -1  118.50   18.95
   0   8   2   90.57   14.99
   0   8   2  124.70   19.12
   0   8  -2  104.10   16.09
   0  -8   2   83.99   15.21
   0  -8   3    2.68    5.97
   0   8   3    2.93    5.33
   0   8   3    4.91    4.99
   0   8  -3    2.42    5.38
   0   8  -4  158.95   19.60
   0  -8  -4  186.50   23.72
   0   8   4  177.71   23.02
   0  -8   4  176.59   21.71
   0   8   4  144.98   18.82
   0  -8  -5   79.02   16.13
   0  -8   5   74.37   13.87
   0   8   5   80.43   16.29
   0  -8  -6  109.41   18.76
   0  -8   6  100.31   13.87
   0  -8  -7   13.11    7.89
   0   8   7    9.78    7.27
   0  -8   7   28.73    7.99
   0  -8  -8   80.02   17.30
   0  -8   8   86.72   13.51
   0   8   9   65.46   15.39
   0  -8  -9   30.50   11.59
   0  -8   9   43.90   10.36
   0  -8 -10   -3.42    7.62
   0  -8  10   -2.51    6.84
   0  -8  11    2.72    4.96
   0  -9   0   -3.25    5.11
   0  -9  -1   47.07   13.03
   0   9   1   52.63   13.56
   0  -9   1   41.52   12.38
   0  -9   2   54.02   13.88
   0  -9  -2   27.26   11.62
   0   9   2   19.34   10.18
   0   9   3   46.82   13.30
   0  -9   3   37.26   12.03
   0  -9  -4    3.57    7.27
   0  -9   4   -2.99    6.65
   0   9   4    6.88    7.66
   0  -9  -5    7.26    7.38
   0   9   5    3.53    6.41
   0   9   6    3.60    8.03
   0  -9  -6   -7.38    7.50
   0 -10   3   13.96    8.40
  -1   0   0   -0.83    1.77
   1   0   0    1.85    2.18
  -1   0   0   -0.96    1.69
   1   0   0    1.26    1.79
   1   0  -1 3120.87   89.26
  -1   0  -1 3068.21   88.68
  -1   0   1 2973.45   88.43
  -1   0   1 3149.65   89.77
   1   0   1 3078.23   89.19
   1   0   1 3140.02   88.90
  -1   0  -1 2944.61   87.77
  -1   0  -1 3088.69   89.17
   1   0   1 2981.67   87.58
  -1   0  -2  482.24   20.03
   1   0   2  525.06   20.75
  -1   0   2  529.16   21.51
  -1   0  -2  515.55   20.58
  -1   0   3   22.49    4.43
   1   0   3   25.71    4.19
  -1   0  -3   28.15    4.53
  -1   0  -3   27.09    2.91
  -1   0  -3   29.82    4.40
   1   0   4    6.85    2.86
  -1   0  -4    4.26    1.56
  -1   0   4    6.24    3.35
   1   0   4    7.53    1.92
  -1   0  -4    9.25    3.51
  -1   0  -4    5.15    2.32
  -1   0   5 3275.26   95.61
  -1   0  -5 3507.92  104.92
   1   0   5 3453.96   96.21
   1   0  -5 3340.90   95.26
   1   0   5 3538.15  104.64
  -1   0  -5 3438.22  104.16
  -1   0   5 3364.43  106.82
  -1   0  -6 1926.00   65.85
   1   0   6 1964.58   66.38
  -1   0   6 1900.29   69.18
  -1   0   6 1901.39   55.68
   1   0   6 1945.97   57.74
   1   0  -6 1894.10   55.26
  -1   0  -6 1987.14   67.49
   1   0  -7  226.01   16.70
  -1   0   7  234.99   18.55
  -1   0  -7  240.28   17.58
  -1   0  -7  199.91   15.60
   1   0   7  234.97   11.91
   1   0   7  265.21   17.72
  -1   0   7  212.89    9.18
  -1   0   8    1.60    2.90
   1   0  -8   -1.36    3.03
  -1   0  -8    3.91    2.65
   1   0   8    4.03    2.99
   1   0   8    4.02    2.15
  -1   0  -8    1.49    3.82
   1   0   9  586.57   31.66
  -1   0  -9  603.21   33.55
   1   0  -9  575.45   31.83
   1   0   9  579.49   23.69
   1   0  10  302.25   22.79
   1   0 -10  238.56   21.41
  -1   0 -10  300.40   24.44
  -1   0  10  270.79   23.73
   1   0  10  331.74   16.79
   1   0  11   43.09    9.31
   1   0  11   71.81    7.98
  -1   0 -11   78.44   13.31
  -1   0  11   56.89   12.36
   1   0 -11   58.24   11.00
  -1   0  11   51.51    9.50
  -1   0 -12 1362.37   64.12
  -1   0  12 1223.53   62.88
   1   0  12 1367.09   60.91
  -1   0  12 1254.88   57.75
   1   0 -12 1388.56   62.45
   1   0  12 1396.89   48.64
  -1   0  13    2.63    5.85
  -1   0  13   -2.09    3.80
   1   0  13   -2.26    4.60
   1   0 -13    2.36    5.25
   1   0  14   64.53   12.67
   1   0 -14   61.85   12.94
  -1   0  14   73.05   13.07
  -1   0  14   51.55   12.87
  -1   0  15   31.06   10.28
  -1   0  15   76.82   13.96
   1   0  15   56.46   13.01
   1   0 -15   67.24   14.02
  -1   0  16   34.73   11.16
   1   0  16   40.41   11.77
   1   0 -16   33.28   12.64
  -1   0  16   23.48   10.60
   1   0  17  101.92   18.03
   1   0 -17  130.21   21.16
  -1   0  17  120.32   19.04
   1  -1  17   48.86   13.64
  -1   1  16  110.82   16.92
  -1  -1 -16   97.89   18.09
   1   1 -16   81.95   17.36
   1  -1  16   72.60   15.50
  -1   1  16   86.87   17.87
  -1   1  15    6.68    5.73
   1  -1  15    8.43    7.23
  -1   1  15   11.41    6.57
  -1  -1 -15    2.93    5.95
   1   1 -15    5.85    7.04
  -1   1  15    6.18    5.62
  -1   1  14  157.74   18.61
  -1   1  14  190.71   20.33
  -1  -1 -14  175.85   22.55
   1  -1  14  184.38   21.95
  -1   1  14  179.46   22.97
  -1   1  13   18.29    8.58
   1   1 -13    9.97    6.81
  -1  -1 -13   14.91    7.84
   1  -1  13   11.86    6.11
  -1   1  13   21.16    7.43
  -1   1  12    8.73    5.03
  -1   1  12    9.55    6.15
   1   1 -12   22.80    8.30
   1  -1  12   13.02    6.25
  -1  -1 -12   13.61    6.85
  -1   1  11  302.10   26.78
  -1   1  11  367.94   24.45
   1  -1  11  321.57   25.50
  -1  -1 -11  330.48   20.29
   1  -1  11  357.51   16.18
   1   1 -11  358.69   27.82
  -1   1  10  476.40   33.44
  -1   1  10  537.01   29.68
   1  -1  10  607.58   21.86
   1  -1  10  559.82   33.11
  -1  -1 -10  554.78   27.07
   1   1 -10  550.75   33.91
  -1   1   9  112.04    7.20
  -1  -1  -9   91.73    6.41
   1   1  -9  131.38   14.91
   1  -1   9  135.68    7.71
   1  -1   9  125.65   14.11
  -1   1   9   92.25   13.43
   1  -1   8  724.28   36.56
   1   1  -8  803.29   40.19
   1  -1   8  806.69   25.22
  -1  -1  -8  723.37   25.82
  -1   1   8  793.65   27.08
  -1   1   8  694.19   37.97
  -1   1   7  179.18   16.74
  -1  -1  -7  211.56   15.79
   1   1  -7  186.19   16.71
   1  -1   7  214.19   16.38
   1  -1   7  200.23    8.22
  -1  -1  -6 1946.09   66.66
   1   1  -6 1838.94   69.45
  -1   1   6 1894.46   69.32
   1  -1   6 2099.31   68.47
   1  -1   5 1600.98   56.38
  -1   1   5 1673.72   59.04
   1   1  -5 1579.59   58.26
  -1  -1  -5 1609.18   55.69
  -1   1   4  336.80   19.54
  -1  -1  -4  379.94   19.36
  -1  -1  -4  374.34   18.36
   1   1  -4  358.56   19.69
  -1  -1  -3  203.25   12.56
   1   1  -3  179.87   12.45
  -1   1   3  197.01   12.71
  -1  -1  -3  194.59   11.60
   1  -1   2 1715.28   52.53
   1   1  -2 1685.77   56.11
  -1  -1  -2 1768.42   54.43
  -1  -1  -2 1780.82   56.04
  -1   1   2 1746.99   55.51
  -1  -1  -2 1701.69   54.11
  -1   1   2 1795.28   53.43
   1  -1   1 2594.51   75.33
   1   1  -1 2572.99   80.10
   1  -1   1 2921.42   78.99
  -1  -1  -1 2670.30   79.98
  -1  -1  -1 2567.44   78.26
  -1   1   1 2744.83   79.34
  -1   1   1 2754.15   76.97
  -1  -1  -1 2440.38   78.54
   1   1  -1 2579.16   78.70
   1  -1   1 2743.74   78.45
  -1   1   1 2767.52   76.71
   1  -1   0 6416.20  174.25
   1   1   0 6015.03  175.26
  -1   1   0 6602.12  175.84
  -1   1   0 6332.24  173.65
  -1  -1   0 6199.77  175.21
   1  -1   0 6549.97  175.27
   1   1   0 6076.06  176.62
  -1   1   0 6245.37  170.46
   1  -1   0 6286.26  173.27
   1  -1   0 6197.33  170.24
  -1   1  -1 2730.08   78.52
  -1   1  -1 2663.47   76.32
   1  -1  -1 2751.49   77.84
  -1  -1   1 2615.05   79.60
  -1   1  -1 2841.79   79.74
   1  -1  -1 2845.78   79.73
   1   1   1 2635.24   79.15
   1   1   1 2472.56   79.35
   1  -1  -2 1724.24   53.61
  -1   1  -2 1763.95   54.23
  -1   1  -2 1705.76   52.79
  -1  -1   2 1750.77   55.32
   1   1   2 1728.70   54.68
   1  -1  -3  212.14   11.53
  -1  -1   3  197.26   12.49
  -1   1  -3  182.57   11.47
   1   1   3  194.64   11.21
   1  -1  -3  191.56   11.85
  -1   1  -3  194.52   11.46
   1   1   3  206.41   11.92
   1   1   4  366.90   17.09
   1   1   4  362.83   18.34
   1  -1  -4  369.17   16.74
  -1   1  -4  373.00   18.73
  -1  -1   4  370.35   19.81
   1  -1  -4  378.32   16.85
   1  -1  -4  379.21   19.31
  -1   1  -4  388.58   18.97
   1  -1  -5 1642.62   57.73
   1   1   5 1540.23   54.76
  -1  -1   5 1564.06   58.53
  -1   1  -5 1624.55   56.59
   1   1   5 1646.86   52.83
   1  -1  -5 1658.47   51.45
  -1   1  -5 1651.49   55.76
   1  -1  -5 1561.66   53.34
  -1   1  -6 1919.82   65.91
   1  -1  -6 1877.88   64.05
  -1   1  -6 2022.49   68.00
   1   1   6 1944.88   65.40
  -1  -1   6 1884.51   68.95
   1   1   6 1906.15   61.75
   1  -1  -6 1879.36   59.39
   1  -1  -6 2001.21   68.88
   1   1   7  229.25   16.17
  -1  -1   7  226.63   18.16
  -1   1  -7  201.84   15.70
   1  -1  -7  194.39   14.99
   1   1   7  191.49   12.98
   1  -1  -7  224.43   12.13
  -1   1  -7  230.19   17.62
   1  -1  -8  784.89   35.67
   1   1   8  802.50   31.68
   1   1   8  727.10   34.51
  -1   1  -8  755.70   26.14
  -1  -1   8  715.56   25.65
  -1   1  -8  797.93   38.59
  -1  -1   8  717.59   38.30
   1  -1  -9  122.10   13.53
  -1  -1   9  121.40   15.18
   1   1   9  125.75   11.09
  -1   1  -9  121.36   14.93
  -1   1  -9  124.14    7.28
   1   1   9  112.82   12.66
  -1  -1  10  507.07   34.51
   1  -1 -10  627.17   33.74
  -1   1 -10  590.49   35.71
   1   1  10  584.57   31.97
   1   1  10  596.58   27.76
  -1   1 -10  544.05   18.11
   1  -1 -11  336.62   25.68
   1   1  11  374.03   21.55
  -1  -1  11  297.60   27.54
  -1  -1  11  387.08   26.70
  -1   1 -11  358.33   29.06
   1   1  11  355.11   25.22
   1  -1 -12    6.11    5.25
  -1  -1  12    6.08    5.22
   1   1  12   14.30    4.98
  -1   1 -12   24.31    9.38
   1   1  12   21.23    7.24
  -1  -1  12   17.07    7.69
  -1   1 -13   26.60    9.70
  -1  -1  13   35.54    8.83
  -1  -1  13   21.32    9.41
   1   1  13   25.39    7.96
   1  -1 -13   20.28    8.47
   1   1  14  205.14   21.57
  -1  -1  14  181.55   20.70
  -1  -1  14  142.13   20.45
  -1   1 -14  159.34   22.06
   1  -1 -14  185.16   21.57
  -1  -1  15    7.88    6.75
   1  -1 -15   13.39    8.08
   1   1  15   15.00    7.88
  -1   1 -15   -3.14    6.38
  -1  -1  15    3.14    4.95
  -1  -1  16   84.95   16.07
   1   1  16  104.98   16.61
   1  -1 -16   95.58   17.05
  -1   1 -16   87.64   18.56
  -1  -1  16  101.68   18.66
   1  -1 -17   46.82   13.35
  -1  -1  17   42.50   12.07
   1   1  17   25.90   10.18
  -1   2  16    6.68    7.45
   1   2 -16   13.13    8.45
  -1  -2 -16   12.38    8.90
  -1   2  16   10.32    7.05
   1  -2  16   12.54    8.56
  -1  -2 -15   17.30    8.73
   1  -2  15   37.70   11.21
  -1   2  15   29.50    9.77
   1   2 -15   30.64   11.51
  -1   2  15   30.99   11.29
  -1   2  14   -1.89    4.20
   1  -2  14    2.69    5.98
  -1   2  14    2.33    5.60
  -1  -2 -14    7.99    6.41
  -1   2  14    2.85    5.80
  -1  -2 -13  299.61   27.63
  -1   2  13  321.01   26.79
   1  -2  13  310.00   27.31
  -1   2  13  256.27   21.48
  -1   2  13  230.26   25.04
  -1   2  12  295.67   22.01
  -1   2  12  351.69   27.18
  -1  -2 -12  317.46   27.10
  -1   2  12  291.62   27.18
   1  -2  12  295.37   25.95
  -1   2  11  247.58   22.02
   1  -2  11  240.47   22.26
  -1  -2 -11  233.31   18.39
  -1  -2 -11  230.01   22.17
  -1   2  11  193.53   21.82
  -1   2  11  239.71   18.79
  -1   2  10   75.31    9.85
  -1   2  10   70.90   12.17
   1  -2  10   64.84   11.09
  -1  -2 -10   74.80   12.30
  -1  -2 -10   80.30   10.41
  -1   2   9  107.89    8.62
  -1   2   9  122.05   11.54
   1   2  -9   89.67   13.43
   1  -2   9  136.84   14.85
  -1  -2  -9  101.30   13.62
  -1  -2  -9  113.51   12.06
  -1   2   9  104.74   14.10
   1   2  -8  516.74   31.57
  -1   2   8  478.72   30.15
  -1  -2  -8  567.41   30.92
  -1   2   8  527.62   24.96
  -1  -2  -8  539.16   27.62
  -1   2   8  546.27   22.71
  -1  -2  -7  830.41   36.42
  -1  -2  -7  845.21   36.51
  -1  -2  -7  816.86   37.92
  -1   2   7  868.43   31.76
   1   2  -7  735.54   38.39
  -1   2   7  780.54   38.61
   1   2  -6  303.73   12.56
  -1   2   6  427.16   18.99
  -1  -2  -6  380.11   22.30
   1   2  -6  353.08   22.97
  -1  -2  -6  392.24   21.33
  -1   2   6  325.99   21.67
  -1  -2  -6  361.51   20.36
  -1  -2  -5  697.82   30.96
  -1  -2  -5  730.06   29.46
   1  -2   5  654.34   29.86
  -1   2   5  735.00   27.91
  -1   2   5  722.62   31.77
   1   2  -5  653.86   31.76
   1   2  -5  586.73   22.40
   1  -2   4 2669.79   83.33
  -1  -2  -4 2719.48   81.45
  -1  -2  -4 2510.46   83.26
   1   2  -4 2678.71   85.03
  -1   2   4 2562.91   83.60
  -1   2   4 2549.26   80.31
   1  -2   3 1240.28   42.67
  -1   2   3 1136.19   42.14
   1   2  -3 1208.49   44.26
  -1   2   3 1180.95   39.38
  -1  -2  -3 1219.19   41.08
   1  -2   2 3726.96  107.35
  -1  -2  -2 3749.90  105.66
  -1   2   2 3653.26  106.77
  -1   2   2 3679.80  102.84
   1   2  -2 3285.94  108.26
  -1   2   2 3644.14  101.87
  -1   2   1 6683.17  183.77
  -1   2   1 6791.09  182.74
  -1   2   1 6798.44  187.52
  -1  -2  -1 6692.11  186.32
   1  -2   1 6776.90  187.07
   1   2  -1 6391.11  189.82
   1   2  -1 6542.62  186.33
   1  -2   1 6749.96  187.21
  -1   2   0   80.85    5.58
   1  -2   0   88.27    5.98
   1   2   0   71.79    6.12
  -1  -2   0   77.50    6.22
   1  -2   0   76.16    4.40
  -1   2   0   86.43    7.21
  -1   2   0   83.48    6.46
   1  -2   0   84.96    6.44
   1   2   0   94.74    8.01
   1  -2  -1 6809.21  187.77
   1  -2  -1 6889.63  195.32
   1  -2  -1 7020.93  190.46
   1   2   1 6425.77  189.81
  -1   2  -1 6647.56  187.04
  -1   2  -1 6657.19  190.20
  -1  -2   1 6598.07  190.58
  -1   2  -1 6823.60  189.70
  -1   2  -1 6722.59  190.51
   1  -2  -1 7373.95  186.61
   1  -2  -2 3634.53  102.33
  -1   2  -2 3656.22  104.31
   1   2   2 3418.89  104.97
  -1   2  -2 3570.72  103.23
  -1   2  -2 3578.75  102.21
  -1  -2   2 3474.58  105.24
   1  -2  -2 3586.63   98.92
   1  -2  -2 3906.59  109.61
  -1  -2   2 3603.39  105.29
   1  -2  -3 1113.95   38.63
   1   2   3 1098.30   39.45
  -1   2  -3 1140.79   39.59
  -1  -2   3 1178.56   38.50
  -1   2  -3 1114.35   34.73
  -1   2  -3 1134.47   39.43
   1  -2  -3 1209.62   42.82
   1  -2  -3 1155.36   35.59
  -1  -2   3 1129.98   40.70
   1   2   3 1167.75   42.52
   1  -2  -3 1148.31   42.37
  -1   2  -4 2575.54   80.98
   1   2   4 2520.93   80.41
  -1  -2   4 2651.01   77.31
  -1   2  -4 2644.20   80.36
   1  -2  -4 2675.20   82.57
   1  -2  -4 2607.31   77.35
   1  -2  -4 2459.91   82.05
  -1   2  -4 2788.26   82.61
  -1  -2   4 2540.56   83.13
   1   2   4 2566.32   83.11
  -1   2  -5  687.56   29.18
  -1  -2   5  659.24   23.60
   1   2   5  674.30   29.78
  -1   2  -5  715.21   31.02
  -1  -2   5  689.75   31.80
   1  -2  -5  690.91   28.82
   1  -2  -5  640.54   26.45
   1   2   5  666.21   28.28
   1  -2  -5  669.10   29.23
  -1   2  -5  698.58   27.56
  -1   2  -6  346.11   20.38
   1   2   6  419.98   20.95
  -1   2  -6  418.48   23.42
   1  -2  -6  347.17   19.49
   1  -2  -6  382.88   19.47
  -1  -2   6  393.13   23.59
  -1  -2   6  335.11   13.58
   1  -2  -6  386.41   19.64
  -1   2  -6  348.04   17.77
   1   2   6  336.05   20.01
  -1  -2   7  811.03   39.21
  -1   2  -7  750.77   35.20
   1   2   7  839.34   35.02
   1  -2  -7  840.09   33.15
   1   2   7  862.70   35.92
   1  -2  -7  783.17   34.24
  -1   2  -7  851.05   30.93
  -1   2  -7  855.89   39.12
   1  -2  -7  703.06   32.37
   1   2   8  497.65   26.40
  -1   2  -8  535.50   21.88
   1   2   8  492.08   26.25
  -1   2  -8  523.95   30.67
   1  -2  -8  479.07   24.31
  -1  -2   8  513.20   31.33
   1  -2  -8  529.11   27.42
  -1  -2   9  105.58   14.72
   1   2   9  114.79   12.27
   1  -2  -9  125.21   13.30
  -1   2  -9  113.68    8.57
   1   2   9  119.14   12.30
   1  -2  -9  106.23   10.53
  -1   2  -9  135.35   15.82
  -1   2 -10   76.01   12.84
  -1  -2  10   61.67   12.15
  -1   2 -10   80.05    6.76
   1   2  10   80.50   10.56
   1  -2 -10   82.70   11.88
   1   2  10   81.98   10.93
  -1   2 -11  294.61   26.10
  -1  -2  11  244.76   23.87
   1   2  11  220.05   18.31
   1  -2 -11  253.19   21.56
   1   2  11  246.26   20.25
   1   2  12  306.61   23.80
  -1  -2  12  266.64   24.17
  -1  -2  12  265.98   26.13
   1   2  12  315.02   22.46
  -1   2 -12  332.62   29.54
   1  -2 -12  320.86   25.62
  -1  -2  13  255.90   24.59
   1   2  13  295.17   22.07
  -1   2 -13  283.64   28.38
   1   2  13  282.83   23.86
   1  -2 -13  307.35   26.24
  -1  -2  13  214.29   24.76
  -1  -2  14   -2.55    4.01
   1   2  14    2.12    4.73
  -1  -2  14   -2.95    5.36
   1  -2 -14    2.38    5.30
  -1   2 -14   -2.98    6.05
  -1  -2  15   27.57    9.75
   1  -2 -15   36.33   10.85
  -1  -2  15   25.50   10.49
  -1   2 -15   41.82   13.11
   1   2  15   36.72    9.83
  -1  -2  16   14.84    8.10
   1   2  16   12.37    7.47
   1  -2 -16   22.43   10.20
  -1  -2  16    6.86    6.99
  -1   2 -16   13.77    9.40
   1  -2 -17    6.04    7.77
  -1   3  17   14.67    8.01
  -1  -3 -16   69.78   15.91
  -1   3  16   53.78   12.94
  -1   3  16   40.35   13.05
  -1   3  15   64.86   13.80
  -1  -3 -15   59.58   14.93
   1   3 -15   98.96   18.44
  -1   3  15   68.33   15.31
   1  -3  15   56.98   13.75
  -1   3  14  131.42   19.85
   1  -3  14  127.33   18.75
  -1  -3 -14  108.28   18.07
  -1   3  14  118.34   17.92
   1   3 -14   92.18   17.58
   1  -3  13  176.47   20.97
   1   3 -13  163.00   21.58
  -1   3  13  165.41   19.98
  -1  -3 -13  144.34   19.21
  -1   3  13  144.40   20.13
   1   3 -12   61.41   13.73
  -1   3  12   82.58   13.84
  -1   3  12   88.61   14.92
  -1  -3 -12   90.28   14.67
  -1  -3 -11   10.02    4.81
  -1   3  11   15.08    6.50
  -1  -3 -11    8.30    5.97
  -1   3  11    2.18    6.86
  -1   3  10  324.36   19.28
  -1  -3 -10  316.84   23.43
   1  -3  10  309.55   17.81
  -1  -3 -10  302.18   24.49
  -1   3  10  269.64   23.82
   1  -3   9  241.77   21.13
  -1  -3  -9  267.44   22.01
  -1   3   9  278.62   16.80
  -1   3   9  304.40   23.99
  -1   3   9  267.63   22.12
   1  -3   9  287.20   17.03
  -1  -3  -9  327.06   22.60
  -1   3   9  252.55   15.93
   1   3  -9  241.42   22.34
  -1   3   8 1366.44   44.66
   1  -3   8 1406.00   47.41
   1  -3   8 1340.61   54.61
  -1   3   8 1382.27   55.22
  -1   3   8 1456.04   47.64
   1   3  -8 1358.94   56.78
  -1  -3  -8 1358.14   54.07
  -1   3   8 1374.78   56.53
  -1  -3  -8 1397.08   55.36
  -1   3   7   75.94    7.05
  -1   3   7   81.17   11.57
  -1  -3  -7   77.77   10.88
   1   3  -7   99.15   12.80
   1  -3   7   83.62    5.07
  -1   3   7  106.70   10.12
   1  -3   7   90.94    9.41
   1  -3   7   95.38   11.50
  -1   3   7   89.92   11.30
  -1  -3  -7   85.92   11.08
  -1  -3  -6  238.45   15.94
  -1   3   6  234.65   11.70
   1   3  -6  238.82   18.83
   1  -3   6  253.95   15.87
   1  -3   6  225.59   10.09
  -1  -3  -6  214.97   17.59
  -1   3   6  251.47   15.87
  -1  -3  -6  242.62   18.17
  -1   3   6  249.07   17.96
   1  -3   6  197.09   16.24
  -1   3   5  130.06    7.24
  -1   3   5  133.33   12.10
  -1  -3  -5  131.59   10.81
  -1   3   5  148.77   12.18
  -1  -3  -5  124.01   12.80
   1  -3   5  136.40    7.78
  -1  -3  -5  137.95   12.88
   1  -3   5  132.71   12.06
   1  -3   5  119.10   10.89
   1   3  -5  130.76   12.96
  -1  -3  -4  617.21   26.29
  -1   3   4  696.85   29.13
   1  -3   4  673.57   29.51
   1  -3   4  653.13   23.47
  -1   3   4  633.55   31.56
  -1   3   4  673.69   29.50
  -1  -3  -4  612.99   31.32
   1  -3   4  616.12   28.43
   1   3  -4  596.77   29.58
  -1  -3  -4  676.01   30.76
   1  -3   3  123.40   10.00
  -1   3   3  119.65    9.54
  -1   3   3  119.24   10.80
   1   3  -3  121.84   11.00
  -1  -3  -3  122.51    8.86
  -1   3   3  135.73   12.34
   1  -3   3  120.55   10.95
  -1  -3  -3  113.09   11.63
  -1   3   3  133.30    7.41
  -1   3   3  117.53    7.68
  -1  -3  -3  114.91   11.10
   1  -3   2  243.86   13.81
  -1   3   2  244.12    8.68
  -1   3   2  267.07   16.35
  -1  -3  -2  262.45   17.50
  -1   3   2  277.25   17.32
  -1   3   2  251.10    9.82
  -1   3   2  227.78   12.70
  -1   3   2  238.26    9.72
  -1  -3  -2  246.33   12.33
   1  -3   2  246.20   16.18
   1  -3   2  232.37   11.14
   1   3  -2  228.65   14.93
   1   3  -1   60.04    7.13
  -1   3   1   70.31    4.30
  -1  -3  -1   52.27    4.95
  -1   3   1   57.34    5.48
  -1   3   1   55.15    3.63
   1   3  -1   49.06    5.27
  -1   3   1   64.79    7.82
   1  -3   1   61.71    5.63
  -1   3   1   67.49    8.09
   1  -3   1   66.88    6.11
   1  -3   1   54.92    3.73
  -1  -3   0   12.85    2.72
  -1   3   0   13.68    2.80
   1   3   0   10.09    2.95
   1  -3   0   11.04    2.35
   1  -3   0   13.01    2.72
  -1   3   0   20.26    4.48
   1   3   0   11.79    3.37
  -1   3   0   15.47    4.00
  -1   3   0   11.98    2.29
  -1  -3   0   10.05    4.10
   1   3   1   64.80    8.47
   1  -3  -1   56.05    5.41
   1   3   1   72.15    7.99
  -1  -3   1   59.24    5.64
  -1   3  -1   62.66    5.37
   1  -3  -1   62.70    4.54
  -1   3  -1   51.43    6.56
   1  -3  -1   59.83    8.31
   1   3   1   62.74    5.76
  -1  -3   1   48.20    6.91
  -1   3  -2  248.48   12.26
  -1  -3   2  239.35   12.86
  -1   3  -2  231.23   13.31
   1  -3  -2  243.57   16.98
   1  -3  -2  247.33   16.96
  -1  -3   2  217.83   14.69
  -1   3  -2  244.39   15.73
  -1  -3   3  141.34   10.95
  -1   3  -3  137.57    9.21
  -1   3  -3  149.41   10.68
  -1   3  -3   99.82    8.14
  -1  -3   3  126.84    9.97
   1  -3  -3  129.85   12.12
   1  -3  -3  119.31   11.86
   1  -3  -3  118.38    7.26
   1   3   3  132.52   12.52
  -1   3  -3  104.96   10.14
  -1  -3   4  641.10   28.55
  -1   3  -4  659.43   26.75
   1   3   4  638.67   26.58
  -1  -3   4  679.84   27.46
   1  -3  -4  651.14   24.30
  -1   3  -4  657.31   28.87
  -1   3  -4  649.83   28.88
   1  -3  -4  654.05   30.93
   1   3   4  631.19   31.26
   1  -3  -4  599.86   30.13
  -1   3  -5  124.12   10.51
  -1  -3   5  111.37    9.27
   1  -3  -5  144.67   10.22
  -1   3  -5  137.39   12.60
   1  -3  -5  125.30   12.18
   1   3   5  130.33   10.49
  -1  -3   5  117.69   11.54
   1   3   5  133.55   13.04
   1  -3  -5  127.89   12.24
  -1   3  -5  142.70   11.62
   1   3   6  233.78   17.75
  -1   3  -6  237.95   15.76
  -1   3  -6  242.87   15.34
  -1   3  -6  238.24   18.16
   1   3   6  228.09   15.12
  -1  -3   6  231.17   17.45
  -1  -3   6  212.94   12.42
   1  -3  -6  234.91   14.68
   1  -3  -6  208.70   16.22
   1  -3  -6  222.81   16.76
   1   3   7   86.81   11.36
  -1   3  -7   98.98    9.42
   1   3   7   84.63    9.50
  -1   3  -7   75.26   10.97
  -1  -3   7   69.13    6.53
   1  -3  -7   83.09   10.27
  -1  -3   7  102.73   12.39
   1  -3  -7   91.00   10.39
   1  -3  -7   96.59   10.07
   1   3   8 1343.99   51.77
  -1  -3   8 1367.93   58.21
   1   3   8 1481.17   57.33
  -1   3  -8 1469.11   59.70
   1  -3  -8 1416.88   53.20
  -1   3  -8 1449.37   49.51
   1   3   9  315.15   22.40
  -1   3  -9  308.29   17.24
   1  -3  -9  243.89   18.86
   1   3   9  294.13   19.85
   1  -3  -9  327.86   21.60
  -1  -3   9  282.14   23.54
  -1   3  -9  303.06   24.59
  -1   3 -10  331.92   17.63
  -1  -3  10  285.58   25.77
   1  -3 -10  304.44   21.32
   1   3  10  336.24   24.24
  -1   3 -10  348.34   27.55
   1   3  10  324.80   21.94
   1  -3 -10  312.41   23.09
   1   3  11   10.59    5.56
  -1   3 -11    7.02    5.21
   1   3  11    6.10    4.17
   1  -3 -11   18.96    6.65
   1   3  12   81.80   11.76
  -1   3 -12   53.94   12.97
  -1  -3  12   90.61   14.28
   1  -3 -12   96.08   13.81
   1   3  12   74.20   11.76
  -1  -3  12   96.13   15.58
  -1  -3  13  152.72   19.37
   1   3  13  159.95   17.57
  -1  -3  13  135.02   19.58
   1   3  13  170.96   18.62
   1  -3 -13  186.91   20.27
  -1   3 -13  187.86   23.64
  -1   3 -14  124.71   19.78
   1  -3 -14  123.44   17.59
  -1  -3  14  125.23   18.05
   1   3  14  103.75   14.87
  -1  -3  14   92.56   17.22
  -1  -3  15   61.02   14.68
  -1  -3  15   45.88   12.04
  -1   3 -15   55.63   14.35
   1  -3 -15   65.95   13.73
  -1  -3  16   75.87   17.23
  -1   3 -16   80.21   18.27
  -1  -3  16   43.06   12.28
   1  -3 -16   44.08   12.10
   1  -3 -17   29.61   11.45
  -1   4  16   30.07   11.00
  -1  -4 -16   42.53   13.28
  -1   4  16   42.99   13.43
  -1   4  15   17.74    8.51
  -1   4  15   24.65   10.11
  -1  -4 -15    8.56    7.80
   1   4 -15   26.48   11.66
  -1  -4 -14  104.13   17.27
  -1   4  14  130.21   19.33
  -1   4  14  107.48   17.90
   1  -4  14  123.70   18.93
   1   4 -14  114.72   19.37
   1  -4  13   39.99   10.60
  -1   4  13   32.39   10.16
   1   4 -13   31.87   10.89
  -1  -4 -13   24.86    9.08
  -1   4  13   33.80   10.06
   1  -4  12  156.46   19.41
  -1   4  12  170.20   20.45
  -1   4  12  164.08   20.98
   1   4 -12  148.37   20.77
  -1  -4 -12  164.03   20.00
  -1  -4 -12  119.13   16.35
  -1  -4 -11   46.14    9.89
  -1  -4 -11   25.70    8.78
   1  -4  11   60.55   12.12
  -1   4  11   42.81   10.54
  -1   4  11   58.07   12.11
   1  -4  10   18.42    7.24
  -1  -4 -10   39.47    9.35
   1  -4  10   25.27    5.78
  -1   4  10   26.85    8.02
  -1  -4 -10   37.20    8.75
  -1   4  10   18.28    7.52
   1  -4   9  190.55   18.91
  -1   4   9  180.77   18.51
  -1   4   9  191.36   15.45
  -1   4   9  262.78   23.42
  -1  -4  -9  188.56   19.12
   1   4  -9  176.67   19.08
   1  -4   9  190.86   14.72
  -1  -4  -9  192.88   18.85
   1   4  -8  153.57   17.07
  -1  -4  -8  175.45   17.77
   1  -4   8  148.41   16.07
  -1   4   8  154.00   13.87
   1  -4   8  153.47   13.36
  -1   4   8  149.94   17.48
  -1   4   8  147.49   15.15
  -1  -4  -8  151.52   16.36
   1  -4   7  123.90   13.61
  -1  -4  -7  129.46   14.46
  -1  -4  -7  175.22   17.53
  -1   4   7  147.23   13.66
   1   4  -7  132.65   15.04
  -1   4   7  147.62   14.37
   1  -4   7  135.81   12.81
   1  -4   6  267.76   19.79
  -1   4   6  292.81   19.35
   1  -4   6  297.42   19.38
   1   4  -6  247.12   20.10
  -1   4   6  303.59   19.74
  -1  -4  -6  302.52   23.09
  -1  -4  -6  300.68   21.28
  -1   4   5  305.64   18.47
  -1   4   5  288.88   22.22
  -1  -4  -5  331.22   21.48
  -1   4   5  314.28   20.18
   1  -4   5  277.44   18.84
  -1  -4  -5  259.56   21.10
   1   4  -5  295.28   20.30
   1  -4   5  261.61   18.86
  -1  -4  -4  902.45   33.45
   1   4  -4  822.59   37.96
  -1   4   4  893.20   42.32
  -1   4   4  911.84   39.58
  -1  -4  -4  914.61   43.20
  -1   4   4  938.52   35.70
   1  -4   4  856.15   36.58
   1  -4   4  934.64   40.04
  -1  -4  -4  975.00   40.85
  -1   4   3 1199.61   48.04
  -1  -4  -3 1210.85   40.21
   1  -4   3 1155.36   43.77
  -1   4   3 1215.33   50.81
   1  -4   3 1281.14   49.49
  -1   4   3 1225.23   38.71
  -1   4   3 1263.48   42.03
  -1   4   3 1146.66   36.96
   1   4  -3 1225.28   46.40
  -1  -4  -3 1087.18   49.53
  -1   4   2 1186.97   47.04
   1  -4   2 1202.67   48.18
   1  -4   2 1124.74   36.18
  -1  -4  -2 1208.50   37.96
  -1   4   2 1230.85   39.29
  -1   4   2 1094.76   47.41
  -1   4   2 1169.47   36.86
   1   4  -2 1113.43   43.68
   1  -4   2 1092.53   40.82
   1  -4   1  215.12   16.99
   1  -4   1  205.85   11.70
  -1   4   1  202.23   10.72
   1  -4   1  216.23   10.87
  -1   4   1  193.96   15.64
   1   4  -1  187.22   10.40
  -1   4   1  203.92    9.82
  -1  -4  -1  218.13   10.23
  -1   4   1  227.13   16.60
   1   4  -1  190.07   13.72
   1  -4   0  249.86   11.19
   1  -4   0  215.97   10.92
  -1  -4   0  205.52   16.68
  -1  -4   0  211.06   10.32
  -1   4   0  225.98   10.65
  -1   4   0  211.78   16.19
  -1   4   0  214.44   15.79
   1   4   0  221.54   10.63
   1   4   0  240.52   15.22
   1  -4  -1  217.61    9.28
  -1   4  -1  229.95   10.55
   1  -4  -1  221.68   10.99
   1   4   1  208.68   14.41
   1  -4  -1  190.43   16.75
  -1  -4   1  216.45   10.91
   1   4   1  187.22   10.34
  -1   4  -1  198.17   14.64
   1  -4  -1  176.75   15.90
  -1  -4   1  210.68   16.43
   1   4   1  214.51   17.38
   1  -4  -2 1201.22   49.37
   1   4   2 1131.50   38.17
   1   4   2 1198.93   44.67
  -1  -4   2 1134.50   38.95
  -1   4  -2 1157.98   43.51
  -1   4  -2 1236.94   38.12
   1  -4  -2 1061.54   48.02
  -1  -4   2 1146.79   46.58
  -1   4  -2 1162.48   46.63
   1   4   2 1102.84   48.81
  -1   4  -3 1236.32   39.88
  -1  -4   3 1136.65   41.18
  -1   4  -3 1158.48   43.07
  -1  -4   3 1242.36   47.44
   1  -4  -3 1126.55   49.15
   1  -4  -3 1156.98   49.64
  -1   4  -3 1171.70   47.28
  -1   4  -4  936.78   33.78
  -1  -4   4  910.33   35.71
  -1  -4   4  898.19   38.13
  -1   4  -4  869.34   38.72
   1   4   4  905.36   42.77
   1  -4  -4  963.26   32.78
  -1   4  -4  866.45   34.41
   1  -4  -4  823.68   40.73
   1  -4  -4  938.23   42.31
  -1   4  -5  319.03   17.34
  -1  -4   5  305.05   18.60
  -1   4  -5  316.28   20.06
   1   4   5  340.37   23.72
  -1  -4   5  296.77   18.92
  -1   4  -5  315.84   20.06
   1  -4  -5  268.07   20.82
   1  -4  -5  342.66   22.98
   1  -4  -5  306.24   16.44
   1   4   6  304.80   16.98
  -1   4  -6  269.96   20.32
   1  -4  -6  260.88   20.52
  -1  -4   6  259.05   16.63
  -1  -4   6  282.40   19.78
  -1   4  -6  306.95   19.40
   1  -4  -6  299.10   16.95
   1  -4  -6  261.38   20.31
   1   4   6  252.43   20.93
  -1   4  -7  152.86   15.66
  -1   4  -7  139.58   12.97
  -1  -4   7  129.56   10.86
   1   4   7  140.01   12.22
   1  -4  -7  149.97   15.49
   1  -4  -7  125.79   11.83
  -1  -4   7  162.80   15.64
  -1   4  -8  153.88   13.47
   1  -4  -8  149.86   13.98
  -1   4  -8  189.96   18.49
   1   4   8  175.22   13.85
   1  -4  -8  135.78   15.13
  -1  -4   8  147.34   16.26
   1   4   8  167.52   17.69
   1   4   9  181.21   15.31
   1  -4  -9  161.57   16.52
   1  -4  -9  188.88   16.66
  -1   4  -9  184.16   14.81
  -1   4  -9  208.83   20.28
  -1  -4   9  176.63   18.60
   1   4   9  190.38   19.16
  -1   4 -10   22.24    5.83
   1  -4 -10   25.93    7.11
  -1   4 -10   49.81   10.99
   1   4  10   44.74    9.99
   1  -4 -10   29.95    7.60
  -1  -4  10   21.19    7.98
  -1  -4  11   37.28   10.24
   1   4  11   65.96   11.99
   1  -4 -11   48.34    9.76
  -1   4 -11   45.26   11.32
   1  -4 -11   42.88    8.77
  -1  -4  12  134.85   19.49
   1   4  12  197.87   20.93
  -1   4 -12  213.40   23.64
   1  -4 -12  161.68   18.26
   1  -4 -13   46.78   11.31
   1   4  13   50.98   11.38
  -1  -4  13   35.92   11.27
  -1   4 -13   14.14    8.96
  -1   4 -14  116.29   19.50
   1   4  14  123.07   17.39
   1  -4 -14  128.17   17.84
  -1  -4  14  104.09   17.96
  -1  -4  14   80.61   16.77
  -1  -4  15   12.00    7.72
  -1  -4  15   12.76    8.71
  -1   4 -15    9.87    9.47
   1  -4 -15   25.35   10.05
   1  -4 -16   35.40   12.17
  -1  -4  16   40.99   13.92
  -1   5  15   25.61   11.30
  -1  -5 -15   37.61   12.08
   1  -5  14   23.98    9.84
   1   5 -14   25.75   10.97
  -1   5  14   10.94    7.05
  -1   5  14   46.21   12.85
  -1  -5 -14   16.33    9.60
  -1   5  13   35.52   11.11
   1  -5  13   13.93    7.19
   1   5 -13   15.12    8.71
  -1  -5 -13   25.54    9.87
  -1   5  13   24.85    9.60
  -1  -5 -12   38.16   10.23
  -1   5  12   48.10   12.11
   1  -5  12   46.12   11.46
  -1   5  12   51.72   11.43
  -1  -5 -12   26.74    9.18
  -1  -5 -11   54.82   11.58
  -1   5  11   91.72   15.98
   1  -5  11   54.23   11.66
  -1  -5 -11   60.24   12.45
  -1   5  11   58.72   11.90
  -1   5  10   25.68    9.06
   1  -5  10   15.10    6.53
  -1  -5 -10   33.27    9.08
  -1   5  10   14.52    5.74
  -1  -5 -10   27.92    8.48
   1  -5   9  213.28   20.42
  -1   5   9  210.77   18.14
  -1   5   9  224.57   22.92
  -1  -5  -9  207.87   20.59
  -1   5   9  159.72   16.72
  -1  -5  -9  195.39   21.12
   1  -5   9  201.61   16.65
   1   5  -9  185.68   20.44
  -1  -5  -8  832.89   46.11
   1  -5   8  851.26   42.55
  -1   5   8  831.26   40.19
   1   5  -8  802.32   43.44
  -1  -5  -8  889.97   43.69
   1  -5   8  854.61   38.64
  -1   5   8  742.93   37.93
   1   5  -7  383.49   27.18
  -1   5   7  423.60   26.11
   1  -5   7  389.98   24.36
  -1  -5  -7  380.25   28.89
   1  -5   7  319.70   23.97
  -1   5   7  389.71   23.50
  -1  -5  -7  425.85   27.87
  -1   5   6   81.95    9.61
   1  -5   6   76.60   10.48
  -1   5   6   81.05   13.28
   1  -5   6   96.46   12.14
  -1   5   6   79.56   11.27
  -1  -5  -6   83.28   12.00
   1   5  -6   89.82   12.41
  -1  -5  -6   93.78   13.85
  -1   5   5   70.25    8.34
   1  -5   5   47.82    8.13
  -1   5   5   84.34   11.39
  -1   5   5   62.90   10.87
  -1  -5  -5   74.63   12.02
   1  -5   5   68.27   10.35
   1   5  -5   82.39   10.99
   1  -5   4  429.12   23.49
  -1   5   4  446.34   26.99
  -1   5   4  444.38   29.34
  -1   5   4  428.87   20.73
   1  -5   4  435.11   26.96
   1   5  -4  436.82   25.38
  -1  -5  -4  434.03   29.57
   1  -5   3   52.40    7.28
  -1   5   3   65.30    6.61
  -1   5   3   65.57   10.04
  -1   5   3   62.69   10.75
   1  -5   3   61.33    5.86
  -1  -5  -3   71.25   11.55
   1   5  -3   61.38    8.68
   1  -5   3   56.49    9.71
  -1  -5  -2  314.48   12.84
   1  -5   2  302.81   16.68
  -1   5   2  303.69   13.75
   1  -5   2  286.57   11.36
   1  -5   2  290.45   13.85
  -1   5   2  305.18   21.82
  -1   5   2  315.13   22.77
   1   5  -2  310.62   19.20
   1  -5   2  304.39   22.26
  -1  -5  -1    8.59    1.86
  -1   5   1   12.10    4.57
   1  -5   1    7.83    2.66
  -1  -5  -1   20.86    6.52
   1  -5   1    8.26    4.75
   1  -5   1    6.59    2.07
   1  -5   1   10.33    4.70
  -1   5   1    7.66    3.69
  -1   5   1    6.27    1.87
   1   5  -1    9.16    3.71
  -1   5   0    6.03    3.88
   1  -5   0   10.23    2.15
  -1   5   0    8.52    1.82
  -1  -5   0    7.71    1.76
   1  -5   0    4.28    1.84
   1   5   0    4.94    3.37
  -1  -5   0    3.36    4.84
  -1   5   0    8.55    4.10
   1  -5  -1    5.67    1.75
   1   5   1   12.36    5.57
   1   5   1    7.92    3.12
  -1   5  -1    5.55    1.64
  -1   5  -1    6.64    4.01
  -1  -5   1    8.21    1.95
  -1  -5   1   11.38    4.91
  -1  -5   2  332.71   23.33
  -1   5  -2  320.52   13.25
   1  -5  -2  305.14   24.01
   1   5   2  331.69   19.58
  -1  -5   2  307.19   14.11
  -1   5  -2  330.17   22.60
   1   5   2  297.82   23.55
   1  -5  -2  294.48   23.33
  -1   5  -2  323.32   20.60
  -1  -5   3   65.03    6.62
   1   5   3   62.53   11.15
   1   5   3   68.06    9.08
   1  -5  -3   57.98   10.68
  -1   5  -3   53.95    8.98
  -1  -5   3   51.77    8.91
   1  -5  -3   64.37   10.79
  -1   5  -3   67.83    8.92
  -1   5  -4  458.80   27.29
  -1  -5   4  460.48   21.48
   1  -5  -4  445.39   29.77
   1  -5  -4  411.77   28.19
  -1   5  -4  452.38   24.00
  -1  -5   4  398.59   25.69
  -1  -5   5   89.29   10.91
  -1   5  -5   68.62   10.15
   1  -5  -5   69.59   11.75
  -1  -5   5   67.28    8.51
   1  -5  -5   61.45   10.88
   1   5   5   78.61   12.31
  -1   5  -6   97.59   11.88
  -1  -5   6   64.02    9.46
   1  -5  -6   97.54   13.65
  -1   5  -6   83.18   11.12
   1  -5  -6   94.09   13.22
   1   5   6   91.81   13.86
   1  -5  -6   99.35   10.06
  -1  -5   6   66.87    9.55
  -1   5  -7  418.90   25.78
  -1   5  -7  370.55   25.83
   1   5   7  438.05   31.07
  -1  -5   7  408.26   25.16
   1  -5  -7  437.26   23.23
  -1  -5   7  332.55   21.56
   1  -5  -7  387.52   28.41
  -1  -5   8  692.28   34.44
   1  -5  -8  761.79   42.50
   1  -5  -8  907.07   38.14
  -1   5  -8  855.72   43.32
  -1  -5   8  903.50   42.35
   1   5   8  926.90   47.87
  -1   5  -8  850.23   39.69
  -1   5  -9  202.23   17.21
   1   5   9  260.25   24.17
  -1  -5   9  198.67   19.59
   1  -5  -9  182.23   19.35
  -1   5  -9  206.84   20.75
   1  -5  -9  209.55   17.69
  -1   5 -10   33.87    7.11
   1   5  10   14.49    7.32
   1  -5 -10   33.54    7.87
   1  -5 -10   20.16    7.36
  -1   5 -10   31.02    9.26
  -1  -5  10   22.83    7.81
  -1   5 -11   80.07   15.24
   1   5  11   62.77   13.25
  -1  -5  11   78.96   14.06
  -1  -5  11   82.22   14.21
   1  -5 -11   66.49   11.23
   1  -5 -11   64.47   11.96
  -1  -5  12   46.50   12.03
  -1   5 -12   39.57   11.05
   1  -5 -12   41.75    9.97
   1   5  12   52.19   12.15
  -1  -5  12   32.40    9.94
  -1   5 -13   42.79   12.18
  -1  -5  13   13.87    7.16
   1   5  13   37.90   11.02
  -1  -5  13   10.80    9.53
  -1  -5  14   26.19   10.92
  -1  -5  14   17.80    8.11
  -1   5 -14   18.43   10.83
   1   5  14   28.04   10.21
  -1  -5  15   21.83   10.28
   1   5  15   83.81   16.02
  -1  -6 -14   33.54   10.82
   1  -6  13    8.73    7.49
  -1  -6 -13   15.83    7.96
  -1   6  13   22.57    9.73
   1   6 -13    6.30    7.59
  -1  -6 -12    2.48    5.97
   1  -6  12    5.40    6.01
  -1   6  12    3.10    5.64
  -1  -6 -12   14.10    8.11
   1  -6  11   51.97   11.79
  -1  -6 -11   82.02   14.69
  -1   6  11   71.40   14.65
  -1  -6 -11   41.75   11.42
  -1  -6 -10    8.87    6.05
  -1   6  10    5.70    6.35
  -1  -6 -10   -5.46    5.55
   1  -6   9   58.06   10.94
   1  -6   9   49.59    9.37
   1   6  -9   69.70   12.93
  -1   6   9   68.16   14.32
  -1  -6  -9   48.35   11.09
  -1   6   9   71.60   11.84
  -1  -6  -9   53.54   12.74
   1   6  -8   52.25   10.64
  -1   6   8   69.29   11.50
   1  -6   8   60.21   10.83
   1  -6   8   67.62   10.90
  -1  -6  -8   74.07   12.86
  -1  -6  -8   81.14   14.58
   1   6  -7   49.84   10.21
  -1  -6  -7   63.86   13.25
   1  -6   7   54.32    9.91
  -1   6   7   88.49   12.99
  -1   6   7   77.22   14.06
   1  -6   7   63.49   10.55
   1  -6   6  186.97   16.92
  -1   6   6  202.19   21.32
   1  -6   6  158.45   16.72
  -1  -6  -6  196.44   22.01
  -1   6   6  186.94   18.86
   1   6  -6  192.26   18.30
   1  -6   5  444.10   26.20
  -1   6   5  510.62   31.45
  -1   6   5  450.59   32.50
  -1  -6  -5  446.85   33.51
   1   6  -5  432.30   27.13
   1  -6   5  467.36   30.19
   1  -6   4  505.17   31.60
   1  -6   4  463.78   25.46
  -1   6   4  490.38   30.94
  -1   6   4  459.62   32.19
  -1  -6  -4  442.50   32.96
   1   6  -4  491.54   28.04
   1  -6   3   69.70   11.72
   1  -6   3   56.99    7.81
  -1   6   3   58.99   10.58
  -1   6   3   86.82   13.38
  -1  -6  -3   49.89   11.02
   1   6  -3   48.38    8.33
   1  -6   2   49.13    6.64
   1  -6   2   48.58    9.75
  -1   6   2   49.13    9.86
  -1   6   2   31.13    7.90
   1   6  -2   43.63    7.60
   1  -6   1  111.03    9.00
   1  -6   1   91.77   13.71
  -1   6   1   98.49   13.43
  -1  -6  -1   85.25   13.55
   1   6  -1  112.80   11.20
  -1   6   1   91.11   12.93
   1  -6   1   87.10   13.33
   1  -6   0   31.99    4.26
   1   6   0   34.30    6.53
   1  -6   0   52.82   10.73
  -1   6   0   36.36    8.48
  -1   6   0   33.42    8.05
  -1  -6   0   26.94    7.82
   1  -6   0   34.93    8.81
   1   6   1   99.27   10.69
  -1  -6   1  107.05   14.44
  -1   6  -1   74.74   11.27
  -1   6  -2   36.21    8.63
   1  -6  -2   45.45   10.09
   1   6   2   39.61    9.45
  -1  -6   2   33.35    8.63
   1   6   2   45.02    7.29
   1  -6  -2   53.75   10.59
  -1   6  -2   42.47    8.41
   1   6   3   63.87   12.19
  -1   6  -3   65.68   10.27
   1  -6  -3   61.32   11.71
   1  -6  -3   47.44   10.31
  -1  -6   3   51.36   10.35
   1   6   3   64.16    9.07
  -1   6  -3   54.37   10.01
   1  -6  -4  438.91   31.74
  -1   6  -4  537.71   31.73
  -1  -6   4  404.03   19.87
   1   6   4  477.23   33.62
   1  -6  -4  484.87   33.67
   1   6   4  505.93   27.71
  -1  -6   4  450.93   29.92
   1  -6  -5  420.44   31.49
  -1   6  -5  475.40   30.14
  -1  -6   5  431.73   22.02
  -1  -6   5  435.42   28.83
   1  -6  -5  484.44   33.58
  -1   6  -6  204.47   19.05
  -1  -6   6  186.51   14.98
  -1  -6   6  191.60   17.89
   1   6   6  239.03   23.84
  -1  -6   7   58.34    9.19
  -1   6  -7   67.58   11.20
   1   6   7   61.47   12.85
   1  -6  -7   68.35   13.19
  -1   6  -7   94.10   13.02
  -1  -6   7   37.03    7.89
   1  -6  -8   67.13   12.04
  -1   6  -8   64.81   10.72
  -1   6  -8   71.91   12.18
   1   6   8   84.54   15.11
  -1  -6   8   59.50   10.07
   1   6   9   35.46   11.43
  -1  -6   9   47.29    9.63
  -1   6  -9   56.51   10.40
  -1   6  -9   45.81   11.10
   1  -6  -9   37.63   10.54
  -1   6 -10    1.66    4.27
   1   6  10   -2.81    5.72
  -1  -6  10   -2.38    4.32
  -1  -6  10    1.97    4.39
  -1   6 -10   -6.84    5.86
   1  -6 -10   -4.85    5.41
  -1   6 -11   39.68   11.12
  -1  -6  11   51.37   11.98
   1  -6 -11   58.98   12.51
   1   6  11   49.46   12.75
  -1  -6  12   11.03    6.64
   1   6  12    6.02    7.24
  -1   6 -12   10.75    8.81
   1   6  13   24.85   10.95
  -1  -6  13   14.74    7.60
  -1   6 -13   11.56    8.73
   1   6  14   35.30   13.06
  -1   6 -14   18.57   10.55
  -1  -7 -13   57.64   13.53
   1  -7  12   39.30   11.73
  -1  -7 -12   26.10    9.53
  -1  -7 -12   35.36   13.10
   1  -7  11  122.05   17.82
  -1   7  11  131.81   21.23
  -1  -7 -11  119.31   17.95
  -1  -7 -11  121.07   20.13
   1  -7  10   40.64   10.71
  -1   7  10   47.66   12.97
  -1  -7 -10   40.80   12.49
  -1   7   9   76.44   13.11
   1  -7   9   74.43   13.21
  -1  -7  -9   74.38   15.56
   1  -7   8   61.83   11.27
  -1   7   8   38.29   11.77
  -1   7   8   53.96   11.20
  -1  -7  -8   79.07   15.47
   1  -7   8   51.41   11.18
   1  -7   7  148.03   16.27
  -1   7   7  147.63   18.19
  -1   7   7   85.04   16.04
  -1  -7  -7  136.95   20.36
   1  -7   7  126.37   16.01
   1  -7   6   16.33    6.95
   1  -7   6   12.98    5.33
  -1   7   6   24.01    8.43
  -1   7   6    8.18    6.57
  -1  -7  -6   20.44    8.82
   1  -7   5   -2.10    4.28
   1  -7   5    2.89    3.72
  -1   7   5   13.15    7.93
  -1   7   5    2.19    3.98
  -1  -7  -5   -2.85    5.17
   1  -7   4    8.67    5.93
   1  -7   4   21.75    6.06
  -1   7   4    7.58    6.09
  -1   7   4   19.60    7.42
  -1  -7  -4   27.69    9.76
   1  -7   3   94.40   10.54
  -1   7   3  134.60   17.02
  -1   7   3  113.94   16.77
   1  -7   3  145.26   17.74
  -1   7   2   58.36   11.37
  -1   7   2   62.87   12.24
   1  -7   2   43.68   10.12
  -1  -7  -2   44.35   11.21
   1  -7   1   40.15   10.10
  -1   7   1   21.53    7.62
  -1   7   1   31.16    8.38
   1  -7   1   31.90    9.23
  -1  -7  -1   20.35    8.37
   1  -7   0   53.31   12.37
  -1   7   0   53.64   11.32
   1  -7   0   47.56   11.93
  -1   7   0   84.72   13.57
  -1  -7   0   66.88   12.84
  -1   7  -1   38.36    9.76
  -1  -7   1   36.41   10.16
   1   7   2   51.51   11.82
  -1   7  -2   61.47   11.30
  -1  -7   2   61.59   12.29
  -1   7  -2   64.14   11.93
  -1  -7   3  119.94   16.55
  -1   7  -3  115.25   15.60
   1  -7  -3  113.72   17.24
   1  -7  -3   95.96   15.96
   1   7   3  128.10   18.43
  -1   7  -3  138.01   16.15
  -1   7  -4   10.67    6.45
   1   7   4   16.56    8.33
   1  -7  -4   13.12    7.55
  -1  -7   4   26.75    8.61
  -1   7  -5   -2.13    4.74
   1  -7  -5    2.61    5.81
  -1  -7   5    2.13    5.13
  -1   7  -6    6.35    6.09
   1  -7  -6   21.13    8.66
  -1  -7   6    3.96    4.77
   1  -7  -7   99.01   16.40
  -1   7  -7  108.96   15.17
  -1  -7   7  105.48   14.05
   1   7   7  137.45   20.18
  -1   7  -8   39.38    9.32
  -1  -7   8   58.32   11.69
   1   7   8   64.30   14.52
   1  -7  -8   37.96   11.10
  -1   7  -9   60.83   11.57
  -1  -7   9   46.69   10.88
   1  -7  -9   27.92    9.90
   1   7   9   37.75   11.85
  -1  -7  10   35.40   10.55
   1  -7 -10    8.48    7.73
   1   7  10   32.35   11.41
  -1   7 -10   29.65    9.36
  -1  -7  11  117.11   17.98
   1   7  11  149.78   22.27
   1  -7 -11  108.39   18.26
  -1  -7  12   29.17    9.96
   1   7  12   37.67   12.87
   1  -8  11   45.83   12.56
   1  -8  10   74.75   14.14
  -1  -8 -10  103.83   20.19
  -1   8   9   44.44   13.23
   1  -8   9   38.93   10.05
  -1  -8  -9   49.51   14.06
   1  -8   8   23.02    8.11
  -1   8   8   39.74   12.07
  -1  -8  -8   31.50   11.93
  -1   8   8   32.41   10.42
  -1   8   7   10.03    6.84
   1  -8   7   13.68    6.88
  -1  -8  -7    6.87    6.26
  -1   8   7   16.04    8.75
  -1   8   6   30.26    9.49
  -1   8   6   55.89   14.14
  -1  -8  -6   26.94   10.19
   1  -8   6   25.92    9.38
   1  -8   5  128.98   17.88
  -1   8   5  120.89   17.75
  -1   8   5  123.77   19.50
  -1  -8  -5  125.05   20.35
  -1   8   4   10.08    6.06
   1  -8   4   -2.51    3.95
  -1  -8  -4    3.21    5.84
  -1   8   4    2.92    7.04
  -1   8   3   84.64   16.55
  -1   8   3   67.77   13.47
   1  -8   3   82.66   14.81
  -1   8   2   64.98   13.23
   1  -8   2   87.64   15.42
  -1   8   2   84.21   15.18
  -1  -8  -2   94.39   16.98
  -1   8   1   69.73   13.91
   1  -8   1   90.09   16.01
  -1   8   1   75.71   14.18
  -1  -8  -1   62.55   13.95
  -1   8   0  177.51   21.20
  -1   8   0  153.93   19.94
   1  -8   0  192.20   23.82
  -1  -8   0  198.66   23.89
   1  -8   0  140.04   20.56
  -1   8  -1   97.92   15.64
   1  -8  -1   82.86   15.82
  -1  -8   1   54.29   12.88
  -1   8  -2   64.36   13.49
  -1   8  -2   88.17   14.40
  -1  -8   2   94.99   16.60
  -1   8  -3   89.07   15.10
   1   8   3   82.60   16.15
   1  -8  -3   93.43   16.61
  -1  -8   3   84.43   15.24
   1   8   4    3.16    7.60
  -1   8  -4    2.47    5.03
   1  -8  -4    3.04    7.32
  -1  -8   4   -2.64    4.79
  -1   8  -5  130.36   18.47
   1   8   5  100.47   18.70
   1  -8  -5  119.98   19.46
  -1  -8   5  144.18   18.93
  -1  -8   6   36.91    9.90
  -1   8  -6   41.67   10.74
  -1  -8   6   43.65    9.36
   1  -8  -6   40.42   12.37
  -1   8  -7   16.97    7.64
  -1  -8   7    6.25    5.37
   1  -8  -7   12.57    7.00
  -1  -8   8   31.66    9.22
   1  -8  -8   31.77   10.83
   1   8   8   38.38   12.71
  -1   8  -8   19.18    7.59
  -1  -8   9   41.74   11.43
   1  -8  -9   32.08   10.96
   1   8   9   46.41   13.81
  -1   8  -9   32.82    9.82
  -1  -8  10  118.78   18.08
   1  -8 -10  120.43   20.75
  -1  -8  11   39.71   11.29
  -1   9   8   14.04    8.85
  -1   9   7   68.24   15.62
  -1   9   6    7.03    7.15
  -1   9   6    2.85    6.36
  -1   9   5   74.18   15.51
  -1  -9  -5   94.00   19.16
  -1   9   5   85.60   17.48
  -1   9   4   45.57   12.18
  -1   9   4   29.93   10.52
  -1   9   3   31.24   11.02
  -1   9   3   51.67   13.82
  -1  -9  -3   53.92   13.92
  -1   9   2   19.89    8.60
  -1   9   2   40.63   12.73
  -1  -9  -2   35.17   11.99
  -1   9   1   19.84    8.55
  -1   9   1    9.04    7.76
  -1  -9  -1   13.72    8.83
  -1   9   0  127.22   19.44
  -1   9   0  106.79   18.21
  -1  -9   0   84.18   17.54
  -1   9  -1   30.14    9.99
   1  -9  -1   16.88    9.23
  -1  -9   1   29.67   10.83
  -1   9  -2   31.01   10.90
  -1  -9   2   25.92    9.80
  -1   9  -3   42.07   12.29
  -1  -9   3   47.35   13.20
  -1   9  -4   25.22    9.90
   1  -9  -4   45.39   13.11
  -1  -9   4   27.07   10.26
   1  -9  -5   98.72   19.14
   1   9   5  109.04   20.26
  -1   9  -5   89.45   16.08
  -1  -9   5   90.34   16.83
  -1   9  -6   -2.78    6.70
  -1   9  -7   77.31   16.21
  -1   9  -8   -2.71    7.40
  -1  10   1    3.38    5.32
  -1  10   0    6.43    7.74
  -1 -10   3   31.02   12.16
  -1 -10   4   16.67    9.10
  -1 -10   5    9.70    7.21
  -2   0   0 4859.58  142.62
   2   0   0 4674.55  141.28
  -2   0  -1  781.72   32.93
  -2   0   1  800.09   33.61
  -2   0  -1  785.64   30.86
   2   0  -1  749.45   32.31
  -2   0  -2    1.63    2.09
   2   0   2   -2.00    2.73
  -2   0   2    1.05    2.33
   2   0  -2    0.99    2.20
  -2   0  -2    4.91    3.09
   2   0   3    2.14    2.39
  -2   0  -3    3.61    2.60
  -2   0  -3    3.03    2.43
  -2   0   3    2.25    2.70
   2   0  -3    4.28    3.07
   2   0   4  764.76   34.63
  -2   0  -4  818.96   34.90
  -2   0   4  792.07   36.35
  -2   0  -4  780.68   33.66
   2   0  -4  739.06   34.66
  -2   0  -5 1144.04   44.33
  -2   0  -5  955.69   35.13
  -2   0   5 1070.43   46.39
   2   0  -5 1077.27   45.39
   2   0   5 1131.91   44.98
  -2   0  -5 1117.06   43.82
   2   0   6  206.50   16.85
  -2   0  -6  174.83   15.31
  -2   0  -6  166.78   10.03
  -2   0  -6  212.65   16.60
   2   0  -6  169.38   16.13
  -2   0   6  197.63   17.60
   2   0  -7   72.37   11.35
  -2   0   7   87.96   12.78
  -2   0  -7   94.17   11.72
   2   0   7   76.06   11.14
  -2   0  -7   53.18    6.01
  -2   0  -7   90.66   11.77
   2   0  -8    7.32    4.42
   2   0   8   23.17    6.91
  -2   0   8   13.28    5.73
  -2   0  -8    9.24    4.22
  -2   0  -8   23.25    7.41
   2   0  -8   16.30    3.34
   2   0   9   21.68    6.79
   2   0  -9   22.15    6.86
  -2   0  -9   22.25    6.96
  -2   0  -9   16.80    5.73
  -2   0   9    6.22    5.68
  -2   0 -10  255.38   21.76
   2   0  10  297.50   23.78
   2   0 -10  262.18   22.44
  -2   0 -10  256.54   23.32
   2   0 -10  240.29   23.99
  -2   0  10  267.44   24.93
  -2   0 -11  241.51   22.02
  -2   0  11  179.82   20.99
   2   0  11  240.35   22.65
  -2   0 -11  199.63   21.55
   2   0 -11  221.81   21.52
   2   0 -11  168.02   20.87
   2   0  12   50.74   10.77
  -2   0 -12   44.90   11.41
   2   0 -12   59.27   11.71
  -2   0  12   39.27   10.98
   2   0 -13  134.60   17.97
   2   0  13  114.74   16.90
  -2   0 -13   81.84   15.54
  -2   0  13   92.84   16.21
  -2   0  14  104.79   15.56
   2   0  14   83.39   15.42
  -2   0 -14  116.07   19.25
   2   0 -14   65.46   13.84
  -2   0  14   51.27   13.32
  -2   0  15   77.64   14.15
   2   0  15   57.82   13.26
   2   0 -15   73.75   14.92
  -2   0 -15   93.26   17.88
  -2   0  15   45.18   14.49
  -2   0  16   91.35   15.93
   2   0  16   55.67   13.89
  -2   0  16   89.52   17.52
  -2   0 -16   72.52   17.29
   2   0 -16   45.87   13.46
  -2   0  17   -2.85    5.18
  -2   1  17   75.01   15.29
   2  -1  16    3.22    5.85
   2   1 -16    3.19    8.20
  -2   1  16    3.42    6.22
  -2   1  15   48.20   11.47
   2  -1  15   45.09   12.56
   2   1 -15   38.67   11.83
  -2   1  15   19.21    9.25
  -2   1  14    4.28    5.50
   2  -1  14   13.99    7.20
  -2   1  14    2.99    6.09
  -2  -1 -14   14.63    8.42
   2   1 -14   11.03    7.93
   2   1 -13   17.86    8.69
  -2   1  13   23.74    7.85
   2  -1  13   31.14    9.45
  -2  -1 -13    5.40    6.96
  -2   1  13   13.96    8.04
   2  -1  12  388.53   30.18
  -2  -1 -12  320.06   28.84
  -2   1  12  327.62   29.62
   2   1 -12  334.10   28.64
   2  -1  11    6.63    4.93
  -2  -1 -11   11.99    5.75
  -2  -1 -11   22.71    8.26
  -2   1  11   14.49    6.22
  -2  -1 -10  138.97   16.06
   2  -1  10  121.93   15.71
  -2  -1 -10  115.35   15.69
  -2   1  10  123.08   16.98
  -2  -1  -9  128.69   14.74
   2  -1   9  126.74   15.15
  -2   1   9  124.21   16.75
  -2  -1  -9  119.90   15.78
   2  -1   8   35.80    8.41
  -2   1   8   38.04    9.21
  -2  -1  -8   34.17    7.93
  -2  -1  -8   50.94    9.57
  -2  -1  -7  262.02   19.47
   2  -1   7  254.09   20.33
  -2   1   7  223.53   20.38
  -2  -1  -7  269.32   20.44
   2  -1   6 1172.33   49.17
  -2  -1  -6 1201.41   48.38
  -2  -1  -6 1191.17   49.24
  -2   1   6 1117.14   50.99
  -2   1   5  344.79   22.96
  -2  -1  -5  360.62   21.72
  -2  -1  -5  359.97   22.31
  -2  -1  -4  656.17   30.09
  -2   1   4  598.90   31.17
  -2  -1  -4  637.23   30.31
  -2  -1  -3 1461.32   51.58
  -2   1   3 1483.66   53.26
  -2  -1  -3 1379.35   51.15
   2  -1   2  382.99   20.90
  -2  -1  -2  401.86   21.30
  -2   1   2  415.89   22.50
   2   1  -2  376.87   22.07
  -2  -1  -2  400.97   21.32
   2  -1   1  570.42   25.91
   2   1  -1  551.94   27.16
  -2   1   1  554.12   26.44
  -2  -1  -1  550.14   26.33
  -2   1   0   19.78    4.51
  -2  -1   0   16.69    4.48
   2  -1   0   12.09    3.44
   2  -1   0   12.54    2.93
   2  -1   0   11.04    3.23
   2   1   0   12.70    4.32
  -2   1  -1  555.40   26.20
  -2  -1   1  541.16   26.37
  -2   1  -1  542.01   21.87
   2  -1  -1  527.71   20.06
   2   1   1  551.39   27.22
   2  -1  -1  535.26   24.13
   2   1   2  386.24   21.54
  -2   1  -2  407.33   21.56
  -2  -1   2  389.89   22.03
   2  -1  -2  411.75   20.70
  -2   1  -2  410.81   18.94
  -2   1  -3 1424.79   50.33
   2   1   3 1494.00   54.56
  -2   1  -3 1503.90   53.47
  -2  -1   3 1438.08   54.62
   2  -1  -3 1502.17   52.94
   2   1   4  656.28   31.01
  -2   1  -4  633.42   29.79
  -2  -1   4  658.10   32.03
  -2   1  -4  633.58   28.49
   2  -1  -4  605.66   29.27
   2   1   5  340.58   21.17
  -2   1  -5  329.86   20.42
  -2  -1   5  304.90   21.30
  -2   1  -5  349.89   20.24
   2  -1  -5  306.18   20.22
  -2   1  -5  302.51   11.82
  -2   1  -6 1146.17   47.21
   2   1   6 1169.18   48.15
   2  -1  -6 1118.93   42.22
  -2  -1   6 1166.31   50.63
  -2   1  -6 1125.29   46.76
   2  -1  -6 1138.42   48.20
  -2   1  -7  264.94   19.64
   2   1   7  224.80   18.63
   2  -1  -7  257.55   15.56
  -2   1  -7  241.11   19.07
  -2  -1   7  253.36   21.31
   2  -1  -7  228.01   19.58
   2  -1  -8   27.74    7.45
   2  -1  -8   46.92    6.31
   2   1   8   37.01    8.20
  -2  -1   8   26.81    3.75
   2  -1  -8   42.65    7.94
  -2   1  -8   48.92    8.73
  -2   1  -8   45.92    8.87
  -2  -1   8   38.28    9.42
   2   1   9   80.39   12.00
   2  -1  -9  107.49   14.34
   2  -1  -9  107.67    9.19
  -2   1  -9  105.01   13.16
   2  -1  -9  110.04   12.89
  -2  -1   9   81.66   14.14
  -2   1 -10  122.26   14.92
   2   1  10  151.58   16.57
  -2   1 -10  142.64   17.71
   2  -1 -10  119.16   14.27
  -2  -1  10  165.91   19.83
   2   1  11   20.52    7.70
  -2   1 -11    7.87    4.76
   2   1  11   17.77    5.02
  -2   1 -11   20.66    8.36
  -2  -1  11   27.07    9.76
   2  -1 -11   24.05    8.08
   2   1  12  363.76   28.91
  -2  -1  12  318.52   29.75
   2  -1 -12  338.41   27.54
  -2   1 -12  382.35   31.94
   2   1  13    9.52    5.74
  -2  -1  13   22.83    9.37
   2  -1 -13   20.34    7.97
  -2   1 -13   16.65    9.11
   2   1  14   10.24    6.99
   2  -1 -14    2.48    5.53
  -2  -1  14    3.06    6.81
  -2   1 -14   12.08    8.24
  -2  -1  15   29.51    9.80
   2   1  15   35.91   10.99
  -2  -1  15   45.81   13.34
   2  -1 -15   51.44   13.06
  -2   1 -15   22.85   10.74
  -2  -1  16    2.87    6.90
   2   1  16   -2.95    6.00
   2  -1 -16   -2.93    7.06
  -2   1 -16    3.52    8.46
  -2  -1  16   -3.49    5.49
   2   1  17   78.40   16.49
   2  -1 -17   66.52   16.41
  -2   2  17   65.70   15.46
  -2   2  16   54.76   13.94
   2   2 -16   49.93   13.94
  -2   2  15   57.53   14.30
  -2  -2 -15   52.47   13.81
  -2   2  15   49.79   12.39
   2   2 -15   43.63   13.06
   2  -2  15   49.44   12.94
   2  -2  14   43.19   11.43
   2   2 -14   37.85   12.43
  -2  -2 -14   25.89    9.45
  -2   2  14   11.94    7.21
   2   2 -13  276.81   27.60
   2  -2  13  286.00   27.75
  -2   2  13  231.20   25.92
  -2  -2 -12   56.33   10.03
   2   2 -12   57.51   13.75
  -2   2  12   79.26   11.52
   2  -2  12   84.09   14.15
  -2   2  12   51.87   12.37
   2   2 -11   17.82    8.04
   2  -2  11   31.94    9.06
  -2   2  11   24.18    9.60
   2   2 -10  134.43   18.68
  -2   2  10  116.54   17.44
   2  -2  10  161.61   18.27
  -2  -2 -10  137.13   16.22
  -2  -2  -9  197.70   18.34
  -2   2   9  188.40   20.05
   2   2  -9  191.03   20.49
  -2  -2  -8  192.11   17.69
  -2   2   8  199.97   20.16
   2   2  -8  211.21   20.55
  -2  -2  -7   18.49    5.51
  -2   2   7   26.07    6.91
  -2  -2  -7   11.41    5.16
   2   2  -7   25.50    7.42
   2  -2   6   17.60    5.34
  -2   2   6   15.72    5.73
  -2  -2  -6   14.32    4.89
  -2  -2  -6   13.52    5.30
   2   2  -6    8.29    4.54
  -2  -2  -5  114.25   11.57
  -2   2   5  102.61   12.19
   2  -2   5  109.08   11.89
  -2  -2  -5  117.17   12.68
   2   2  -5  151.15   14.82
   2  -2   4  128.16   12.26
  -2  -2  -4   97.78   10.27
  -2   2   4   88.71   10.84
  -2  -2  -4  122.22   12.49
   2   2  -4   97.22   11.87
   2  -2   3  321.27   18.91
  -2  -2  -3  264.10   16.96
  -2   2   3  270.64   18.12
  -2  -2  -3  273.98   18.75
   2   2  -3  255.16   18.68
  -2  -2  -2  768.15   33.40
  -2   2   2  797.94   34.98
   2   2  -2  816.12   37.05
   2  -2   1  130.41   10.69
  -2  -2  -1  116.04   10.56
  -2   2   1  127.31   11.09
   2  -2   1  115.82    7.16
   2   2  -1  114.16   11.95
   2  -2   0 4282.10  125.16
   2  -2   0 4100.13  116.31
  -2   2   0 4592.45  128.26
  -2  -2   0 3864.76  125.67
   2   2   0 4160.83  129.74
   2  -2   0 4361.25  122.47
  -2   2  -1  133.28   11.47
   2   2   1  141.38   12.73
  -2  -2   1  108.90   10.70
   2  -2  -1  123.79    6.08
  -2   2  -1  127.64    7.82
   2  -2  -1  126.99    9.31
   2  -2  -2  857.08   31.85
  -2   2  -2  865.73   34.75
  -2  -2   2  756.25   34.57
  -2   2  -2  786.45   29.47
   2   2   3  285.26   18.71
  -2   2  -3  298.07   18.05
  -2  -2   3  297.93   19.54
  -2   2  -3  302.65   16.03
   2  -2  -3  296.43   16.85
  -2   2  -4  112.59   10.97
   2   2   4  110.45   11.45
   2  -2  -4  105.00    7.49
  -2   2  -4   93.05    6.21
  -2  -2   4   99.46   11.53
  -2   2  -4   97.67    9.74
   2  -2  -4  101.26   10.04
  -2   2  -5  118.64   11.64
   2   2   5  117.27   12.44
  -2  -2   5  126.51   13.44
   2  -2  -5  132.00   12.15
   2  -2  -5  106.09    8.71
  -2   2  -5   92.93   10.51
   2  -2  -5  113.93   11.29
   2  -2  -6   12.14    3.97
   2   2   6    8.35    3.80
  -2  -2   6   11.02    5.17
  -2   2  -6   12.44    4.80
  -2   2  -6   11.40    4.47
   2  -2  -6   12.25    4.53
   2  -2  -6    5.09    3.07
   2  -2  -7   22.94    5.64
   2  -2  -7   15.86    5.58
  -2   2  -7    9.68    4.38
   2   2   7   23.65    6.03
   2  -2  -7   21.55    5.21
  -2   2  -7   12.98    5.10
  -2  -2   7   21.03    6.96
  -2  -2   8  213.26   20.72
  -2   2  -8  188.32   17.24
   2   2   8  223.49   18.82
   2   2   8  230.30   16.72
  -2   2  -8  210.26   19.13
   2  -2  -8  204.56   15.99
  -2  -2   8  190.97    9.92
   2  -2  -8  157.07   16.59
   2  -2  -8  204.60   15.18
  -2   2  -9  200.63   18.38
   2   2   9  216.08   19.31
   2  -2  -9  201.25   15.05
  -2  -2   9  210.52   21.52
   2  -2  -9  207.54   17.28
  -2   2  -9  241.87   21.46
   2   2   9  244.93   17.78
  -2   2 -10  146.13   16.73
   2   2  10  178.86   18.02
   2  -2 -10  148.72   15.55
   2   2  10  139.73   13.88
  -2   2 -10  185.13   20.28
  -2   2 -10  140.81   12.25
  -2  -2  10  148.45   18.94
   2   2  11   19.63    7.18
  -2   2 -11   39.24    9.47
   2   2  11   32.46    6.99
   2  -2 -11   26.00    7.43
  -2   2 -11   34.99   10.41
  -2  -2  11   12.57    8.58
   2   2  12   50.63   10.61
   2   2  12   53.21    9.04
   2  -2 -12   85.43   13.53
  -2   2 -12   77.22   15.06
  -2  -2  12   37.86   11.10
   2   2  13  221.89   22.50
   2  -2 -13  228.25   22.43
  -2  -2  13  168.59   23.27
  -2   2 -13  219.86   25.34
   2   2  14   38.80   10.12
   2  -2 -14   21.26    8.87
  -2   2 -14   21.45    9.25
  -2  -2  14    6.23    7.51
  -2  -2  15   95.39   16.21
   2   2  15   69.90   13.62
   2  -2 -15   67.29   14.21
  -2   2 -15   52.88   14.19
  -2  -2  15   33.26   12.20
  -2  -2  16   57.32   13.81
   2   2  16   57.85   13.35
   2  -2 -16   70.18   14.97
   2  -2 -17   91.05   17.62
  -2   3  16   31.07   10.97
  -2   3  15    6.40    7.70
   2  -3  15    9.50    7.06
  -2  -3 -15   12.31    8.86
  -2   3  15   26.86   10.16
   2   3 -15   29.45   12.27
  -2   3  14   34.31   11.09
   2   3 -14   46.14   12.87
  -2  -3 -14   57.70   13.43
  -2   3  14   47.75   12.49
  -2  -3 -13   10.78    6.49
  -2   3  13    2.78    5.06
  -2   3  13    8.18    6.56
   2   3 -12   11.21    8.46
  -2   3  12   23.31    8.82
  -2  -3 -12   13.70    6.42
  -2  -3 -12   12.57    7.59
  -2   3  12    5.17    7.06
   2  -3  11   -2.35    4.27
  -2   3  11   -2.40    5.34
  -2  -3 -11    2.34    5.22
   2   3 -11   -2.61    6.28
  -2  -3 -11    1.89    3.84
   2  -3  10  177.22   20.32
  -2  -3 -10  173.00   18.12
  -2  -3 -10  162.03   17.39
   2   3 -10  172.68   20.71
  -2  -3 -10  239.04   22.61
  -2   3  10  173.80   20.02
  -2  -3  -9  336.65   24.37
   2  -3   9  303.67   25.64
  -2   3   9  353.80   21.70
  -2  -3  -9  340.41   26.76
  -2  -3  -9  319.00   24.21
   2   3  -9  321.73   27.64
  -2   3   9  320.90   26.46
  -2  -3  -8  204.45   17.72
   2  -3   8  207.24   19.13
  -2  -3  -8  154.52   17.59
  -2   3   8  204.98   16.20
   2   3  -8  169.66   18.90
  -2   3   8  166.65   18.24
  -2  -3  -7  429.81   27.73
  -2  -3  -7  362.35   23.41
   2  -3   7  359.00   25.16
  -2   3   7  383.74   26.26
  -2   3   7  354.36   22.06
   2   3  -7  307.54   25.00
   2  -3   6  157.52   15.55
  -2  -3  -6  186.71   15.68
  -2   3   6  195.97   17.56
   2   3  -6  196.27   18.47
   2  -3   5   68.64    9.76
  -2   3   5   75.81   10.45
  -2  -3  -5   55.61    8.33
   2   3  -5   84.64   11.61
   2  -3   4 1009.89   42.55
  -2  -3  -4  981.72   40.32
  -2   3   4  966.07   42.49
   2   3  -4 1052.27   45.78
   2  -3   3 1080.49   42.96
  -2  -3  -3 1038.59   41.08
  -2   3   3 1098.31   43.48
   2   3  -3 1006.83   45.23
   2  -3   2   92.14    9.57
  -2  -3  -2   81.39    8.79
  -2   3   2   69.20    8.96
   2   3  -2   73.44   10.04
   2   3  -1 1007.29   42.89
   2  -3   1  984.69   37.93
  -2  -3  -1  926.53   37.56
  -2   3   1 1032.11   39.70
   2  -3   1  972.13   34.36
   2  -3   0 1222.25   45.46
  -2   3   0 1296.35   47.83
  -2  -3   0 1265.02   46.77
   2   3   0 1251.26   50.99
   2  -3   0 1351.06   42.30
  -2   3  -1 1053.42   39.76
  -2  -3   1  936.27   38.74
  -2   3  -1 1006.48   38.58
  -2   3  -1  977.35   30.92
   2   3   1 1045.45   43.69
   2  -3  -1  989.44   33.96
  -2   3  -2   78.33    8.82
  -2  -3   2   65.68    8.82
  -2   3  -2   82.33    8.06
   2  -3  -2   92.10   10.94
  -2   3  -2   83.53    6.75
   2  -3  -2   76.95    6.86
  -2   3  -3 1133.77   42.63
  -2  -3   3 1026.74   43.58
  -2   3  -3 1129.92   38.48
   2  -3  -3 1125.18   47.15
  -2   3  -3 1089.52   38.64
   2  -3  -3 1058.38   38.71
  -2   3  -4  973.84   39.69
   2   3   4  992.97   41.53
  -2  -3   4  976.21   42.20
  -2   3  -4 1003.94   32.93
   2  -3  -4  935.94   42.41
  -2   3  -4  973.16   37.50
   2  -3  -4  974.96   30.81
   2  -3  -4  909.43   36.69
   2  -3  -5   66.84    6.29
   2   3   5   62.82    9.52
   2  -3  -5   65.35    9.73
  -2  -3   5   76.36   10.62
  -2   3  -5   69.40    8.87
  -2   3  -5   67.66    8.75
  -2  -3   5   80.56    8.84
   2  -3  -5   84.34    9.40
  -2   3  -5   72.22    5.07
  -2   3  -6  203.20   15.86
   2   3   6  192.41   16.38
  -2  -3   6  172.90   16.70
   2  -3  -6  179.19   15.84
   2  -3  -6  167.77   11.68
  -2  -3   6  178.20   12.80
  -2   3  -6  172.35   15.31
   2  -3  -6  179.78   14.60
  -2   3  -7  392.17   24.00
   2   3   7  393.18   24.81
  -2   3  -7  393.91   25.03
  -2  -3   7  355.69   25.85
   2   3   7  375.95   24.46
   2  -3  -7  373.78   20.12
  -2  -3   7  357.90   18.37
  -2   3  -7  373.82   22.74
   2  -3  -7  345.28   23.00
  -2   3  -8  241.85   18.87
  -2  -3   8  194.65   19.99
   2   3   8  186.38   17.46
   2   3   8  172.92   16.75
   2  -3  -8  160.50   15.24
   2  -3  -8  184.01   14.86
  -2   3  -8  202.57   18.72
  -2   3  -8  226.24   16.85
  -2  -3   8  181.76   11.11
  -2   3  -9  328.49   24.13
   2   3   9  337.46   24.64
   2   3   9  351.47   24.32
   2  -3  -9  328.60   22.08
  -2  -3   9  305.04   26.88
   2  -3  -9  369.61   22.90
  -2   3  -9  344.32   26.62
  -2   3  -9  365.44   21.79
  -2   3 -10  149.51   16.84
   2   3  10  179.83   17.90
   2  -3 -10  162.89   15.24
  -2  -3  10  179.69   21.18
  -2   3 -10  185.34   14.89
   2  -3 -10  177.24   16.58
  -2   3 -10  201.50   20.98
   2   3  11    5.77    4.94
   2   3  11   -3.44    4.42
  -2   3 -11   -4.71    5.67
   2  -3 -11    4.96    5.21
  -2  -3  11   -5.12    6.98
   2   3  12    8.86    5.59
   2   3  12   16.29    7.18
  -2   3 -12    7.79    6.25
   2  -3 -12   20.46    7.75
  -2  -3  12    5.52    7.95
   2   3  13   10.84    6.24
  -2   3 -13    2.84    5.78
   2  -3 -13   10.35    6.79
  -2  -3  13   17.79    8.53
   2  -3 -14   50.08   11.39
  -2   3 -14   30.80   11.26
  -2  -3  14   44.41   13.57
  -2  -3  15   14.65    7.55
  -2  -3  15   20.28   10.66
  -2   3 -15   19.85    9.52
   2  -3 -15   17.44    9.62
  -2   4  15   51.57   14.14
  -2   4  15   69.58   15.57
   2  -4  14   33.31   10.67
  -2   4  14   37.20   11.97
  -2  -4 -14    8.76    8.41
  -2   4  14    5.89    9.28
   2  -4  13   33.84   10.91
  -2   4  13   20.77    8.98
  -2   4  13   24.58    9.33
  -2  -4 -13   52.28   13.26
   2   4 -12   20.07    9.04
   2  -4  12   13.08    7.53
  -2   4  12   16.98    8.15
  -2   4  12   10.13    6.92
  -2  -4 -12   28.48    9.99
  -2  -4 -12   11.37    6.55
   2   4 -11    2.68    5.98
   2  -4  11    9.68    7.30
  -2   4  11    2.35    6.41
  -2  -4 -11   -2.43    4.94
  -2   4  11    5.37    5.98
  -2  -4 -11    2.22    4.51
   2   4 -10   30.12    9.47
   2  -4  10   33.46    9.35
   2  -4  10   45.75    8.45
  -2   4  10   45.78   11.14
  -2   4  10   34.74    9.52
  -2  -4 -10   43.46   11.05
  -2  -4 -10   45.48   10.10
   2   4  -9  121.30   17.11
  -2   4   9  120.06   13.63
   2  -4   9  120.99   15.67
  -2  -4  -9  109.51   15.79
  -2  -4  -9  121.35   14.42
  -2   4   9  102.27   14.68
  -2   4   9  103.30   16.34
  -2  -4  -9  112.26   15.23
  -2  -4  -8  250.26   19.50
   2  -4   8  233.14   21.19
  -2   4   8  257.95   19.79
  -2  -4  -8  208.12   20.85
  -2  -4  -8  205.18   21.00
   2   4  -8  256.68   23.56
  -2   4   8  239.82   21.55
  -2  -4  -7  336.95   22.31
   2  -4   7  345.91   24.93
  -2   4   7  342.10   27.57
  -2   4   7  327.48   24.28
  -2  -4  -7  393.72   27.65
  -2  -4  -7  365.83   27.52
   2   4  -7  324.43   25.85
  -2   4   7  381.36   24.21
  -2  -4  -6  467.13   26.07
   2  -4   6  477.93   28.69
  -2  -4  -6  457.28   31.05
  -2   4   6  497.47   32.11
  -2   4   6  493.36   28.90
  -2   4   6  470.35   27.80
   2   4  -6  467.76   30.39
  -2  -4  -6  502.13   31.33
  -2  -4  -5   52.54   10.02
   2  -4   5   56.87    9.14
  -2  -4  -5   69.39    9.02
  -2  -4  -5   74.89   11.67
  -2   4   5   90.33   11.07
  -2   4   5   85.50   12.44
   2   4  -5   57.06   10.59
  -2   4   5   73.62   10.18
  -2  -4  -4  108.18   14.44
   2  -4   4  111.33   12.24
  -2  -4  -4  152.67   12.69
  -2   4   4  140.32   15.41
  -2   4   4  150.01   13.65
  -2   4   4  124.02   13.60
   2   4  -4  115.15   13.71
   2  -4   3 1276.45   50.30
  -2  -4  -3 1361.28   48.82
  -2   4   3 1408.78   51.02
  -2   4   3 1352.91   56.12
   2  -4   3 1369.68   55.67
  -2   4   3 1293.73   54.03
  -2  -4  -3 1270.47   57.32
   2   4  -3 1277.27   54.61
   2  -4   2  296.80   18.29
  -2  -4  -2  332.62   18.26
  -2   4   2  329.84   19.15
  -2   4   2  327.14   22.28
   2  -4   2  290.62   21.96
  -2   4   2  300.65   21.49
   2   4  -2  308.37   21.83
   2  -4   1  199.54   13.59
  -2  -4  -1  202.38   13.74
  -2   4   1  213.35   14.61
  -2   4   1  207.30   17.00
  -2  -4  -1  208.77   18.73
  -2   4   1  175.05   16.12
   2  -4   1  177.92    9.55
   2   4  -1  207.89   17.09
  -2  -4   0  101.62   12.94
   2  -4   0  104.95    9.17
  -2   4   0   98.91    9.76
  -2  -4   0  107.39   10.12
  -2   4   0  108.86   11.64
  -2   4   0  101.08   12.13
   2   4   0   96.21   11.93
   2  -4   0  118.53    6.36
   2  -4  -1  193.75   12.00
  -2   4  -1  217.30   14.16
  -2  -4   1  173.68   13.30
  -2   4  -1  203.92   15.24
   2  -4  -1  197.00   17.75
  -2   4  -1  165.04    8.11
   2   4   1  165.25   15.72
  -2  -4   1  195.24   17.13
   2  -4  -1  188.25    8.16
  -2   4  -2  320.62   17.80
  -2  -4   2  309.06   18.73
  -2   4  -2  289.05   17.89
  -2   4  -2  325.03   14.36
  -2   4  -2  321.12   22.08
  -2  -4   2  279.82   20.82
   2   4   2  269.63   20.55
   2  -4  -2  304.60   12.51
   2  -4  -2  313.72   23.08
  -2   4  -3 1313.51   47.69
  -2  -4   3 1285.62   52.30
  -2  -4   3 1324.16   49.91
  -2   4  -3 1253.65   46.01
   2  -4  -3 1291.67   55.45
  -2   4  -3 1311.96   44.32
  -2   4  -3 1305.15   53.79
  -2   4  -4  134.93   11.74
  -2  -4   4  136.06   13.64
  -2   4  -4  115.63    9.45
   2  -4  -4  152.23   15.91
  -2   4  -4  138.87   11.43
  -2   4  -4  146.88   14.79
  -2  -4   4  133.54   13.27
   2  -4  -5   90.85   12.54
  -2   4  -5   58.33    6.17
   2  -4  -5   62.24    5.60
  -2   4  -5   53.47    8.01
  -2   4  -5   73.44    9.09
  -2   4  -5   59.98    9.59
  -2  -4   5   81.48   10.64
  -2  -4   5   49.39    7.92
  -2   4  -6  474.72   25.86
   2   4   6  511.18   27.66
  -2  -4   6  457.13   28.24
   2  -4  -6  422.06   28.33
  -2   4  -6  509.63   27.39
   2  -4  -6  430.74   19.85
  -2   4  -6  528.52   29.18
  -2  -4   6  468.51   24.91
   2   4   6  482.02   30.30
  -2   4  -7  379.01   23.39
   2   4   7  334.35   22.72
  -2  -4   7  335.39   25.03
   2  -4  -7  321.69   24.16
   2   4   7  302.35   24.40
  -2   4  -7  384.68   24.91
  -2   4  -7  386.48   24.48
  -2  -4   7  335.36   19.75
   2  -4  -7  374.51   18.98
  -2   4  -8  260.52   19.93
   2   4   8  200.90   17.93
  -2  -4   8  224.50   21.43
   2   4   8  219.49   20.62
   2  -4  -8  214.08   19.55
  -2   4  -8  238.92   20.63
   2  -4  -8  247.84   16.39
  -2  -4   8  207.38   13.97
  -2   4  -8  226.28   18.52
   2   4   9  129.84   15.06
   2  -4  -9  128.45   15.00
  -2   4  -9  141.79   16.74
  -2   4  -9   97.91   12.99
   2   4   9   97.45   14.02
  -2  -4   9   97.99   15.29
  -2   4  -9  140.91   14.18
   2  -4  -9  129.69   13.04
  -2   4 -10   44.85    8.25
   2   4  10   56.02   10.16
   2   4  10   55.23   10.93
  -2   4 -10   55.73   11.77
   2  -4 -10   49.60    8.96
  -2  -4  10   52.45   11.95
   2   4  11    2.10    4.28
  -2   4 -11   -2.36    5.26
   2  -4 -11   -3.17    4.78
  -2  -4  11   -2.59    7.80
   2   4  12   28.15    8.61
  -2   4 -12   36.35   10.84
  -2  -4  12   19.53    9.17
   2   4  13   24.46    8.36
  -2   4 -13   22.59    9.63
  -2  -4  13   26.93   10.20
  -2  -4  14   -3.19    9.18
  -2   4 -14    6.11    7.86
  -2   4 -15   59.20   15.30
  -2  -4  15   37.33   12.78
  -2   5  14   60.42   15.37
  -2  -5 -14   81.05   17.99
  -2   5  13   57.96   14.15
   2  -5  13   58.12   13.07
  -2   5  13   57.35   13.32
   2   5 -12   76.32   15.43
  -2   5  12   58.64   14.41
   2  -5  12   62.10   13.33
  -2   5  12   62.65   13.07
  -2  -5 -12   67.24   14.77
  -2  -5 -12   59.94   12.87
   2   5 -11    5.52    5.62
  -2   5  11   -2.95    6.00
   2  -5  11   10.00    6.43
  -2   5  11    4.44    5.71
  -2  -5 -11   10.20    7.69
  -2  -5 -11   17.92    8.07
   2   5 -10  129.74   18.85
   2  -5  10  175.41   20.30
  -2   5  10  157.16   21.11
   2  -5  10  147.06   15.87
  -2   5  10  147.63   18.13
  -2  -5 -10  157.01   19.92
  -2  -5 -10  133.80   18.65
   2   5  -9   75.12   13.95
  -2   5   9   81.80   12.27
   2  -5   9   74.35   12.58
   2  -5   9   98.93   13.14
  -2  -5  -9  105.78   16.09
  -2  -5  -9  106.95   16.47
  -2   5   9   81.48   12.64
   2   5  -8  103.96   15.45
   2  -5   8   85.80   13.28
  -2   5   8   86.22   12.37
   2  -5   8  109.44   14.14
  -2   5   8   90.75   12.66
  -2  -5  -8   92.05   11.90
  -2  -5  -8  102.96   15.12
  -2   5   8   93.58   15.47
  -2  -5  -8  112.84   16.59
  -2   5   7   21.54    8.73
   2  -5   7   22.58    7.09
   2  -5   7   25.02    6.93
  -2   5   7   25.54    6.99
  -2  -5  -7   22.28    5.99
  -2  -5  -7   25.17    8.34
  -2   5   7   27.27    7.46
  -2  -5  -7   24.17    8.25
   2   5  -7   27.34    8.14
  -2   5   6  238.11   20.28
  -2  -5  -6  224.81   16.74
   2  -5   6  202.05   18.38
  -2   5   6  203.57   21.74
  -2   5   6  209.93   17.80
   2  -5   6  200.79   19.27
  -2  -5  -6  194.84   21.39
   2   5  -6  236.92   21.54
  -2  -5  -5  180.75   14.08
   2  -5   5  174.72   16.18
  -2   5   5  184.06   15.69
  -2   5   5  187.77   19.83
   2  -5   5  156.76   16.90
  -2   5   5  151.37   16.44
  -2  -5  -5  167.63   19.59
   2   5  -5  155.53   16.76
  -2  -5  -4  466.72   23.41
   2  -5   4  469.49   26.42
  -2   5   4  503.60   25.96
  -2   5   4  412.59   29.98
   2  -5   4  465.62   30.05
  -2   5   4  491.23   29.99
  -2  -5  -4  456.23   32.81
   2   5  -4  408.34   27.94
   2  -5   3  368.85   21.82
  -2  -5  -3  345.17   19.31
  -2   5   3  386.55   21.24
  -2   5   3  367.10   26.59
   2  -5   3  306.95   24.18
  -2   5   3  334.57   24.60
   2   5  -3  341.06   24.49
   2  -5   2  149.02   12.36
  -2  -5  -2  133.28   10.69
  -2   5   2  146.07   11.99
  -2   5   2  186.72   17.85
  -2   5   2  152.02   15.81
   2   5  -2  119.81   13.90
   2  -5   2  104.63   14.13
  -2   5   1   62.41    7.93
  -2   5   1   43.76    8.87
   2  -5   1   65.87    7.93
  -2  -5  -1   62.16    7.53
  -2   5   1   66.20   10.44
   2   5  -1   61.80   10.16
   2  -5   1   65.00   11.19
  -2  -5  -1   58.81   10.87
   2  -5   0  280.92   15.87
  -2  -5   0  251.66   15.99
  -2   5   0  292.71   16.75
  -2   5   0  297.31   21.46
  -2   5   0  303.33   22.94
  -2  -5   0  290.15   23.79
   2   5   0  336.37   22.77
  -2  -5   1   58.80    7.86
  -2   5  -1   73.66    8.07
  -2   5  -1   75.95   10.29
   2   5   1   67.35   10.48
   2  -5  -1   70.42   11.88
  -2  -5   1   73.72   11.63
  -2   5  -2  126.97   10.66
  -2  -5   2  107.54   11.13
  -2   5  -2  147.79   13.68
   2  -5  -2  129.47   15.68
  -2   5  -2  124.83   14.51
  -2  -5   2  122.93   14.50
   2   5   2  131.36   15.02
  -2   5  -3  378.71   20.10
  -2  -5   3  369.19   21.62
  -2   5  -3  365.49   21.29
   2  -5  -3  334.43   26.33
  -2   5  -3  401.98   26.69
  -2  -5   3  361.97   25.24
   2   5   3  386.20   25.79
  -2   5  -4  534.99   24.70
  -2   5  -4  437.93   23.33
  -2  -5   4  431.79   25.29
   2  -5  -4  509.07   32.51
  -2   5  -4  463.82   23.07
  -2   5  -4  474.79   29.60
  -2  -5   4  462.86   28.59
  -2   5  -5  165.08   13.57
  -2  -5   5  168.48   15.49
   2  -5  -5  160.00   18.24
  -2   5  -5  166.46   16.95
  -2   5  -5  154.06   13.66
  -2  -5   5  158.58   15.59
  -2   5  -6  222.83   16.70
  -2  -5   6  210.91   18.47
   2  -5  -6  258.85   22.87
   2   5   6  218.25   21.95
  -2  -5   6  206.45   17.52
  -2   5  -6  228.83   17.91
  -2   5  -6  240.85   20.32
  -2   5  -7   28.91    7.30
   2  -5  -7   34.81    9.16
  -2  -5   7   22.07    7.45
  -2   5  -7   29.00    6.72
  -2   5  -7   32.97    7.75
   2   5   7   24.80    8.49
  -2  -5   7   37.17    7.23
  -2   5  -8  114.11   12.93
  -2   5  -8  105.22   13.32
  -2  -5   8   84.21   13.51
   2   5   8  113.73   16.28
  -2   5  -8   99.10   13.62
   2  -5  -8   73.94   13.33
  -2   5  -9  117.21   13.86
   2  -5  -9  104.65   14.97
  -2  -5   9  106.13   15.10
   2   5   9  102.29   15.86
  -2   5  -9  102.05   14.51
  -2   5 -10  146.07   15.81
  -2   5 -10  194.98   20.94
   2   5  10  159.42   19.63
  -2  -5  10  135.95   18.68
   2   5  11    2.52    5.60
  -2   5 -11    4.74    6.09
  -2  -5  11   10.21    6.96
   2   5  12  100.57   16.23
  -2   5 -12   80.01   15.02
  -2  -5  12   77.30   15.02
   2   5  13  100.33   16.76
  -2   5 -13   84.24   16.28
  -2  -5  13   56.16   14.87
  -2   5 -14   42.34   13.53
  -2  -5  14   56.73   14.95
  -2  -5  15    3.34    6.79
  -2  -6 -13   79.93   16.25
  -2  -6 -13   56.87   14.51
   2   6 -12   -3.01    6.70
   2  -6  12   -2.79    6.21
  -2  -6 -12    2.83    5.75
  -2  -6 -12    2.95    5.37
  -2   6  12   -3.35    6.82
   2   6 -11   34.16   10.70
   2  -6  11   15.52    8.51
  -2   6  11   32.22   11.37
  -2  -6 -11   29.66   10.14
  -2  -6 -11   35.07   11.61
   2   6 -10  107.32   17.62
   2  -6  10  105.25   16.05
  -2  -6 -10  123.85   18.21
  -2  -6 -10   72.41   14.67
   2  -6   9  178.62   19.77
  -2   6   9  199.00   20.07
  -2   6   9  171.15   23.31
  -2  -6  -9  193.04   22.27
  -2  -6  -9  186.56   23.30
   2   6  -9  186.87   22.11
   2  -6   9  192.69   19.37
   2   6  -8  113.25   16.78
   2  -6   8  125.71   15.74
   2  -6   8  117.07   15.24
  -2   6   8  104.28   14.55
  -2   6   8  143.63   19.92
  -2  -6  -8  116.43   18.71
   2  -6   7   76.29   11.76
   2  -6   7   84.32   12.76
  -2   6   7   91.26   15.94
  -2  -6  -7   53.35   12.66
  -2   6   7   77.19   12.62
   2   6  -7   64.02   12.03
  -2  -6  -6  111.51   11.37
   2  -6   6  135.84   15.19
  -2   6   6  123.28   15.91
  -2   6   6  168.60   20.53
   2  -6   6  103.85   14.46
   2   6  -6  159.48   18.18
  -2  -6  -6  121.70   18.44
   2  -6   5   23.15    6.47
  -2   6   5   29.85    8.32
   2  -6   5   26.38    7.86
  -2   6   5   29.14    9.13
  -2  -6  -5   21.05    5.05
  -2  -6  -5   37.97   10.77
   2   6  -5   36.77    8.65
  -2  -6  -4   90.11    9.37
   2  -6   4  103.27   12.08
   2  -6   4  121.53   15.57
  -2   6   4  107.66   14.97
  -2   6   4  117.44   16.17
  -2  -6  -4   92.69   15.84
   2   6  -4  100.96   13.83
   2  -6   3   35.90    6.81
  -2   6   3   41.85    9.80
  -2   6   3   43.61    9.75
  -2  -6  -3   27.72    5.13
   2  -6   3   29.24    8.32
   2   6  -3   28.01    7.52
  -2  -6  -2  187.12   12.10
   2  -6   2  171.13   13.96
  -2   6   2  164.15   18.50
   2  -6   2  184.29   19.54
  -2  -6  -2  175.37   20.63
   2   6  -2  171.20   17.23
  -2   6   2  161.62   17.93
   2  -6   1  494.13   23.38
  -2  -6  -1  450.83   20.46
  -2   6   1  449.58   30.43
   2  -6   1  429.51   31.46
  -2   6   1  427.50   30.21
  -2  -6  -1  538.43   36.05
   2   6  -1  434.73   28.22
   2  -6   0  177.17   12.04
  -2  -6   0  189.87   12.26
  -2   6   0  182.70   18.37
  -2  -6   0  202.40   21.16
  -2   6   0  170.02   18.49
   2   6   0  193.68   18.49
  -2  -6   1  475.98   21.66
  -2   6  -1  451.54   28.77
   2  -6  -1  438.37   32.26
  -2  -6   1  458.55   32.19
   2   6   1  469.13   29.40
  -2  -6   2  169.36   12.79
  -2   6  -2  156.62   15.68
   2  -6  -2  186.46   20.62
  -2   6  -2  174.31   18.77
  -2  -6   2  167.83   18.65
   2   6   2  167.74   17.21
  -2  -6   3   22.16    5.23
  -2   6  -3   18.03    7.09
   2  -6  -3   31.92    8.82
  -2   6  -3   26.59    6.40
   2   6   3   46.18    9.35
  -2  -6   3   20.18    7.14
  -2  -6   4  107.47   11.43
  -2   6  -4   80.18   13.25
   2  -6  -4   78.91   13.58
  -2  -6   4   77.76   12.50
  -2   6  -5   35.96    9.12
  -2  -6   5   27.45    6.67
   2  -6  -5   42.43   10.09
   2   6   5   26.82    8.57
  -2  -6   5   27.91    7.79
  -2   6  -6  147.24   17.19
  -2  -6   6  104.52   12.65
  -2  -6   6  136.18   15.41
   2  -6  -6  117.24   17.03
  -2  -6   7   53.25    9.82
   2  -6  -7   72.44   13.29
   2   6   7   79.93   15.23
  -2  -6   7   57.73   10.04
  -2   6  -7   86.67   13.52
   2  -6  -8   92.22   15.58
  -2  -6   8  123.34   15.07
  -2   6  -8   95.14   14.00
  -2   6  -9  175.23   18.92
   2   6   9  148.36   20.35
  -2   6 -10   90.85   13.63
   2   6  10  105.92   17.46
   2   6  11   40.99   11.66
   2   6  12   -5.98    6.66
   2   6  13   54.95   13.68
   2   6  14   12.43    8.00
   2  -7  12   48.90   12.34
  -2  -7 -12   53.31   13.80
   2  -7  11   42.80   11.48
  -2  -7 -11   59.72   15.14
   2  -7  10    7.44    5.96
  -2   7  10   -3.35    7.47
  -2  -7 -10    3.30    6.70
   2  -7   9   11.46    7.23
   2  -7   9   18.78    7.11
  -2   7   9   12.90   10.17
  -2  -7  -9   22.97    9.44
   2  -7   8   18.99    7.45
  -2   7   8   18.57    8.45
  -2   7   8   15.89    8.27
  -2  -7  -8   19.52    9.82
   2  -7   8   17.17    7.05
   2  -7   7   79.54   12.30
   2  -7   7   76.95   13.30
  -2   7   7  115.71   18.83
  -2   7   7   86.54   14.37
  -2  -7  -7   80.61   16.22
   2  -7   6  136.29   15.57
   2  -7   6  119.08   16.70
  -2   7   6  127.84   19.29
  -2   7   6  132.45   17.34
  -2  -7  -6  124.05   20.13
   2   7  -6  134.23   17.17
   2  -7   5  189.48   17.78
  -2   7   5  187.16   20.45
   2  -7   5  174.20   20.11
  -2   7   5  173.74   21.74
   2   7  -5  167.22   18.49
  -2  -7  -5  156.04   21.93
   2  -7   4   36.02    7.59
   2  -7   4   39.68    9.77
  -2   7   4   49.26   11.35
  -2   7   4   27.41    8.62
  -2   7   3  144.02   17.87
   2  -7   3  154.43   19.27
  -2   7   3  163.48   20.18
   2  -7   2   62.81   12.72
  -2   7   2   49.54   11.05
  -2  -7  -2   68.47   14.06
  -2   7   2   66.28   12.57
  -2   7   1  123.49   17.08
   2  -7   1  162.14   19.98
  -2   7   1  143.10   18.26
  -2  -7  -1  164.98   21.13
  -2   7   0   27.46    8.38
   2  -7   0   45.13   11.21
  -2   7   0   42.07    9.81
  -2  -7   0   45.15   11.37
  -2   7  -1  161.74   18.29
  -2  -7   1  169.23   20.53
   2  -7  -2   49.43   11.92
  -2   7  -2   73.64   11.81
  -2  -7   2   44.76   11.40
  -2   7  -2   55.01   11.51
   2  -7  -3  142.76   19.33
  -2  -7   3  171.07   20.11
  -2   7  -3  133.11   17.40
   2  -7  -4   48.52   12.30
  -2   7  -4   32.12    9.15
  -2  -7   4   39.46   10.81
  -2   7  -5  217.52   22.11
   2  -7  -5  175.17   22.27
  -2  -7   5  173.38   19.71
  -2   7  -6  146.25   18.27
  -2  -7   6  138.69   17.19
   2  -7  -6  141.23   19.71
   2  -7  -7   92.24   16.48
  -2   7  -7  102.29   16.09
  -2   7  -8   24.70    8.69
  -2   7  -9   21.99    8.02
   2   7   9   28.91   10.95
  -2   7 -10   -2.14    5.84
   2   7  10    6.55    7.29
   2   7  11   46.76   13.64
  -2   8   8   12.83    8.42
   2  -8   8   19.28    8.78
  -2   8   8   10.20    7.58
  -2  -8  -8   40.80   13.50
  -2   8   7    5.16    5.75
   2  -8   7    4.95    6.37
  -2   8   7    3.28    5.96
  -2  -8  -7   -3.68    7.49
   2  -8   6   50.72   12.04
  -2   8   6   54.38   12.30
  -2   8   6   47.47   13.55
  -2  -8  -6   32.77   12.00
  -2   8   5    9.13    7.34
  -2   8   5   26.02    8.87
   2  -8   5   23.33    8.84
  -2  -8  -5   28.61   11.28
   2  -8   4   60.85   13.30
  -2   8   4   76.33   14.97
  -2   8   4   70.31   13.93
   2  -8   3   29.69    9.54
  -2   8   3   30.96   10.59
  -2   8   3   28.65   10.09
  -2  -8  -3   57.70   14.83
  -2   8   2   36.38   10.37
   2  -8   2   55.01   13.29
  -2   8   2   48.53   11.82
  -2  -8  -2   49.31   13.75
   2  -8   1  106.46   17.40
  -2   8   1  143.00   19.91
  -2   8   1  113.45   17.54
  -2  -8  -1  136.72   20.90
   2  -8   0   83.12   15.96
  -2   8   0   63.66   12.53
  -2   8   0   67.66   13.72
  -2  -8   0   70.81   15.19
  -2   8  -1  134.01   17.50
  -2  -8   1  107.54   18.10
  -2   8  -2   54.77   13.24
   2  -8  -2   68.37   14.84
  -2  -8   2   20.25    8.78
   2  -8  -3   45.36   12.34
  -2   8  -3   36.62   10.42
  -2  -8   3   36.49   10.88
   2  -8  -4   58.35   13.81
  -2   8  -4   75.87   14.78
  -2  -8   4   78.78   14.94
   2  -8  -5   12.46    8.51
  -2   8  -5   13.07    8.58
  -2  -8   5   26.08    8.88
  -2   8  -6   38.95   11.14
   2  -8  -6   53.59   13.80
  -2  -8   6   46.93   11.95
  -2   8  -7    2.58    5.75
  -2   8  -8    5.10    6.13
  -2   8  -9    9.99    7.19
   2  -9   7    2.76    5.02
   2  -9   6   14.18    8.56
   2  -9   5   58.10   13.58
  -2   9   5   74.65   17.26
  -2   9   4   17.48    8.39
   2  -9   4   23.76    9.75
  -2   9   4   23.06    9.49
  -2   9   3   17.49    8.38
   2  -9   3   12.14    9.15
  -2   9   3    9.56    7.10
  -2  -9  -3   -3.84    6.99
  -2   9   2    2.92    8.40
   2  -9   2   27.87   10.54
  -2   9   2    9.19    6.83
  -2  -9  -2   14.93    9.60
  -2   9   1    5.85    7.53
   2  -9   1   18.95   10.36
  -2  -9  -1   32.47   11.37
  -2   9   1   26.44   11.34
   2  -9   0   -3.22    6.54
  -2   9   0   -2.80    6.25
  -2   9   0    2.93    6.52
  -2  -9   0   -3.50    8.43
   2  -9  -1   13.11    8.43
  -2  -9   1   10.24    9.32
  -2   9  -2    2.93    7.06
  -2  -9   2    9.95    7.39
  -2   9  -3    8.80    7.06
   2  -9  -3   27.12   10.68
  -2  -9   3   12.90    9.74
  -2   9  -4   23.47    9.63
  -2  -9   4   18.74    8.54
  -2   9  -5   58.60   13.69
  -2  -9   5   71.96   15.52
  -3   0   0   -1.52    3.65
   3   0   0    1.42    3.66
  -3   0  -1 1280.54   52.30
  -3   0   1 1272.45   52.66
   3   0   1 1252.09   51.87
   3   0  -1 1143.94   50.15
  -3   0  -2  954.98   43.08
  -3   0   2  985.27   44.48
  -3   0  -2  876.94   38.88
   3   0  -2  916.38   42.34
  -3   0   3    1.64    3.33
  -3   0  -3    5.00    3.77
  -3   0  -3    1.50    2.74
   3   0  -3    6.16    3.70
   3   0   4 1467.24   59.68
  -3   0  -4 1448.79   58.81
  -3   0   4 1451.04   60.91
  -3   0  -4 1448.36   56.20
   3   0  -4 1378.01   58.72
   3   0   5  150.93   16.28
  -3   0  -5  151.09   15.57
  -3   0   5  164.91   17.28
  -3   0  -5  134.05   14.38
   3   0  -5  138.38   15.43
   3   0   6   31.69    8.18
  -3   0  -6   41.37    8.48
  -3   0  -6   27.28    7.16
  -3   0   6   27.55    7.64
   3   0  -6   44.34    9.39
   3   0   7   -1.98    3.60
  -3   0   7   -2.14    4.35
  -3   0  -7    5.22    5.92
  -3   0  -7    1.80    3.67
   3   0  -7   -1.99    2.56
   3   0   8  102.96   14.65
  -3   0   8  113.43   16.37
  -3   0  -8   78.05   12.38
  -3   0  -8   91.10   13.83
   3   0  -8  105.41   15.61
   3   0  -9   -2.32    4.72
   3   0   9   -2.24    3.53
  -3   0   9   -2.49    3.92
  -3   0  -9    2.01    4.09
  -3   0  -9   -2.07    5.33
   3   0 -10    5.01    5.09
   3   0  10    2.38    4.84
  -3   0 -10    2.14    3.90
  -3   0 -10   11.30    7.12
  -3   0  10    5.32    5.93
   3   0 -11   26.83    9.77
   3   0  11   25.35    8.94
  -3   0 -11   13.65    6.56
  -3   0  11   14.21    7.76
  -3   0 -11    9.84    6.72
   3   0 -12   54.44   12.87
   3   0  12   64.52   13.04
  -3   0 -12   70.37   13.34
   3   0 -12   85.48   14.74
  -3   0  12   48.23   13.25
  -3   0 -12   61.48   13.64
   3   0 -13    9.15    7.34
   3   0  13   14.30    7.81
  -3   0 -13   10.30    7.41
   3   0 -13    7.71    6.61
  -3   0  13   -3.19    7.68
  -3   0 -13   11.59    7.45
   3   0  14  103.40   18.07
   3   0 -14   97.10   17.26
  -3   0  14   67.47   15.51
  -3   0 -14   81.38   16.75
   3   0  15   25.82   10.19
   3   0 -15   44.83   13.61
  -3   0 -15   23.57   10.64
  -3   0  16   13.68    8.27
   3   0 -16   28.80   12.01
   3  -1  15   49.94   13.24
   3   1 -15   31.20   11.39
   3  -1  14    6.27    5.70
   3   1 -14   14.61    8.81
  -3   1  14    3.35    7.46
  -3  -1 -14    6.25    7.52
   3   1 -13   98.14   18.38
   3  -1  13  111.91   18.14
  -3  -1 -13  114.08   17.51
   3   1 -13   76.27   14.87
  -3   1  13   82.46   17.00
  -3  -1 -13   93.04   18.11
   3   1 -12  101.27   18.03
   3  -1  12  129.91   18.90
  -3  -1 -12  122.08   17.48
  -3   1  12  120.27   19.00
  -3  -1 -12  116.07   17.81
   3   1 -11   81.16   16.38
   3  -1  11   69.99   13.44
  -3  -1 -11   54.89   12.07
  -3   1  11   53.83   13.25
  -3  -1 -11   75.13   14.33
  -3  -1 -10  309.94   26.55
   3  -1  10  386.03   30.31
  -3  -1 -10  315.49   28.15
   3   1 -10  345.39   30.40
  -3   1  10  333.85   30.39
  -3  -1  -9  397.78   28.64
   3  -1   9  409.04   30.52
  -3   1   9  376.47   31.44
  -3  -1  -9  387.47   29.15
   3   1  -9  299.25   28.35
  -3  -1  -8  461.15   30.20
   3  -1   8  432.79   31.17
  -3   1   8  415.67   31.80
  -3  -1  -8  475.72   31.45
   3   1  -8  404.33   31.27
  -3   1   7  101.01   14.64
  -3  -1  -7   71.98   11.81
  -3  -1  -7   73.90   11.66
   3   1  -7   73.82   12.60
  -3  -1  -6  541.63   31.72
  -3   1   6  537.43   33.79
  -3  -1  -6  555.65   32.28
   3   1  -6  459.93   31.90
  -3  -1  -5  549.84   31.75
  -3   1   5  522.43   32.98
  -3  -1  -5  562.15   31.58
   3  -1   4   78.59   11.30
  -3   1   4   70.42   11.09
  -3  -1  -4   62.02   10.00
  -3  -1  -4   75.36   10.63
  -3   1   3   34.19    7.89
   3  -1   3   45.74    8.38
  -3  -1  -3   34.63    7.37
  -3  -1  -3   34.17    7.70
   3  -1   2 1150.52   48.12
  -3  -1  -2 1082.60   47.25
  -3   1   2 1031.36   47.35
   3  -1   1  724.98   35.68
  -3  -1  -1  722.04   36.29
  -3   1   1  815.13   38.39
   3  -1   1  744.14   35.45
  -3   1   0  439.76   27.05
  -3  -1   0  481.02   27.80
   3  -1   0  419.96   24.69
  -3   1  -1  770.07   37.38
  -3  -1   1  737.03   37.24
   3  -1  -1  759.82   35.43
  -3   1  -2 1135.93   48.46
  -3  -1   2 1092.78   48.43
  -3   1  -2 1044.33   41.59
   3  -1  -2 1106.02   46.24
  -3  -1   3   33.06    7.71
   3   1   3   25.47    7.29
  -3   1  -3   34.39    6.39
  -3   1  -3   31.84    7.21
   3  -1  -3   34.83    7.33
   3   1   4   63.34   10.46
  -3  -1   4   74.55   11.53
  -3   1  -4   71.65    9.54
  -3   1  -4   81.34   11.28
   3  -1  -4   78.63   10.89
   3   1   5  539.06   32.32
  -3   1  -5  510.27   30.64
  -3  -1   5  516.65   32.55
  -3   1  -5  545.68   29.11
   3  -1  -5  582.36   32.36
   3   1   6  544.79   32.98
  -3   1  -6  491.30   30.80
  -3  -1   6  550.62   34.37
  -3   1  -6  536.03   30.09
   3  -1  -6  517.30   31.80
   3   1   7   69.79   12.11
  -3  -1   7  107.16   15.64
  -3   1  -7   82.48   12.04
  -3   1  -7   82.86   12.48
   3  -1  -7  106.79   13.93
  -3   1  -8  401.97   28.39
   3   1   8  492.37   32.84
  -3  -1   8  396.66   31.28
   3  -1  -8  439.70   25.08
  -3   1  -8  494.16   31.24
   3  -1  -8  421.01   30.73
  -3   1  -9  370.55   28.05
   3   1   9  387.50   29.49
  -3  -1   9  384.87   31.81
   3  -1  -9  350.04   29.13
  -3   1  -9  410.35   29.37
  -3   1 -10  351.52   27.51
   3   1  10  319.68   27.78
   3  -1 -10  382.99   26.79
  -3   1 -10  330.19   27.86
  -3  -1  10  303.85   28.82
   3  -1 -10  285.45   26.81
   3  -1 -11   56.19   12.81
   3   1  11   56.93   11.79
  -3   1 -11   49.73   10.98
   3  -1 -11   69.92   12.54
  -3  -1  11   57.31   13.11
  -3   1 -11   48.61   12.39
   3  -1 -12   84.83   16.22
   3   1  12  112.88   17.15
  -3   1 -12  115.72   16.97
   3  -1 -12  125.03   16.84
  -3  -1  12  128.18   20.24
  -3   1 -12  122.24   18.33
   3   1  13  105.75   17.19
  -3   1 -13   92.13   16.01
   3  -1 -13  103.26   16.27
  -3  -1  13  103.37   19.00
  -3   1 -13  107.02   18.04
   3   1  14   17.62    8.86
   3  -1 -14   18.29    8.23
  -3  -1  14   -3.42    8.22
  -3   1 -14    3.13    6.38
   3   1  15   34.16   10.98
   3  -1 -15   53.79   13.66
  -3   1 -15   33.78   12.33
   3  -1 -16   45.84   13.38
   3   2 -15    9.76    7.83
   3  -2  14   32.00   10.93
   3   2 -14   33.74   11.87
  -3   2  14   26.63   10.96
   3   2 -13   19.58   10.70
   3  -2  13    6.02    7.74
  -3  -2 -13   20.70    8.49
  -3   2  13   12.65    8.14
  -3  -2 -13   14.66    8.85
   3   2 -12   61.64   14.90
   3  -2  12   42.33   11.28
  -3  -2 -12   58.86   12.70
  -3   2  12   68.85   14.48
  -3  -2 -12   49.39   12.80
   3   2 -11   81.33   16.04
  -3   2  11   73.45   14.96
  -3  -2 -11  112.41   16.08
  -3  -2 -11  107.89   17.02
   3   2 -10   89.71   15.99
  -3   2  10   96.03   16.07
  -3  -2 -10   73.36   12.77
  -3  -2 -10   88.66   15.11
  -3  -2  -9  187.90   19.75
  -3   2   9  167.81   20.32
  -3  -2  -9  134.85   18.11
   3   2  -9  167.97   20.51
  -3  -2  -8  191.48   19.65
   3  -2   8  205.52   21.25
  -3   2   8  226.55   23.03
  -3  -2  -8  221.39   21.61
   3   2  -8  181.53   21.20
  -3   2   7   73.29   12.80
   3  -2   7   54.41   10.80
  -3  -2  -7   68.27   11.07
  -3  -2  -7   85.13   13.20
   3   2  -7   37.92    9.65
   3  -2   6   97.61   13.52
  -3   2   6   89.50   13.35
  -3  -2  -6   70.75   12.18
  -3  -2  -6   75.93   11.60
   3   2  -6   90.72   13.75
   3  -2   5  159.68   16.57
  -3  -2  -5  132.32   14.86
  -3   2   5  136.54   16.47
  -3  -2  -5  145.46   16.11
   3   2  -5  156.12   17.51
   3  -2   4  146.96   15.49
  -3  -2  -4  151.65   14.98
  -3   2   4  175.91   17.25
  -3  -2  -4  158.13   16.30
   3   2  -4  148.46   16.67
   3  -2   3  378.99   25.04
  -3  -2  -3  392.75   24.78
  -3   2   3  445.87   27.60
   3   2  -3  400.25   27.56
   3  -2   2  257.25   19.24
  -3  -2  -2  220.54   18.10
  -3   2   2  287.10   21.20
   3   2  -2  288.09   22.43
   3  -2   1  853.65   40.24
  -3  -2  -1  973.92   42.99
  -3   2   1  875.81   41.94
   3  -2   1 1006.68   40.63
   3   2  -1  953.12   45.34
  -3   2   0  355.58   22.99
  -3  -2   0  322.61   22.17
   3   2   0  290.34   22.75
   3  -2   0  314.83   19.48
  -3   2  -1  968.89   43.34
  -3  -2   1  942.02   43.37
   3   2   1  893.55   44.51
   3  -2  -1  928.22   39.25
  -3   2  -2  252.25   19.88
  -3  -2   2  291.49   21.99
  -3   2  -2  303.93   16.50
   3   2   2  318.65   23.50
   3  -2  -2  289.23   19.10
  -3   2  -3  452.29   26.80
  -3  -2   3  413.77   27.24
  -3   2  -3  396.03   21.19
   3  -2  -3  411.70   24.17
   3   2   4  151.20   15.99
  -3   2  -4  156.57   15.29
  -3  -2   4  178.91   17.60
  -3   2  -4  163.26   13.55
   3  -2  -4  131.82   13.99
   3   2   5  126.24   15.26
  -3   2  -5  112.88   13.45
  -3  -2   5  137.53   16.26
  -3   2  -5  155.77   13.96
   3  -2  -5  151.93   15.52
   3   2   6   90.49   13.33
  -3  -2   6   65.69   11.78
  -3   2  -6   71.19   10.52
  -3   2  -6   79.40   11.78
   3  -2  -6   89.47   12.16
   3  -2  -7   64.55   11.06
   3   2   7   81.44   12.93
   3  -2  -7   85.25   11.28
  -3  -2   7   68.96   12.40
   3  -2  -7   84.00   10.02
  -3   2  -7   63.01   10.42
  -3   2  -7   78.46   11.86
  -3   2  -8  177.63   18.63
   3   2   8  159.79   18.67
  -3  -2   8  203.89   22.37
   3  -2  -8  204.12   17.06
   3  -2  -8  191.60   15.95
  -3   2  -8  182.70   18.74
   3  -2  -8  150.14   17.86
   3  -2  -9  123.99   16.58
  -3   2  -9  140.84   17.04
   3   2   9  157.69   18.85
   3  -2  -9  169.68   15.83
  -3  -2   9  151.88   19.69
  -3   2  -9  191.65   19.78
   3  -2 -10  107.29   15.62
   3   2  10  100.89   15.80
  -3  -2  10   92.43   16.65
   3  -2 -10  117.74   13.98
  -3   2 -10  101.39   14.79
  -3   2 -10  135.78   17.82
   3   2  11   85.86   14.53
  -3  -2  11   87.05   16.48
  -3   2 -11   91.90   14.22
   3  -2 -11  117.39   15.19
  -3   2 -11  122.72   17.70
   3   2  12   77.61   14.82
  -3   2 -12   76.58   13.73
  -3  -2  12   80.48   16.04
   3  -2 -12   70.28   12.53
  -3   2 -12   60.71   14.13
   3   2  13   13.50    7.37
  -3   2 -13    2.52    6.07
  -3  -2  13    6.58    7.33
   3  -2 -13   17.77    8.33
  -3   2 -13    8.64    7.41
   3   2  14   73.96   15.14
   3  -2 -14   53.73   12.44
  -3  -2  14   31.22   11.88
  -3   2 -14   62.45   14.54
   3   2  15    5.99    7.70
  -3   2 -15    6.76    7.52
   3   3 -14   17.59   10.62
  -3   3  14   16.49    9.49
   3   3 -13   16.70    9.62
  -3   3  13   31.25   11.38
   3   3 -12    3.17    5.76
  -3  -3 -12    8.76    6.30
   3  -3  12   17.20    7.82
  -3  -3 -12    7.30    5.42
  -3   3  12   17.81    8.95
   3   3 -11    5.98    5.44
   3  -3  11   21.50    8.47
  -3   3  11   22.42    8.83
  -3  -3 -11    6.86    5.51
   3   3 -10    2.81    5.12
   3  -3  10   10.07    6.87
  -3   3  10    2.65    4.81
  -3  -3 -10   14.98    6.46
  -3  -3  -9  432.83   30.16
   3  -3   9  442.71   32.66
  -3   3   9  462.51   34.11
  -3  -3  -9  477.51   33.87
   3   3  -9  370.57   32.51
  -3  -3  -8  399.97   27.89
   3  -3   8  354.15   28.72
  -3   3   8  435.20   31.77
  -3  -3  -8  406.39   30.50
  -3  -3  -7  158.28   16.32
   3  -3   7  118.85   15.88
  -3   3   7  146.27   17.74
  -3  -3  -7  117.37   16.04
   3   3  -7  126.48   17.14
   3  -3   6   99.28   13.62
  -3   3   6  107.44   14.96
  -3  -3  -6  104.19   13.35
  -3  -3  -6  112.10   15.20
   3   3  -6  102.49   15.42
   3  -3   5 1163.49   53.12
  -3  -3  -5 1242.89   52.54
  -3   3   5 1251.75   55.59
  -3  -3  -5 1262.40   56.49
   3   3  -5 1111.30   55.72
   3  -3   4  314.68   23.02
  -3  -3  -4  325.56   22.41
  -3   3   4  318.69   23.68
   3   3  -4  290.89   24.36
   3  -3   3  532.72   30.11
  -3  -3  -3  541.30   29.53
  -3   3   3  515.19   30.37
   3   3  -3  497.38   32.44
   3  -3   2  182.21   15.81
  -3  -3  -2  149.67   14.78
  -3   3   2  186.07   16.69
   3  -3   2  174.16   13.84
  -3   3   1   46.31    8.40
   3  -3   1   30.42    6.84
   3  -3   1   21.43    3.49
   3  -3   1   24.09    5.36
   3   3  -1   24.49    7.09
  -3  -3  -1   24.17    6.37
  -3   3   0   24.69    6.23
  -3  -3   0   21.72    6.35
   3  -3   0   28.89    6.49
   3  -3   0   25.08    3.09
   3   3   0   37.06    8.45
   3  -3   0   19.60    5.16
  -3  -3   1   21.22    6.34
   3  -3  -1   19.87    2.32
   3   3   1   22.14    7.14
   3  -3  -1   18.01    4.67
  -3   3  -1   24.61    6.73
  -3   3  -2  141.70   14.29
  -3  -3   2  148.67   15.32
  -3   3  -2  133.59    9.69
   3   3   2  127.58   15.53
   3  -3  -2  155.82   12.78
  -3   3  -3  536.06   28.66
  -3  -3   3  453.08   28.22
   3  -3  -3  457.97   15.05
   3  -3  -3  385.47   15.16
  -3   3  -3  482.95   21.79
   3   3   3  424.92   29.74
   3  -3  -3  501.38   25.13
  -3   3  -4  286.15   21.17
  -3  -3   4  291.64   22.84
  -3   3  -4  274.46   15.47
   3  -3  -4  280.15   12.29
  -3   3  -4  293.81   17.81
   3  -3  -4  289.60   19.20
  -3   3  -5 1280.95   51.76
   3   3   5 1156.83   52.33
  -3  -3   5 1170.50   53.25
   3  -3  -5 1104.17   51.54
   3  -3  -5 1101.70   38.03
  -3   3  -5 1203.66   46.24
   3  -3  -5 1118.63   47.38
   3  -3  -6   96.43   12.08
  -3   3  -6  131.28   14.64
   3   3   6  118.99   14.98
  -3  -3   6  110.19   14.77
   3  -3  -6  123.41   14.88
   3  -3  -6  118.61    9.88
  -3   3  -6   95.64   11.84
   3  -3  -7  107.75   13.62
  -3   3  -7  143.16   15.75
   3   3   7  148.30   17.10
   3  -3  -7  133.03   15.17
   3  -3  -7  122.38   10.98
  -3   3  -7  109.37   13.31
  -3  -3   7  132.40   17.08
  -3   3  -8  325.97   25.58
   3   3   8  448.98   30.75
  -3  -3   8  360.31   29.84
   3  -3  -8  341.12   24.93
   3  -3  -8  414.90   22.53
  -3   3  -8  416.36   27.91
  -3  -3   8  375.04   21.37
   3  -3  -8  351.90   26.33
  -3   3  -9  428.97   29.99
   3   3   9  401.67   30.89
  -3  -3   9  417.15   33.54
   3  -3  -9  422.39   27.47
   3  -3  -9  486.09   26.30
  -3   3  -9  430.90   30.18
   3  -3  -9  365.26   28.14
   3   3  10    6.91    5.13
  -3  -3  10    2.76    5.02
  -3   3 -10    4.16    4.63
  -3   3 -10   10.88    5.65
  -3   3 -10   14.93    7.26
   3   3  11   19.33    7.93
  -3  -3  11    5.90    6.58
  -3   3 -11   13.32    6.70
  -3   3 -11   11.80    7.12
   3   3  12    5.07    6.53
  -3   3 -12   11.78    6.78
  -3  -3  12   25.20   10.33
  -3   3 -12    7.78    7.08
  -3  -3  13    3.33    7.43
  -3   3 -13    5.66    7.28
   3   3  14   33.32   10.74
  -3  -3  14   24.65   12.42
  -3   3 -14   24.54   11.18
  -3   4  14    9.66    7.75
   3   4 -13   78.30   16.78
   3  -4  13   77.04   15.97
  -3   4  13   94.30   17.60
  -3  -4 -13   89.24   18.23
  -3   4  13   73.38   17.22
  -3  -4 -13   48.17   11.91
   3   4 -12    3.24    5.10
   3  -4  12    5.79    6.44
  -3   4  12   -3.35    6.10
  -3  -4 -12    2.38    5.31
  -3   4  12   11.53    8.29
  -3  -4 -12    5.83    7.01
  -3  -4 -12   -2.47    5.03
  -3  -4 -11    2.42    4.41
   3   4 -11    9.20    6.83
   3  -4  11   -2.71    6.04
  -3   4  11   12.80    7.70
  -3   4  11    8.15    7.41
  -3  -4 -11    6.71    5.38
  -3  -4 -11    5.55    7.14
   3   4 -10   55.10   12.70
  -3  -4 -10   35.67    9.50
   3  -4  10   35.78   10.46
  -3   4  10   41.04   10.75
  -3  -4 -10   54.74   10.89
  -3  -4 -10   58.05   13.19
  -3  -4  -9   65.78   12.63
  -3   4   9   84.64   12.89
  -3   4   9   84.18   14.32
   3  -4   9   86.11   14.25
  -3  -4  -9  106.24   14.35
  -3  -4  -9   47.89   11.87
   3   4  -9   87.58   15.87
   3  -4   8   58.11   11.56
  -3   4   8   42.85   10.12
  -3  -4  -8   38.89    8.51
  -3   4   8   59.75   10.74
   3   4  -8   38.87   10.35
   3  -4   7  133.38   16.62
  -3   4   7  122.13   16.23
  -3  -4  -7  123.55   14.77
  -3   4   7  120.04   15.18
   3   4  -7  105.04   16.34
   3  -4   6   54.20   10.54
  -3   4   6   65.00   11.44
  -3  -4  -6   66.19   10.66
   3   4  -6   60.70   12.12
   3  -4   5  666.11   36.70
  -3  -4  -5  618.78   34.01
  -3   4   5  673.69   37.22
   3   4  -5  619.78   39.11
   3  -4   4  193.36   17.83
  -3  -4  -4  154.70   15.57
  -3   4   4  167.10   16.98
   3   4  -4  143.89   17.69
  -3   4   3   12.67    5.59
   3  -4   3   16.89    5.42
  -3  -4  -3   15.71    5.96
   3   4  -3   12.51    5.70
   3  -4   2  148.67   14.54
  -3  -4  -2  135.89   14.10
  -3   4   2  154.69   15.48
   3  -4   2  155.33   12.27
   3   4  -2  149.71   17.65
  -3   4   1   21.73    6.21
   3  -4   1   31.22    6.82
   3  -4   1   26.88    5.27
   3   4  -1   20.16    7.58
  -3  -4  -1   11.14    5.55
  -3   4   0   29.56    7.16
  -3  -4   0   29.75    7.32
   3  -4   0   26.46    6.03
  -3   4   0   27.39    6.59
   3   4   0   21.79    7.24
   3  -4   0   27.19    5.02
  -3  -4   1   22.09    6.58
   3   4   1   19.74    7.42
   3  -4  -1   19.67    4.74
  -3   4  -1   19.51    5.97
  -3   4  -1   21.14    5.66
  -3   4  -2  140.18   13.99
  -3  -4   2  112.17   13.85
  -3   4  -2  151.85   13.49
   3  -4  -2  117.79   15.90
   3   4   2  154.24   17.59
   3  -4  -2  157.56   11.69
  -3  -4   3    9.72    5.11
  -3   4  -3    9.48    4.29
  -3   4  -3   12.81    5.02
   3  -4  -3    2.02    4.12
   3  -4  -3   17.82    4.73
  -3   4  -4  182.61   16.18
  -3  -4   4  152.64   16.63
   3  -4  -4  147.00   17.31
   3  -4  -4  153.69   12.77
  -3   4  -5  638.35   33.63
  -3  -4   5  593.37   35.68
   3  -4  -5  558.48   35.20
  -3  -4   5  634.40   33.74
   3  -4  -5  585.47   28.97
  -3  -4   6   74.28   10.56
   3  -4  -6   57.46    8.91
   3  -4  -6   71.48   12.36
  -3  -4   6   53.92   10.72
  -3   4  -6   65.34    9.43
  -3   4  -6   55.14    9.47
  -3   4  -7  141.19   15.51
  -3  -4   7  122.82   16.84
   3  -4  -7  118.08   15.43
  -3   4  -7  126.11   13.78
  -3  -4   7  117.95   12.86
  -3   4  -7  118.25   15.01
   3   4   8   42.59    9.63
  -3  -4   8   18.74    8.57
   3  -4  -8   40.79    9.06
  -3   4  -8   32.53    8.11
  -3   4  -8   52.92    9.91
  -3   4  -8   33.04    8.56
  -3   4  -9   88.30   13.09
   3   4   9   76.56   13.85
   3  -4  -9   97.43   13.75
  -3  -4   9   76.30   14.43
  -3   4  -9   76.72   12.28
  -3   4  -9   83.65   12.95
   3   4  10   33.46    9.80
  -3   4 -10   48.88    9.73
  -3  -4  10   38.62   12.09
  -3   4 -10   59.46   11.85
  -3   4 -10   45.70   10.06
   3   4  11   18.71    7.37
  -3  -4  11   11.85    8.08
  -3   4 -11   -2.18    3.96
  -3   4 -11   11.51    7.83
  -3   4 -12   11.59    6.66
  -3  -4  12   -3.17    5.76
  -3   4 -12    2.53    6.09
  -3  -4  13   67.05   17.09
  -3   4 -13   80.07   16.00
  -3  -4  14   35.42   12.48
  -3   4 -14    3.00    7.23
  -3  -5 -13  101.72   17.45
   3   5 -12    9.91    7.98
   3  -5  12   41.16   11.67
  -3  -5 -12   36.58   12.10
  -3   5  12   24.94   11.70
  -3  -5 -12   36.20   11.62
   3   5 -11  116.44   19.53
   3  -5  11  107.57   17.15
  -3   5  11   71.41   14.28
  -3  -5 -11  105.07   17.74
  -3  -5 -11   52.27   12.70
   3   5 -10   -2.98    4.69
  -3   5  10   -3.23    7.20
   3  -5  10   -2.60    5.29
   3  -5  10    2.16    4.39
  -3   5  10   -2.40    4.88
  -3  -5 -10    4.01    5.77
  -3  -5 -10    2.80    5.69
  -3  -5 -10    2.73    5.55
   3  -5   9   90.06   14.93
  -3   5   9   77.04   13.94
   3  -5   9  109.61   15.93
  -3   5   9  116.37   18.88
  -3  -5  -9  107.40   14.39
  -3  -5  -9  113.06   17.69
  -3   5   9   99.89   14.51
  -3  -5  -9  114.13   17.68
   3   5  -9  112.92   18.35
  -3  -5  -8   43.38   11.40
  -3   5   8   69.34   14.71
  -3   5   8   44.43   10.17
   3  -5   8   63.73   12.34
  -3   5   8   61.97   12.38
   3  -5   8   55.44   12.02
  -3  -5  -8   59.85   10.60
  -3  -5  -8   59.63   13.00
   3   5  -8   69.75   14.30
  -3  -5  -7   35.26   10.29
  -3   5   7   59.77   13.16
   3  -5   7   70.10   12.31
  -3   5   7   70.78   12.16
   3  -5   7   67.11   12.47
  -3  -5  -7   49.75    9.78
  -3   5   7   59.45   11.44
   3   5  -7   71.10   13.55
  -3  -5  -6   78.52   14.99
   3  -5   6   94.75   13.67
  -3   5   6  107.92   14.32
  -3  -5  -6  101.64   13.20
  -3   5   6  114.59   17.36
  -3   5   6   91.55   14.38
   3   5  -6   82.57   14.53
  -3  -5  -5   67.54   13.61
  -3   5   5  104.84   15.91
  -3   5   5   94.12   12.88
   3  -5   5   75.07   12.07
  -3   5   5   92.29   13.91
   3  -5   5   58.77   11.63
  -3  -5  -5   62.83   10.02
   3   5  -5   96.02   15.49
   3  -5   4  286.81   22.32
  -3  -5  -4  283.99   20.82
  -3   5   4  297.71   22.82
  -3   5   4  280.52   25.29
   3  -5   4  258.53   24.45
  -3   5   4  278.61   24.55
  -3  -5  -4  292.36   28.10
   3   5  -4  297.46   26.06
   3  -5   3  191.36   17.48
  -3  -5  -3  234.36   18.35
  -3   5   3  219.36   18.72
  -3   5   3  207.88   20.69
   3  -5   3  204.33   21.39
  -3   5   3  235.17   21.92
   3   5  -3  176.96   20.06
   3  -5   2  410.24   25.38
  -3  -5  -2  407.78   25.09
  -3   5   2  441.60   26.46
  -3   5   2  418.29   29.08
   3  -5   2  379.45   30.06
  -3  -5  -2  457.36   34.63
  -3   5   2  392.45   29.51
   3   5  -2  416.93   30.41
  -3  -5  -1  180.11   21.43
   3  -5   1  257.72   18.09
  -3  -5  -1  224.63   18.54
  -3   5   1  215.08   18.11
  -3   5   1  228.75   20.27
   3   5  -1  194.16   20.56
  -3   5   1  237.43   22.26
  -3  -5   0   79.19   13.93
  -3   5   0   71.95   12.76
   3  -5   0   70.83    9.31
   3  -5   0   65.65   12.66
  -3   5   0   84.43   12.14
   3   5   0   59.04   12.27
  -3   5   0   98.60   12.00
  -3  -5   0   51.61   10.09
  -3   5  -1  197.60   16.84
  -3  -5   1  198.39   17.98
  -3   5  -1  221.12   18.59
   3  -5  -1  212.77   21.71
  -3  -5   1  224.01   22.59
   3   5   1  205.85   21.05
  -3   5  -2  424.31   24.98
  -3  -5   2  426.69   26.67
  -3   5  -2  449.81   26.15
   3  -5  -2  409.64   30.73
  -3  -5   2  308.36   27.17
   3   5   2  416.42   30.63
  -3   5  -2  407.16   29.67
  -3   5  -3  225.21   17.77
  -3  -5   3  192.10   17.90
   3  -5  -3  206.11   21.59
  -3   5  -3  185.47   19.82
  -3  -5   3  207.46   20.66
   3   5   3  197.55   20.85
  -3   5  -4  314.61   21.37
  -3  -5   4  262.85   22.04
   3  -5  -4  312.46   26.56
  -3   5  -4  254.88   23.50
  -3  -5   4  268.21   23.33
   3   5   4  282.58   25.69
  -3  -5   5   72.01   11.72
  -3   5  -5   69.49   12.69
   3  -5  -5   56.68   11.62
  -3   5  -5   65.30   10.08
   3   5   5   70.57   13.48
  -3  -5   5   78.84   12.39
  -3  -5   6  106.15   14.70
  -3   5  -6   83.98   11.86
  -3   5  -6   98.91   15.04
   3  -5  -6  117.55   16.39
  -3  -5   6   89.38   12.57
  -3  -5   7   69.15   12.89
   3  -5  -7   69.88   13.07
  -3   5  -7   62.65   12.13
  -3   5  -7   62.80   10.33
  -3  -5   7   56.81    9.67
  -3   5  -8   37.23    9.10
  -3  -5   8   43.07   11.17
   3  -5  -8   44.84   10.26
  -3   5  -8   61.46   10.78
  -3  -5   9   76.47   14.54
   3  -5  -9   73.96   13.09
  -3   5  -9   94.00   13.86
  -3   5  -9   98.32   14.31
  -3  -5  10   10.70    6.43
  -3   5 -10    6.00    4.82
  -3   5 -10    1.93    4.97
  -3  -5  11   98.34   17.84
  -3  -5  12   27.93   11.99
  -3  -5  13   39.63   14.44
  -3  -5  14    6.96    8.37
   3   6 -11  193.12   25.09
   3  -6  11  171.41   22.16
  -3  -6 -11  187.61   24.49
  -3  -6 -11  145.47   22.10
   3   6 -10   42.95   12.21
   3  -6  10   45.07   11.62
   3  -6  10   50.37   11.83
  -3   6  10   34.67   12.26
  -3  -6 -10   40.26   12.33
   3  -6   9    9.36    7.06
  -3   6   9    3.29    6.69
   3  -6   9    2.48    4.52
  -3  -6  -9    9.32    6.92
   3   6  -9    5.82    6.48
   3  -6   8    2.32    4.23
   3  -6   8    2.38    4.84
  -3   6   8    3.12    4.92
  -3   6   8    4.43    6.37
  -3  -6  -8    6.24    6.95
   3   6  -8   11.12    7.58
   3  -6   7    2.17    3.94
   3  -6   7    2.41    4.91
  -3   6   7    5.90    6.57
  -3   6   7   -2.25    4.58
  -3  -6  -7   -3.13    6.37
   3   6  -7    5.29    5.38
   3  -6   6   36.28    8.86
   3  -6   6   34.18    9.49
  -3  -6  -6   41.22    8.35
  -3   6   6   54.95   11.65
  -3   6   6   52.96   12.47
   3   6  -6   45.60   11.11
  -3  -6  -6   53.40   13.75
  -3  -6  -5  116.56   12.70
   3  -6   5   98.89   13.72
   3  -6   5  115.50   16.57
  -3   6   5  121.13   17.87
  -3   6   5  125.02   17.13
   3   6  -5  139.07   18.43
  -3  -6  -5  128.46   20.19
  -3  -6  -4  107.75   11.98
  -3   6   4  100.98   15.30
   3  -6   4  106.82   13.70
   3  -6   4   86.52   14.43
  -3   6   4   81.93   14.49
   3   6  -4   68.61   13.14
   3  -6   3   11.06    5.93
  -3   6   3    4.72    4.30
   3  -6   3    9.93    7.49
  -3   6   3    9.36    6.03
  -3  -6  -3   13.72    5.08
   3   6  -3   16.09    7.24
  -3  -6  -3   18.30    9.61
   3  -6   2   18.26    5.87
  -3   6   2   11.85    6.48
   3  -6   2   19.92    8.78
  -3   6   2   13.27    6.98
  -3  -6  -2   20.93    5.83
   3   6  -2   18.08    6.83
  -3  -6  -2   14.84    8.55
  -3  -6  -1  245.81   18.81
  -3   6   1  201.38   20.85
   3  -6   1  237.21   24.27
  -3   6   1  306.38   26.55
  -3  -6  -1  226.11   25.28
   3   6  -1  281.91   25.27
  -3   6   0    3.87    4.31
  -3   6   0   -2.38    4.32
  -3  -6   0   15.45    5.85
   3   6   0    2.23    8.59
  -3  -6   0    5.48    5.57
  -3  -6   1  241.20   19.67
  -3   6  -1  311.74   23.61
   3  -6  -1  243.53   25.04
  -3  -6   1  253.35   25.75
   3   6   1  257.79   24.40
  -3  -6   2   10.12    4.93
   3  -6  -2   22.67    7.94
  -3   6  -2   14.26    7.17
   3   6   2    6.71    6.11
  -3  -6   2   19.87    8.15
  -3  -6   3   10.67    5.19
  -3   6  -3   14.24    7.48
   3  -6  -3    7.60    6.52
   3   6   3   11.35    6.53
  -3  -6   3    9.45    6.08
  -3   6  -4   92.44   14.83
  -3  -6   4  107.77   13.95
   3  -6  -4   86.41   15.01
   3   6   4  108.01   15.89
  -3  -6   4   76.36   13.62
   3  -6  -5  127.67   17.93
  -3  -6   5  122.82   15.01
   3   6   5  119.50   17.71
  -3   6  -5  105.68   16.11
  -3  -6   5   91.44   14.13
  -3  -6   6   47.59   10.45
   3  -6  -6   46.11   11.22
  -3   6  -6   32.68   10.88
   3   6   6   35.81   10.20
  -3  -6   6   44.02   10.19
   3  -6  -7   12.88    7.41
  -3   6  -7    9.22    5.93
   3  -6  -8   12.92    7.05
  -3   6  -8    2.27    5.06
  -3   6  -9   11.12    7.29
   3  -6  -9   10.36    6.66
  -3   6 -10   51.75   11.52
   3  -6 -10   59.31   13.34
   3   7 -10   22.06    9.52
   3  -7  10   21.64    9.54
   3   7  -9   18.04    9.07
   3  -7   9   12.69    7.99
   3  -7   9   10.01    6.83
  -3  -7  -9   -3.50    7.12
  -3   7   8   -2.46    6.32
   3  -7   8   -2.37    5.71
   3  -7   8   -2.56    5.20
  -3   7   8   10.10    6.85
  -3  -7  -8    7.07    7.18
   3   7  -8    2.87    5.84
   3  -7   7  214.55   22.10
  -3   7   7  214.06   23.58
   3  -7   7  205.17   23.52
  -3   7   7  179.46   24.51
  -3  -7  -7  121.22   21.31
   3   7  -7  162.41   21.49
  -3   7   6   68.05   13.62
   3  -7   6   34.26    9.96
  -3   7   6   73.06   15.21
  -3  -7  -6   32.18   11.79
   3   7  -6   52.76   12.76
  -3   7   5    7.62    6.54
  -3   7   5   20.24    8.73
   3  -7   5   21.33    8.40
  -3  -7  -5   10.69    7.94
   3   7  -5   10.16    8.01
   3  -7   4   13.45    6.92
  -3   7   4    2.56    4.66
  -3   7   4    8.23    6.11
   3   7  -4    7.43    5.96
   3  -7   3   54.35   12.65
  -3   7   3   57.27   12.35
  -3   7   3   56.61   12.21
   3   7  -3   33.70   10.10
  -3  -7  -3   27.59   10.93
   3  -7   2   82.06   15.07
  -3   7   2   66.42   13.21
  -3   7   2   82.69   14.82
   3   7  -2   89.69   14.86
  -3  -7  -2   73.63   15.95
  -3   7   1  159.99   19.40
   3  -7   1  115.54   18.48
  -3   7   1  165.90   21.07
   3   7  -1  188.89   20.84
  -3  -7  -1  135.34   20.90
  -3   7   0   17.44    7.68
  -3   7   0   15.58    7.09
   3   7   0    9.30    7.34
  -3  -7   0   21.57    9.30
   3  -7  -1  194.75   23.38
   3   7   1  195.83   21.91
  -3  -7   1  141.31   20.57
   3  -7  -2   81.31   15.22
  -3   7  -2   75.36   14.32
   3   7   2   74.97   14.28
  -3  -7   2   75.99   14.84
   3  -7  -3   48.00   12.38
  -3   7  -3   36.35   11.15
   3   7   3   47.40   11.87
  -3  -7   3   64.56   13.23
  -3   7  -4    5.19    6.68
   3  -7  -4    5.69    5.18
   3   7   4   12.08    6.95
  -3  -7   4   18.00    9.64
  -3   7  -5   23.29    9.12
   3  -7  -5    5.75    6.93
   3   7   5   22.39    8.77
  -3  -7   5   17.20    8.37
  -3   7  -6   51.51   12.23
   3  -7  -6   40.65   11.27
  -3   7  -7  193.88   22.07
   3  -7  -7  175.94   23.46
  -3   7  -8   10.08    6.87
   3  -7  -8    2.95    6.56
   3  -7  -9   11.79    7.58
  -3   7  -9    7.41    6.74
   3  -7 -10    2.94    8.44
   3  -8   8   60.35   13.26
  -3   8   8   38.03   12.66
   3  -8   7   16.82    8.06
  -3   8   7    5.50    7.07
   3  -8   6    2.85    5.80
  -3   8   6    9.83    7.30
  -3   8   6    2.78    6.19
   3  -8   5   23.18   10.23
  -3   8   5   28.18    9.89
  -3   8   5   36.43   10.84
  -3   8   4   16.94    8.12
   3  -8   4    5.87    6.53
  -3   8   4    5.98    5.44
  -3  -8  -4   -3.94    8.78
  -3   8   3   17.04    8.17
   3  -8   3    5.93    6.62
  -3   8   3   17.17    7.81
  -3  -8  -3   11.56    9.27
  -3   8   2   45.61   12.19
   3  -8   2   38.95   11.91
  -3   8   2   35.55   10.88
  -3  -8  -2   18.65   11.29
  -3   8   1   17.12    8.21
   3  -8   1   12.10    8.26
  -3   8   1   13.01    8.54
  -3  -8  -1   28.75   12.23
  -3   8   0  188.72   23.28
   3  -8   0  189.16   24.60
  -3  -8   0  224.12   28.01
  -3  -8   1   19.83    9.03
  -3   8  -2   20.09    9.46
   3  -8  -2   56.12   14.20
  -3  -8   2   47.71   12.97
  -3   8  -3    8.61    6.90
   3  -8  -3    3.15    5.72
  -3  -8   3    9.19    8.36
  -3   8  -4   11.46    8.64
   3  -8  -4    9.56    8.20
  -3  -8   4   -2.95    7.09
   3  -8  -5   38.77   11.79
  -3  -8   5   25.39    9.64
  -3   8  -5   45.68   11.93
   3  -8  -6   13.05    8.91
  -3   8  -6   22.74    9.68
  -3   8  -7   16.91    9.93
  -3   8  -8   78.03   15.96
  -3   9   3   -3.15    6.40
  -3  -9   1   -3.72    7.56
  -3  -9   2    3.58    7.29
  -3  -9   3    3.44    7.00
  -3  -9   4   72.87   16.61
  -4   0   0    2.03    4.13
   4   0   0   -3.91    5.02
  -4   0  -1   56.57   11.17
  -4   0   1   69.21   12.19
   4   0   1   76.36   12.08
   4   0  -1   71.08   12.18
  -4   0   2   10.61    5.47
   4   0   2   18.01    6.57
   4   0  -2   14.11    6.62
  -4   0  -2   12.22    5.57
  -4   0   3    2.18    3.96
   4   0   3   -2.07    3.25
  -4   0  -3    2.04    4.55
   4   0  -3    2.05    4.57
  -4   0  -4  636.54   37.85
  -4   0   4  599.04   38.85
  -4   0  -4  630.98   35.46
   4   0  -4  693.08   39.66
   4   0   5  224.02   22.77
  -4   0  -5  282.06   24.24
  -4   0   5  235.20   23.53
  -4   0  -5  214.15   20.31
   4   0  -5  244.77   23.47
   4   0   6   79.05   13.68
  -4   0   6   50.02   11.69
  -4   0  -6   47.80   10.10
  -4   0  -6   46.53   10.57
   4   0  -6   69.53   13.24
   4   0   7   12.58    6.87
  -4   0   7   18.50    7.61
  -4   0  -7   20.42    7.43
  -4   0  -7   13.74    6.59
   4   0  -7    4.85    6.25
   4   0   8   10.62    6.39
  -4   0   8   11.12    6.19
  -4   0  -8    8.75    7.17
  -4   0  -8    7.15    5.31
   4   0  -8   -2.56    5.21
  -4   0  -9  256.87   25.69
   4   0   9  240.95   25.84
  -4   0   9  281.36   28.52
  -4   0  -9  222.95   23.45
   4   0  -9  260.98   27.22
  -4   0 -10  238.78   24.85
  -4   0  10  234.59   27.27
  -4   0 -10  223.76   24.37
   4   0 -10  190.18   24.69
   4   0 -11   88.40   17.42
   4   0  11  145.33   21.31
  -4   0  11  151.48   22.46
  -4   0 -11  142.15   19.65
  -4   0 -11  126.42   18.93
   4   0 -12   19.32    9.26
   4   0  12    3.22    7.74
  -4   0  12    3.47    6.31
  -4   0 -12   11.18    7.63
  -4   0 -12   20.23   10.18
   4   0 -13   16.92    9.74
   4   0  13   37.11   12.28
  -4   0  13   10.92    9.37
  -4   0 -13   17.59    8.01
   4   0 -13   30.87   11.13
  -4   0 -13   18.54   10.53
   4   0 -14   38.89   12.21
   4   0 -15   12.73    8.68
   4   1 -14   15.63    9.00
   4   1 -13   91.65   19.21
   4  -1  13  150.01   22.57
  -4   1  13  137.59   22.30
  -4  -1 -13  105.27   18.10
  -4  -1 -13  110.77   19.34
   4   1 -12   10.08   10.14
   4  -1  12    9.73    8.35
  -4   1  12   17.30    9.44
  -4  -1 -12   19.50    8.79
  -4  -1 -12   20.80    8.55
   4   1 -11   47.73   13.75
   4  -1  11   95.69   17.22
  -4   1  11   82.28   17.33
  -4  -1 -11  101.47   16.97
  -4  -1 -11  111.89   17.94
   4  -1  10    2.96    5.39
  -4   1  10    3.13    6.97
  -4  -1 -10   -2.55    5.19
  -4  -1 -10   -2.62    5.34
   4   1 -10   -3.02    4.75
  -4  -1  -9  392.19   32.10
   4  -1   9  435.50   34.75
  -4   1   9  454.49   37.35
  -4  -1  -9  398.81   32.56
   4   1  -9  320.72   31.40
  -4   1   8  123.46   19.00
  -4  -1  -8  146.87   18.50
  -4  -1  -8  103.88   15.64
   4   1  -8  100.12   16.61
  -4  -1  -7 1027.90   52.50
  -4   1   7 1039.23   56.51
  -4  -1  -7  977.56   51.43
   4   1  -7  967.71   54.04
  -4   1   6   92.67   15.63
  -4  -1  -6  100.40   14.68
  -4  -1  -6   82.70   13.63
   4   1  -6   86.78   14.98
  -4   1   5   80.68   14.34
   4  -1   5   74.71   13.54
  -4  -1  -5   87.62   13.63
  -4  -1  -5   88.21   13.70
   4   1  -5  113.89   16.45
   4  -1   4  385.94   29.03
  -4  -1  -4  325.34   25.79
  -4   1   4  354.64   28.57
   4   1  -4  370.29   29.32
   4  -1   3 1566.22   67.10
  -4  -1  -3 1509.49   66.28
  -4   1   3 1625.65   69.19
   4  -1   3 1533.90   66.02
   4   1  -3 1589.46   69.56
   4  -1   2  204.92   20.10
  -4  -1  -2  198.11   20.18
  -4   1   2  229.89   21.99
   4  -1   2  228.88   20.60
   4   1  -2  204.12   21.50
  -4  -1  -1   54.38   10.89
  -4   1   1   43.33   10.16
   4  -1   1   34.28    8.60
   4   1  -1   40.81   10.02
  -4   1   0   30.27    8.64
  -4  -1   0   32.55    8.70
   4   1   0   23.29    7.49
   4  -1   0   23.28    7.32
  -4   1  -1   42.31    9.43
  -4  -1   1   66.97   12.10
   4   1   1   42.16    9.67
   4  -1  -1   48.73   10.06
  -4   1  -2  238.62   21.86
  -4  -1   2  206.16   21.62
   4   1   2  199.26   20.80
  -4   1  -3 1526.71   65.74
  -4  -1   3 1475.55   66.77
   4   1   3 1531.59   67.72
   4  -1  -3 1489.26   63.64
   4   1   4  328.52   27.26
  -4   1  -4  362.78   27.50
  -4  -1   4  367.86   29.42
  -4   1  -4  367.44   24.22
   4  -1  -4  332.83   26.16
  -4  -1   5   69.25   13.25
   4   1   5  104.67   15.81
  -4   1  -5  122.66   14.43
  -4   1  -5   74.99   13.15
   4  -1  -5   94.76   14.35
   4   1   6  112.33   16.16
  -4  -1   6   70.24   13.53
  -4   1  -6   99.57   13.79
  -4   1  -6   90.90   14.32
   4  -1  -6   95.41   14.70
  -4   1  -7 1021.41   52.93
   4   1   7 1082.43   55.42
  -4  -1   7  963.59   54.42
  -4   1  -7  979.53   48.81
   4  -1  -7  980.05   51.83
   4   1   8  122.11   18.43
  -4  -1   8  120.32   18.53
  -4   1  -8  148.12   18.21
  -4   1  -8  141.05   18.16
   4  -1  -8  153.51   19.28
  -4   1  -9  427.95   33.01
   4   1   9  459.19   35.38
  -4  -1   9  355.88   33.74
  -4   1  -9  392.24   30.64
   4  -1  -9  364.37   32.00
   4  -1 -10    2.75    5.60
   4   1  10    2.90    6.45
  -4  -1  10   -3.14    6.98
  -4   1 -10    2.57    5.71
  -4   1 -10   -2.40    4.89
   4  -1 -11   90.47   17.11
   4   1  11  100.11   17.78
  -4  -1  11   43.00   13.60
   4  -1 -11   89.21   14.90
  -4   1 -11   88.43   16.47
  -4   1 -11   70.28   14.73
   4  -1 -12    9.24    7.93
   4   1  12   12.67    8.65
  -4  -1  12   20.95   10.04
   4  -1 -12   19.28    8.50
  -4   1 -12    8.37    6.72
  -4   1 -12   16.82    8.46
   4  -1 -13  110.39   19.67
   4   1  13  125.86   20.72
  -4  -1  13  139.43   22.89
  -4   1 -13  166.72   22.05
  -4   1 -13  120.51   19.87
  -4   2  13    7.19    7.31
  -4  -2 -13    2.91    5.30
  -4   2  12   44.75   13.67
  -4  -2 -12   24.96    9.81
  -4  -2 -12   42.95   12.82
  -4   2  11   19.78   10.41
  -4  -2 -11   21.24    8.39
  -4  -2 -11   49.25   12.65
   4  -2  10    5.93    8.52
  -4   2  10    6.26    5.69
  -4  -2 -10   -2.53    5.64
  -4  -2 -10    2.75    6.13
   4  -2   9  102.16   16.66
  -4   2   9   56.51   13.14
  -4  -2  -9   89.95   14.82
  -4  -2  -9   83.53   15.53
   4  -2   8    5.37    5.46
  -4   2   8   11.25    6.77
  -4  -2  -8   21.01    7.66
  -4  -2  -8   12.44    7.16
   4  -2   7  114.88   16.94
  -4   2   7   74.48   14.55
  -4  -2  -7  111.58   16.65
  -4  -2  -7  100.56   15.02
   4  -2   6  182.52   21.09
  -4  -2  -6  154.88   18.49
  -4   2   6  188.32   21.41
  -4  -2  -6  159.29   19.50
   4  -2   5  211.87   21.85
  -4  -2  -5  238.62   21.94
  -4   2   5  226.69   23.14
  -4   2   4    2.25    4.57
   4  -2   4   10.64    5.81
  -4  -2  -4    6.02    4.47
   4  -2   3  266.35   22.86
  -4  -2  -3  280.51   23.49
  -4   2   3  223.68   22.27
   4  -2   3  273.96   22.65
   4  -2   2  199.31   19.54
  -4  -2  -2  238.52   21.45
  -4   2   2  209.56   20.78
   4  -2   2  178.37   17.72
  -4  -2  -1   -1.98    5.40
  -4   2   1    4.09    4.56
   4  -2   1    6.60    4.24
  -4   2   0  450.44   30.50
  -4  -2   0  487.99   32.03
   4  -2   0  448.62   28.14
  -4   2  -1    1.98    5.71
  -4  -2   1   -2.09    5.38
   4   2   1    4.52    5.03
   4  -2  -1    9.88    5.60
  -4   2  -2  234.08   21.34
   4   2   2  257.82   23.87
   4  -2  -2  209.66   18.92
  -4   2  -3  283.29   23.57
  -4  -2   3  233.86   23.29
  -4   2  -3  262.42   18.35
   4   2   3  308.82   26.66
   4  -2  -3  266.35   21.85
  -4  -2   4    2.30    4.67
  -4   2  -4    2.60    3.55
   4   2   4    2.41    4.38
  -4   2  -4    6.20    4.60
   4  -2  -4   14.64    6.45
  -4   2  -5  209.33   21.05
  -4  -2   5  219.65   23.48
  -4   2  -5  224.94   18.76
   4  -2  -5  241.15   21.74
  -4   2  -6  172.21   19.43
   4   2   6  149.50   19.60
  -4  -2   6  174.01   20.97
  -4   2  -6  163.17   17.02
   4  -2  -6  158.73   17.99
   4   2   7   88.04   14.79
  -4  -2   7   85.14   15.82
  -4   2  -7   89.59   12.95
  -4   2  -7   75.29   13.29
   4  -2  -7   60.84   12.20
   4   2   8    5.26    5.35
  -4  -2   8   11.25    6.77
   4  -2  -8   15.60    6.64
  -4   2  -8    7.71    5.55
  -4   2  -8    4.74    5.28
   4  -2  -8   16.16    7.86
   4  -2  -9   98.57   15.75
   4   2   9  104.41   16.78
  -4  -2   9   92.49   16.93
  -4   2  -9  110.44   16.76
  -4   2  -9   94.98   14.61
   4  -2 -10   -5.24    6.74
   4   2  10    2.87    5.23
  -4  -2  10    6.32    7.03
  -4   2 -10    2.54    6.12
  -4   2 -10    6.89    6.27
   4  -2 -11   19.41    9.47
   4   2  11   27.00    9.87
  -4   2 -11   37.20   11.10
  -4   2 -11   39.90   11.14
  -4  -2  11   30.16   10.58
   4  -2 -12   46.96   12.87
   4   2  12   58.84   14.42
  -4  -2  12   52.88   14.75
  -4   2 -12   55.33   13.14
  -4   2 -12   43.21   11.60
   4   2  13   -3.22    5.86
  -4  -2  13   11.13    9.54
  -4   2 -13    2.90    5.90
  -4   2 -13    8.74    7.95
   4   3 -12  108.27   19.82
   4  -3  12   91.77   18.02
  -4   3  12  105.42   19.44
  -4  -3 -12   82.66   16.00
  -4  -3 -12   56.98   14.28
   4   3 -11   31.04   11.75
   4  -3  11   15.58    8.52
  -4   3  11   22.73    9.35
  -4  -3 -11   26.37    8.66
  -4  -3 -11   12.10    7.79
   4  -3  10  124.35   19.52
  -4   3  10  133.67   20.66
  -4  -3 -10  110.60   16.98
  -4  -3 -10  133.12   19.63
   4   3 -10  138.25   21.43
  -4  -3  -9  273.82   26.18
   4  -3   9  279.97   27.98
  -4   3   9  296.05   29.94
  -4  -3  -9  282.40   28.57
   4   3  -9  264.60   29.46
  -4  -3  -8  304.25   26.16
   4  -3   8  329.69   29.52
  -4   3   8  253.30   26.79
  -4  -3  -8  270.99   27.71
   4   3  -8  249.06   27.76
   4  -3   7  140.14   18.65
  -4   3   7  109.21   17.06
  -4  -3  -7  108.70   15.67
  -4  -3  -7  140.59   19.27
   4   3  -7   92.71   16.74
  -4   3   6   93.03   15.75
   4  -3   6   96.57   15.30
  -4  -3  -6  123.35   16.18
   4   3  -6   98.10   16.93
  -4   3   5   35.55   10.18
  -4  -3  -5   32.91    8.86
   4   3  -5   56.75   12.83
   4  -3   4  523.28   35.48
  -4  -3  -4  613.74   36.01
  -4   3   4  622.84   38.27
   4   3  -4  542.84   39.08
   4  -3   3  187.78   19.98
  -4  -3  -3  190.50   19.56
  -4   3   3  224.22   21.35
   4  -3   3  236.86   19.63
   4   3  -3  180.12   21.37
  -4   3   2   14.51    6.28
   4  -3   2   26.35    7.28
   4  -3   2   20.04    6.60
   4   3  -2   30.27    9.19
  -4  -3  -2   27.00    8.43
  -4   3   1   86.20   13.21
   4  -3   1   90.85   11.63
   4   3  -1   86.75   14.95
  -4  -3  -1   70.79   12.71
  -4   3   0  649.76   37.85
  -4  -3   0  585.54   36.84
   4   3   0  631.79   40.64
   4  -3   0  727.31   35.22
  -4  -3   1   69.67   13.28
   4   3   1   98.70   15.83
   4  -3  -1  102.29   12.56
  -4   3  -1  104.34   14.31
  -4  -3   2   27.70    8.48
   4   3   2   28.88    9.06
  -4   3  -2   33.20    8.37
   4  -3  -2   32.73    7.93
  -4   3  -3  180.44   19.18
  -4  -3   3  179.84   20.56
   4   3   3  257.87   25.13
   4  -3  -3  262.74   20.76
  -4   3  -4  581.19   35.31
  -4  -3   4  494.30   35.29
   4   3   4  516.00   37.75
   4  -3  -4  611.13   33.65
  -4  -3   5   57.69   12.44
  -4   3  -5   48.31   10.19
   4  -3  -5   48.28    9.71
   4  -3  -6   98.01   15.40
  -4   3  -6  129.70   16.44
   4  -3  -6  121.83   15.14
  -4  -3   7  120.69   18.84
   4   3   7  133.38   18.30
   4  -3  -7  132.64   17.75
  -4   3  -7  118.84   16.62
   4  -3  -7  100.92   14.33
  -4   3  -8  291.20   26.10
   4   3   8  303.61   28.69
  -4  -3   8  241.65   27.10
   4  -3  -8  283.54   25.38
   4  -3  -8  250.13   23.84
  -4   3  -9  263.95   25.49
   4   3   9  331.00   29.91
  -4  -3   9  283.12   29.40
   4  -3  -9  248.10   24.49
   4  -3 -10  126.88   17.81
   4   3  10  146.34   20.77
  -4  -3  10  130.96   20.83
  -4   3 -10  130.01   18.09
  -4   3 -10  124.08   17.15
   4  -3 -11   15.55    9.44
   4   3  11   20.48    9.23
  -4  -3  11   33.73   12.28
  -4   3 -11   26.13    9.22
  -4   3 -11   21.45    8.95
   4   3  12  102.98   17.55
  -4  -3  12   85.66   18.48
  -4   3 -12   76.22   14.80
  -4   3 -12   64.75   14.09
   4   3  13   87.83   17.21
  -4   3 -13   56.08   14.08
  -4  -4 -12   17.30    9.09
  -4   4  12   13.15    8.47
  -4  -4 -12   13.58    8.56
   4   4 -11   35.44   12.94
   4  -4  11   40.64   12.11
  -4   4  11   47.17   13.45
  -4  -4 -11   36.26   10.59
  -4  -4 -11   47.50   13.24
   4  -4  10   -2.97    6.04
  -4   4  10    3.01    5.48
  -4  -4 -10   -2.48    4.51
  -4  -4 -10    6.10    7.33
   4   4 -10    6.79    6.17
   4  -4   9    2.84    6.32
  -4   4   9    2.89    5.87
  -4  -4  -9    2.37    6.10
  -4  -4  -9    2.94    5.97
   4   4  -9   16.30    8.89
   4  -4   8   16.14    8.48
  -4   4   8   11.03    7.10
  -4  -4  -8   11.36    6.54
   4   4  -8   18.70    8.97
   4  -4   7    7.69    8.08
  -4   4   7   10.47    6.30
  -4  -4  -7    4.40    4.90
   4   4  -7    3.02    6.73
  -4   4   6   22.36    9.07
   4  -4   6   38.89   10.16
  -4  -4  -6   29.61    8.64
   4   4  -6   29.27    9.63
  -4   4   5   18.68    7.37
   4  -4   5   18.22    7.19
  -4  -4  -5   16.38    6.98
   4   4  -5   17.01    8.56
   4  -4   4   68.61   12.45
  -4  -4  -4   45.68    9.71
   4  -4   4   68.17   10.54
   4   4  -4   57.96   12.91
  -4   4   3   67.45   12.35
   4  -4   3   35.81    9.32
  -4  -4  -3   59.97   11.21
   4  -4   3   47.98    8.77
   4   4  -3   54.34   12.67
  -4   4   2  108.39   15.07
   4  -4   2  135.90   15.99
   4  -4   2  125.11   13.14
  -4  -4  -2   93.85   14.04
   4   4  -2  104.16   16.92
  -4   4   1  151.43   17.60
  -4  -4  -1  161.80   18.54
   4  -4   1  126.50   15.08
   4  -4   1  144.63   14.00
   4   4  -1  171.01   20.95
  -4   4   0    5.76    6.98
  -4  -4   0    1.95    7.73
   4   4   0    2.58    8.44
   4  -4   0    6.68    4.03
  -4  -4   1   98.51   15.57
   4  -4  -1  148.43   14.64
   4   4   1  124.97   18.14
  -4   4  -1  143.06   16.72
  -4  -4   2   90.07   14.48
  -4   4  -2  139.33   16.31
   4  -4  -2  128.47   13.51
   4   4   2  119.78   17.78
  -4  -4   3   40.93   10.06
  -4   4  -3   40.59    9.38
   4   4   3   51.88   12.54
   4  -4  -3   53.32    9.44
  -4  -4   4   62.91   12.56
   4  -4  -4   65.88   13.68
  -4   4  -4   95.28   13.75
   4   4   4   77.06   14.41
   4  -4  -4   58.38    9.80
  -4  -4   5   18.91    7.77
   4  -4  -5   23.29    8.82
  -4   4  -5   18.38    7.45
   4   4   5   24.79    9.39
   4  -4  -5   20.48    6.27
  -4  -4   6   42.74   11.46
   4  -4  -6   45.58   11.31
  -4   4  -6   18.94    7.20
   4  -4  -7    2.46    4.47
  -4  -4   7    7.98    6.84
  -4   4  -7    4.36    5.25
  -4  -4   8   19.81    9.98
   4  -4  -8   18.99    7.81
  -4   4  -8   31.44    8.92
  -4  -4   9    3.01    6.11
  -4   4  -9    4.68    6.01
  -4   4 -10    4.33    7.09
   4   4  10    2.76    5.01
  -4  -4  10   -3.19    5.02
  -4   4 -10    2.44    5.44
   4   4  11   34.13   11.03
  -4  -4  11   40.49   13.42
  -4   4 -11   50.85   12.06
  -4  -4  12   39.31   13.81
  -4   4 -12   29.29    9.72
  -4  -5 -12    5.23    7.51
   4  -5  11  112.42   19.08
  -4  -5 -11  117.68   17.61
  -4  -5 -10  124.56   19.99
   4  -5  10  134.19   20.66
  -4   5  10  169.91   26.09
  -4  -5 -10  148.27   19.10
   4   5 -10  163.13   24.34
  -4  -5  -9   96.70   17.68
   4  -5   9   90.62   16.09
  -4   5   9  114.87   17.43
  -4   5   9  101.62   19.42
  -4  -5  -9   89.63   15.15
   4   5  -9  100.33   18.68
  -4  -5  -8  233.78   22.95
   4  -5   8  205.49   24.17
  -4   5   8  249.21   26.02
  -4   5   8  254.52   29.79
  -4   5   8  269.17   27.10
  -4  -5  -8  203.66   25.31
   4   5  -8  263.12   29.57
  -4   5   7   15.03    7.90
  -4   5   7   21.40    8.78
   4  -5   7   12.90    7.05
  -4   5   7   18.94    9.09
  -4  -5  -7   14.95    8.01
   4   5  -7   15.54    8.49
  -4   5   6  126.09   17.65
   4  -5   6  134.59   18.14
  -4   5   6  119.93   18.75
  -4  -5  -6  126.46   16.48
  -4   5   6  132.76   19.08
   4   5  -6  151.64   22.16
  -4   5   5   33.86    9.23
   4  -5   5   43.51   10.25
  -4   5   5   32.42    9.87
  -4  -5  -5   38.20    9.37
   4   5  -5   32.39   10.41
   4  -5   4  225.72   21.87
  -4  -5  -4  166.99   18.63
  -4   5   4  176.21   19.78
  -4   5   4  186.84   22.17
   4   5  -4  186.64   23.44
  -4   5   3    8.27    6.24
   4  -5   3    9.90    6.50
  -4   5   3    4.59    6.93
  -4  -5  -3    7.70    5.54
   4   5  -3    2.83    5.14
  -4   5   2   92.38   13.85
   4  -5   2   71.44   11.92
  -4   5   2   55.18   11.24
  -4  -5  -2   64.47   11.32
   4   5  -2   72.51   14.68
  -4   5   1   13.34    6.50
  -4   5   1   31.44    8.39
  -4  -5  -1    7.59    7.13
   4   5  -1   24.66    8.99
   4  -5   0  116.63   18.10
  -4   5   0   73.00   11.69
   4   5   0   59.83   13.93
  -4   5   0   90.21   13.62
  -4  -5   0   76.06   13.20
  -4  -5   1   25.67    8.99
   4  -5  -1   26.16   10.59
   4   5   1   18.86    9.18
  -4   5  -1   16.47    7.27
  -4  -5   2   83.06   13.31
   4  -5  -2   69.10   14.49
  -4   5  -2   77.04   12.09
   4   5   2   78.17   15.05
  -4  -5   3   10.58    6.67
   4  -5  -3    5.72    5.82
  -4   5  -3   14.95    6.36
   4   5   3    5.43    6.05
  -4   5  -4  168.34   18.16
  -4  -5   4  150.77   18.78
   4  -5  -4  187.05   23.22
   4   5   4  189.76   23.02
  -4  -5   4  176.99   20.57
  -4  -5   5   33.91    9.68
  -4  -5   5   27.53    8.64
  -4   5  -5   19.63    6.96
  -4   5  -5   41.27   11.71
   4   5   5   34.51   10.49
   4  -5  -5   44.72   11.39
  -4  -5   6  120.93   17.95
  -4   5  -6  138.37   18.68
   4  -5  -6  126.39   18.87
  -4   5  -6  138.13   16.90
   4   5   6  152.65   21.72
  -4  -5   6  130.22   17.07
  -4   5  -7   14.58    6.99
  -4  -5   7    7.72    6.62
   4  -5  -7    2.70    5.49
  -4   5  -7   10.49    5.72
  -4   5  -8  256.22   23.70
  -4  -5   8  227.75   25.60
   4  -5  -8  220.71   24.70
  -4   5  -8  230.36   23.96
  -4  -5   9   67.21   15.46
  -4   5  -9  104.21   15.47
  -4   5  -9  103.33   16.53
  -4  -5  10  164.63   22.66
  -4   5 -10  160.50   20.25
  -4  -5  11  112.59   20.86
  -4  -5  12   27.88   12.29
   4  -6  10    8.99    8.62
   4  -6  10    5.77    7.87
   4  -6   9   25.83   10.12
   4  -6   9   32.48   11.08
   4   6  -9    6.84    8.24
  -4   6   8   44.39   12.89
   4  -6   8   24.47    9.62
   4  -6   8   48.11   13.42
  -4   6   8   45.93   13.66
   4   6  -8   19.78    9.98
  -4  -6  -8   35.31   11.61
  -4  -6  -7   10.71    9.18
   4  -6   7    2.59    4.72
   4  -6   7   21.36    9.62
  -4   6   7   16.51    7.95
  -4   6   7   11.38    8.18
   4   6  -7   15.93    8.70
  -4  -6  -6    7.21    8.67
   4  -6   6    2.46    5.47
   4  -6   6    3.09    6.28
  -4   6   6    6.15    5.60
  -4   6   6   -2.88    6.41
   4   6  -6    6.22    6.93
  -4  -6  -5    3.63    8.08
  -4   6   5    2.90    6.46
   4  -6   5   11.46    7.80
   4  -6   5   15.55    8.95
  -4   6   5   11.46    6.38
   4   6  -5   15.23    8.31
  -4   6   4   43.61   12.14
   4  -6   4   27.79    8.73
   4  -6   4   28.12   10.27
  -4   6   4   26.68    9.11
   4   6  -4   23.77    9.77
  -4  -6  -3    7.17    7.98
   4  -6   3    9.39    6.98
  -4   6   3   20.30    7.92
  -4   6   3   12.45    7.16
   4   6  -3    2.92    5.94
  -4  -6  -2   28.12   11.08
   4  -6   2   12.52    9.44
  -4   6   2    6.99    6.36
  -4   6   2   17.28    8.69
   4   6  -2   11.60    8.34
  -4  -6  -1   61.45   15.01
  -4   6   1   87.46   13.91
  -4   6   1   85.45   16.08
   4   6  -1   60.08   13.41
  -4  -6   0    9.88    7.33
   4  -6   0    3.11    5.66
  -4   6   0    2.82    5.72
   4   6   0   -2.85    7.33
  -4  -6   1   69.17   15.74
   4  -6  -1   55.72   13.89
   4   6   1   62.42   13.50
   4  -6  -2    6.16    5.61
  -4   6  -2    2.75    6.13
   4   6   2   14.15    8.14
  -4   6  -3    8.18    6.08
   4  -6  -3   15.34    8.37
   4   6   3    8.57    6.88
  -4  -6   3   17.03    8.95
  -4   6  -4   27.07    9.24
   4  -6  -4   33.50   10.75
   4   6   4   28.99   10.24
  -4  -6   4   21.51    8.14
  -4   6  -5    8.08    6.49
   4  -6  -5   12.11    8.71
   4   6   5   17.85    8.56
  -4  -6   5   12.72    8.02
   4  -6  -6    5.98    6.08
  -4   6  -6   -2.69    6.91
   4   6   6   12.36    6.88
  -4   6  -7    5.37    6.91
   4  -6  -7    2.96    6.01
   4   6   7   12.85    9.24
  -4   6  -8   34.58   11.10
   4  -6  -8   26.17    9.91
   4   6   8   10.06    7.49
   4  -6  -9   31.51   10.45
  -4   6  -9   31.23   10.88
   4  -7   8   40.63   12.43
   4  -7   7   57.28   14.30
  -4   7   7   98.28   17.65
   4   7  -7   62.29   15.02
   4  -7   6   41.99   13.19
  -4   7   6   32.55   11.14
  -4   7   6   54.69   13.30
   4   7  -6   57.44   13.97
   4  -7   5   78.35   16.57
  -4   7   5   27.49   10.46
  -4   7   5   33.82   11.24
   4   7  -5   62.49   13.96
   4  -7   4    3.29    5.18
  -4   7   4    2.87    6.39
   4   7  -4   -3.07    5.59
  -4  -7  -4    8.15    8.28
  -4   7   4    3.09    6.29
  -4   7   3   28.05   10.28
   4  -7   3   52.86   13.48
  -4   7   3   35.15   10.20
   4   7  -3   60.46   14.06
  -4  -7  -3   60.36   15.99
  -4   7   2  133.63   20.87
   4  -7   2  155.56   22.99
  -4   7   2  160.56   20.11
   4   7  -2  116.05   18.88
  -4  -7  -2   98.27   20.21
  -4   7   1   49.42   12.96
   4   7  -1   47.56   13.32
  -4  -7  -1   87.46   18.36
  -4   7   0   -3.07    9.24
   4   7   0    2.95    7.59
  -4  -7   0    7.29    8.77
   4  -7  -1   72.65   16.79
   4   7   1   41.40   12.71
  -4  -7   1   76.55   16.51
  -4   7  -2  123.47   19.83
   4  -7  -2  151.98   22.32
   4   7   2  112.44   18.73
  -4  -7   2  112.48   19.07
  -4   7  -3   47.80   13.35
   4  -7  -3   39.55   12.04
   4   7   3   35.70   11.84
  -4  -7   3   40.84   12.17
   4  -7  -4   13.14    8.45
   4   7   4    3.01    5.47
  -4  -7   4   -2.98    7.67
  -4   7  -4    5.89    6.56
   4  -7  -5   29.50   11.18
  -4   7  -5   38.06   11.32
   4   7   5   21.49   10.09
   4  -7  -6   35.88   12.63
  -4   7  -6   40.69   11.86
   4   7   6   40.93   12.85
  -4   7  -7   43.10   12.86
   4   7   7   55.57   14.62
  -4   7  -8   39.78   12.71
   4   7   8   43.95   13.09
  -4   8   4   36.52   11.45
  -4   8   3    8.66    7.88
  -4  -8   1   11.39   10.92
  -4  -8   2   50.64   15.13
  -4  -8   3   13.77    8.86
  -4  -8   4   62.27   15.57
  -5   0   0    2.60    8.51
   5   0   0   -7.56    7.94
  -5   0  -1  631.33   41.65
  -5   0   1  611.44   41.40
   5   0   1  633.04   41.03
   5   0  -1  652.66   41.74
  -5   0  -2  333.94   29.59
  -5   0   2  318.61   29.48
   5   0   2  308.77   28.55
   5   0  -2  378.50   31.62
  -5   0   3   79.68   15.10
   5   0   3   62.29   13.47
  -5   0  -3   64.18   13.33
   5   0  -3   65.30   13.13
  -5   0   4   -2.83    4.46
   5   0   4   -2.67    5.95
  -5   0  -4   -2.62    5.32
   5   0  -4    2.65    5.91
  -5   0   5   32.22   10.37
  -5   0  -5   40.00   10.89
   5   0   5   36.15   10.16
   5   0  -5   49.10   11.94
  -5   0   6   42.85   12.19
  -5   0  -6   58.49   11.99
  -5   0  -6   41.10   10.64
   5   0  -6   39.53   11.25
  -5   0   7    3.21    5.06
   5   0   7    3.06    5.56
  -5   0  -7   14.25    7.16
   5   0  -7    5.82    5.92
  -5   0   8  134.04   21.34
   5   0   8  134.07   21.36
  -5   0  -8  122.76   18.35
  -5   0  -8   98.44   17.75
   5   0  -8  111.82   19.30
  -5   0   9    3.50    7.12
   5   0   9   -3.33    6.06
  -5   0  -9    2.99    6.65
  -5   0  -9    5.29    5.90
   5   0  -9    3.17    5.76
   5   0  10    3.48    7.76
  -5   0  10   -3.67    7.47
  -5   0 -10   -3.06    6.23
  -5   0 -10    2.79    6.22
   5   0 -10   -3.30    6.71
   5   0 -11   34.52   12.63
  -5   0 -11   76.75   15.48
  -5  -1 -11    6.22    7.49
  -5   1  10   11.04   10.59
  -5  -1 -10   27.22   10.30
  -5  -1 -10   20.78    9.36
   5   1 -10   13.88    8.94
  -5   1   9   24.71   10.66
  -5  -1  -9   20.62    8.90
  -5  -1  -9   31.12   10.93
   5   1  -9   13.33    8.03
  -5   1   8  121.03   20.02
  -5  -1  -8   97.25   16.37
  -5  -1  -8  122.75   18.76
   5   1  -8   99.20   18.63
  -5   1   7   61.17   14.10
   5  -1   7   61.19   13.69
  -5  -1  -7   33.55   10.57
  -5  -1  -7   41.51   10.75
   5   1  -7   52.78   13.00
  -5   1   6    9.17    6.21
   5  -1   6   11.66    7.95
  -5  -1  -6    2.71    6.03
   5   1  -6   12.07    8.68
   5  -1   5  244.90   26.28
  -5  -1  -5  271.60   26.78
  -5   1   5  283.73   28.78
   5  -1   5  257.23   26.60
   5   1  -5  275.58   28.72
   5  -1   4  178.13   21.94
  -5  -1  -4  233.91   24.37
  -5   1   4  200.07   23.61
   5  -1   4  190.43   22.12
   5   1  -4  156.77   21.50
  -5   1   3   43.86   11.98
   5  -1   3   24.53    8.68
  -5  -1  -3   28.07    9.60
   5   1  -3   39.34   10.87
  -5  -1  -2  240.87   24.75
  -5   1   2  251.55   26.23
   5  -1   2  230.84   23.49
   5   1  -2  193.79   23.32
  -5   1   1   23.30    9.14
   5  -1   1   32.90    9.34
   5   1  -1   32.83   11.14
  -5  -1  -1   12.90    8.15
  -5   1   0   10.29    6.63
  -5  -1   0   13.04    7.87
   5   1   0    8.08    6.94
   5  -1   0   23.44    8.26
  -5  -1   1   26.31    9.88
   5   1   1   32.08   10.03
   5  -1  -1    9.43    7.13
  -5   1  -1   23.04    9.32
  -5   1  -2  243.06   24.55
  -5  -1   2  220.44   24.70
   5   1   2  203.74   23.73
   5  -1  -2  212.01   22.65
  -5  -1   3   22.26    9.16
   5   1   3   30.09   10.28
  -5   1  -3   35.90   10.45
   5  -1  -3   29.05    9.87
  -5   1  -4  213.00   23.05
  -5  -1   4  162.47   21.77
   5   1   4  173.89   22.62
   5  -1  -4  183.36   21.69
  -5   1  -5  267.69   26.80
  -5  -1   5  259.12   27.80
   5   1   5  253.12   27.87
   5  -1  -5  266.71   26.38
  -5  -1   6   24.57   10.45
   5   1   6   20.56    8.87
  -5   1  -6   16.26    7.40
  -5   1  -6    8.26    7.52
   5  -1  -6    7.97    6.84
  -5  -1   7   28.96   10.60
   5   1   7   45.86   13.37
  -5   1  -7   43.36   11.02
  -5   1  -7   45.15   11.80
   5  -1  -7   30.33   10.38
  -5  -1   8   90.57   18.24
   5   1   8  111.10   19.33
  -5   1  -8   97.06   15.38
  -5   1  -8  107.73   18.15
   5  -1  -8   92.54   16.84
  -5  -1   9    3.52    7.86
   5   1   9   19.77    9.49
  -5   1  -9   27.02   10.22
  -5   1  -9   27.02    9.75
   5  -1  -9   24.25    9.16
   5   1  10   13.73    7.66
  -5  -1  10   25.75   11.10
  -5   1 -10   15.40    8.42
  -5   1 -10   26.16    9.82
   5  -1 -10   25.44   11.21
   5  -1 -11   13.32   12.11
  -5   1 -11    5.57    6.71
  -5   1 -12   29.56   10.44
   5  -2  10    7.03    9.04
  -5   2  10   11.04    9.47
  -5  -2 -10    8.89    7.14
  -5  -2 -10   21.94   10.28
   5   2 -10   10.96    8.14
  -5   2   9   24.74   11.59
   5  -2   9   16.80    9.17
  -5  -2  -9   11.60    6.98
  -5  -2  -9    3.01    6.71
   5   2  -9   14.09    9.61
  -5   2   8   44.05   13.08
   5  -2   8   19.38    9.76
  -5  -2  -8   25.27    9.22
  -5  -2  -8   11.57    7.91
   5   2  -8   20.43   10.74
  -5   2   7   80.44   16.08
   5  -2   7   42.90   12.23
  -5  -2  -7   46.32   11.96
   5   2  -7   52.90   13.85
  -5   2   6   82.68   16.64
   5  -2   6  113.38   18.08
  -5  -2  -6   69.31   14.33
   5   2  -6  103.16   17.99
   5  -2   5  223.67   24.91
  -5  -2  -5  225.33   24.17
  -5   2   5  222.41   25.76
   5  -2   5  303.71   27.65
   5   2  -5  226.03   26.62
  -5   2   4   27.95    9.52
   5  -2   4   18.43    8.30
  -5  -2  -4    7.62    6.12
   5  -2   4   11.96    7.22
   5   2  -4   15.28    8.34
  -5  -2  -3  245.06   25.14
  -5   2   3  248.31   25.98
   5  -2   3  221.63   22.81
   5   2  -3  249.94   26.89
  -5   2   2   81.25   15.20
   5  -2   2   91.03   14.27
   5   2  -2   62.25   14.14
  -5  -2  -2   61.03   14.01
  -5   2   1  138.57   19.04
   5  -2   1  106.89   15.51
   5   2  -1   99.35   18.06
  -5  -2  -1   96.86   17.43
  -5   2   0    7.57    8.28
  -5  -2   0   -2.58    9.37
   5  -2   0   10.89    6.86
  -5  -2   1   81.65   16.60
   5  -2  -1  124.62   16.81
  -5   2  -1   72.99   14.68
  -5  -2   2   64.62   14.25
   5  -2  -2   99.81   15.00
  -5   2  -2  101.48   16.64
  -5   2  -3  264.78   25.47
  -5  -2   3  204.14   24.50
   5  -2  -3  226.29   23.09
  -5  -2   4   17.09    7.78
  -5   2  -4   23.23    8.79
   5  -2  -4   14.06    7.08
  -5   2  -5  304.84   27.97
  -5  -2   5  260.66   28.26
   5  -2  -5  207.57   22.76
  -5  -2   6   83.16   16.29
  -5   2  -6   98.63   16.54
   5  -2  -6  109.01   16.98
  -5  -2   7   64.43   14.74
  -5   2  -7   58.91   13.35
   5  -2  -7   61.09   13.33
  -5  -2   8   40.65   12.71
   5   2   8   15.89    8.18
  -5   2  -8   11.56    8.33
   5  -2  -8   16.74    7.63
  -5  -2   9   17.69   10.68
   5   2   9   19.70    8.97
  -5   2  -9   26.82   11.18
   5  -2  -9   17.52    8.82
   5  -2 -10   18.44    9.69
  -5  -2  10    7.39    8.90
   5   2  10   16.90    9.23
  -5   2 -10    9.12    8.30
   5  -2 -11   -3.22    5.85
   5  -2 -12   16.77   10.13
  -5   3  10   76.64   18.30
  -5  -3 -10   82.03   15.90
  -5   3   9    3.52    6.40
   5  -3   9   -3.36    6.83
  -5  -3  -9   11.40    7.77
   5   3  -9   -3.70    5.83
  -5   3   8   16.83    9.19
   5  -3   8    9.70    8.32
  -5  -3  -8   13.89    8.00
   5   3  -8   21.52   11.30
  -5   3   7    3.20    7.14
   5  -3   7    6.14    7.38
  -5  -3  -7    5.38    6.00
   5   3  -7    6.99    6.36
  -5   3   6   24.38    9.61
   5  -3   6   14.51    7.48
  -5  -3  -6   23.64    8.29
   5   3  -6   20.49    8.80
  -5   3   5   84.47   16.19
   5  -3   5  131.72   19.41
  -5  -3  -5  110.47   16.96
   5  -3   5  126.40   17.30
   5   3  -5  143.16   22.04
   5  -3   4  220.05   24.07
  -5   3   4  225.86   24.92
   5  -3   4  168.58   19.63
  -5  -3  -4  145.31   19.79
   5   3  -4  171.90   24.08
  -5   3   3   97.17   16.70
   5  -3   3   99.60   15.94
   5  -3   3  143.12   17.03
  -5  -3  -3   81.91   15.07
   5   3  -3  121.54   20.14
  -5   3   2  182.50   22.49
   5  -3   2  175.44   19.15
   5   3  -2  188.85   24.24
  -5  -3  -2  166.55   21.61
  -5   3   1   90.94   16.05
   5  -3   1   88.38   13.34
   5   3  -1   58.55   14.71
  -5  -3  -1   75.92   16.24
  -5   3   0   42.21   11.60
  -5  -3   0   63.46   14.11
   5   3   0   42.47   12.72
   5  -3   0   74.45   12.63
  -5  -3   1   59.68   14.87
   5   3   1   77.77   15.99
   5  -3  -1   85.52   13.76
  -5   3  -1   82.35   15.52
  -5  -3   2  134.08   20.96
   5  -3  -2  161.10   18.49
   5   3   2  176.20   22.61
  -5   3  -2  153.39   19.92
  -5  -3   3   94.09   17.41
   5   3   3   90.12   16.78
  -5   3  -3   72.32   13.99
   5  -3  -3  102.79   15.14
  -5  -3   4  150.79   21.03
   5  -3  -4  209.97   21.68
  -5   3  -4  157.28   20.09
   5   3   4  163.23   22.68
  -5  -3   5  124.00   19.79
  -5   3  -5  117.70   17.76
   5   3   5   85.54   17.09
   5  -3  -5  150.65   18.76
  -5  -3   6   18.45    8.85
  -5   3  -6    8.05    6.47
   5   3   6   29.60   10.37
   5  -3  -6   33.94   10.35
  -5  -3   7   12.90    9.28
   5  -3  -7   17.71    8.49
  -5   3  -7   13.75    6.63
   5   3   7   20.64    9.89
   5  -3  -7    7.63    6.55
   5  -3  -8   13.34    7.69
  -5  -3   8   23.76   11.14
  -5   3  -8   31.21   10.65
  -5  -3   9    7.13    7.94
  -5   3  -9    5.81    6.47
  -5  -3  10   74.50   18.00
   5   3  10   83.61   17.80
  -5   3 -10   44.68   12.22
  -5   4   9    3.41    6.94
   5  -4   9    6.70    8.05
  -5  -4  -9    5.63    7.68
  -5   4   8   78.44   16.65
   5  -4   8   89.44   17.04
  -5  -4  -8   57.96   13.18
   5   4  -8   67.18   16.38
  -5   4   7   34.44   12.09
   5  -4   7   15.32    7.90
  -5  -4  -7   18.77    7.73
   5   4  -7   21.86    9.95
  -5   4   6   62.83   14.46
   5  -4   6   84.03   15.42
  -5  -4  -6   33.94   10.71
   5   4  -6   49.94   13.45
  -5   4   5    2.86    5.20
   5  -4   5    8.21    6.58
  -5  -4  -5   -2.56    4.66
   5   4  -5    3.48    6.32
  -5   4   4   25.00    9.81
   5  -4   4   41.39   10.54
  -5  -4  -4   20.01    8.23
   5   4  -4   20.42    8.78
  -5   4   3    2.64    5.89
   5  -4   3    4.93    5.01
  -5  -4  -3   -2.46    5.01
   5   4  -3   -3.34    6.07
  -5   4   2   63.99   14.06
  -5  -4  -2   56.57   13.34
   5   4  -2   72.41   15.93
  -5   4   1  258.56   25.87
   5   4  -1  233.80   28.03
  -5  -4  -1  189.02   23.50
   5   4   0   99.02   18.27
  -5   4   0   66.12   14.25
  -5  -4   0   92.72   17.79
  -5   4  -1  280.61   26.98
  -5  -4   1  262.43   27.32
   5   4   1  236.52   27.93
  -5  -4   2   34.05   12.19
  -5   4  -2   36.37   11.29
   5   4   2   50.20   13.42
  -5  -4   3    2.70    4.90
  -5   4  -3    9.75    6.27
   5   4   3   -3.15    5.73
  -5  -4   4   31.04   10.62
  -5   4  -4   34.81    9.63
   5   4   4   35.22   11.31
  -5  -4   5    8.69    9.13
   5  -4  -5   -3.33    6.76
  -5   4  -5    2.56    5.69
   5   4   5    3.30    6.01
  -5  -4   6   30.28   11.06
   5  -4  -6   45.58   12.60
  -5   4  -6   54.76   12.13
   5   4   6   30.71   10.80
  -5  -4   7   22.25    9.61
   5  -4  -7   28.41   12.19
  -5   4  -7   29.46    9.45
   5   4   7   17.74   11.19
  -5  -4   8   83.57   18.11
  -5   4  -8   68.86   14.12
   5   4   8  111.04   21.13
  -5  -4   9   -3.53    5.55
  -5   4  -9    8.42    6.25
  -5  -5  -9   60.96   14.34
  -5   5   8   27.73   11.39
   5  -5   8   31.77   10.84
  -5  -5  -8   32.41   10.73
   5  -5   7   15.25    7.85
  -5  -5  -7    2.66    5.42
   5  -5   6    8.65    7.42
  -5  -5  -6    5.21    6.70
   5   5  -6   11.03    8.85
  -5   5   5   -2.80    6.23
   5  -5   5   -2.72    4.95
  -5  -5  -5    2.55    5.18
   5   5  -5   -3.60    7.31
  -5   5   4   13.31    7.26
   5  -5   4    5.12    5.21
  -5  -5  -4   17.60    8.25
   5   5  -4    7.04    7.85
  -5   5   3   43.66   11.74
   5  -5   3   41.14   11.29
  -5  -5  -3   56.93   12.59
   5   5  -3   48.64   13.83
  -5   5   2   17.35    9.04
  -5  -5  -2   34.10   10.64
   5   5  -2   27.31   10.77
  -5   5   1  212.18   23.52
  -5  -5  -1  185.56   23.23
   5   5  -1  185.88   25.32
   5   5   0   -3.33   12.50
  -5  -5   0   -7.42   12.73
  -5   5  -1  244.51   24.74
  -5  -5   1  201.24   23.97
  -5  -5   2   17.79    8.68
   5  -5  -2   40.01   11.95
  -5   5  -2   39.84   10.25
   5   5   2   26.33   10.82
  -5  -5   3   39.27   12.22
   5  -5  -3   65.18   16.19
  -5   5  -3   52.43   11.55
   5   5   3   59.46   14.47
  -5  -5   4    2.70    5.49
   5  -5  -4   10.74    7.97
  -5   5  -4    7.28    6.24
   5   5   4    3.35    5.27
  -5  -5   5   -2.83    5.15
   5  -5  -5    3.53    7.18
  -5   5  -5    2.46    5.92
   5   5   5    3.42    6.94
  -5  -5   6   11.68    7.51
   5  -5  -6    3.46    6.29
   5   5   6   14.14    7.88
  -5  -5   7    3.06    6.82
   5  -5  -7   13.43    8.64
  -5  -5   8   32.14   12.08
  -5   5  -8   37.56   10.95
  -5   5  -9   83.50   15.65
  -5  -5   9   84.59   17.81
   5  -6   7   24.17   10.30
  -5   6   5   80.06   15.73
  -5   6   4   17.00    8.95
   5   6  -4   46.97   14.34
  -5   6   3   28.74    9.83
   5   6  -3   32.04   12.14
  -5  -6  -2   28.04   12.10
  -5   6   2   41.46   12.18
   5   6  -2   10.56    9.07
  -5  -6  -1    7.78   10.62
   5   6  -1   14.00    9.55
  -5   6   1   16.79   10.13
  -5  -6   0  228.64   29.41
   5  -6   0  264.53   32.07
   5   6   0  235.55   28.87
  -5   6   0  225.03   27.59
  -5  -6   1    7.18    7.30
   5  -6  -1    7.72    7.85
   5   6   1   13.85   10.91
  -5  -6   2   30.79   11.24
   5  -6  -2   23.03   11.06
   5   6   2   24.11   11.31
  -5   6  -2   24.71   10.15
  -5  -6   3   32.53   12.60
   5  -6  -3   49.49   14.73
   5   6   3   44.86   12.98
  -5  -6   4   24.77    9.78
   5   6   4   27.89   11.45
  -5  -7   3   60.46   15.59
   6   0   0   -3.12    6.34
  -6   0   0   -3.14    8.09
  -6   0   1   47.45   13.21
   6   0   1   34.08   10.58
   6   0  -1   24.95    9.87
  -6   0  -1   44.08   12.84
  -6   0   2    3.24    7.79
   6   0   2    6.23    6.93
   6   0  -2    3.13    5.70
  -6   0  -2    6.20    7.46
  -6   0   3   -6.62    6.02
   6   0   3    3.15    4.95
  -6   0  -3    6.26    6.97
   6   0  -3    3.17    5.77
  -6   0   4    3.41    7.61
  -6   0  -4    3.14    5.71
   6   0   4   22.40   10.08
   6   0  -4    9.62    8.25
  -6   0   5   45.74   13.62
  -6   0  -5   44.84   13.08
   6   0   5   52.89   14.15
   6   0  -5   36.01   11.59
  -6   0  -6   68.57   15.81
   6   0   6   95.51   18.69
   6   0  -6   50.28   13.40
   6   0   7   31.83   11.15
   6   0  -7   13.66    9.33
   6  -1   7   16.93    9.25
   6  -1   6   -3.26    7.27
   6   1  -6   -3.57    6.49
  -6   1   5    7.03    7.15
  -6  -1  -5    3.17    7.63
   6  -1   5   22.11    9.53
   6   1  -5    3.49    7.77
  -6   1   4    3.40    6.19
  -6  -1  -4   -3.13    6.36
   6  -1   4    3.05    6.20
   6   1  -4   -3.43    5.40
  -6   1   3   -3.29    7.33
  -6  -1  -3   -3.09    6.29
   6  -1   3   -2.99    4.71
   6   1  -3   -3.38    5.32
  -6   1   2   19.27    9.29
   6  -1   2   55.95   13.43
   6   1  -2   56.98   14.00
  -6  -1  -2   43.51   12.36
  -6   1   1    3.13    5.70
   6  -1   1    2.93    5.95
   6   1  -1    3.31    6.73
  -6  -1  -1    3.12    6.94
   6   1   0    3.30    7.34
   6  -1   0   11.68    6.51
  -6  -1   0    3.16    6.44
  -6  -1   1    3.19    8.20
   6   1   1    3.27    5.94
   6  -1  -1    8.80    8.01
  -6   1  -1    6.15    7.40
  -6  -1   2   26.10   10.75
   6   1   2   42.51   11.94
  -6   1  -2   36.91   10.88
   6  -1  -2   67.73   14.21
  -6  -1   3   -3.34    8.03
   6   1   3   -3.30    6.70
  -6   1  -3    3.08    5.60
   6  -1  -3   -2.96    6.02
  -6  -1   4    3.44    6.98
  -6   1  -4   -3.12    4.92
   6   1   4   -3.35    6.80
   6  -1  -4    3.01    7.75
  -6  -1   5    7.07    7.88
  -6   1  -5    6.36    6.47
   6   1   5   13.71    8.25
   6  -1  -5   12.37    7.44
   6   1   6    3.55    6.46
   6  -1  -6   -3.16    4.98
   6  -1  -7    6.51    6.62
   6  -1  -8   13.44    8.65
   6  -2   8   -3.35    6.09
   6  -2   7    3.22    8.28
   6  -2   6   37.23   11.67
  -6   2   5   70.30   16.39
  -6  -2  -5   65.75   15.43
   6  -2   5   77.33   15.63
   6   2  -5   51.96   14.42
  -6   2   4   47.54   13.15
  -6  -2  -4   46.47   13.26
   6  -2   4   49.03   13.16
   6   2  -4   32.81   11.54
  -6   2   3   36.06   12.37
  -6  -2  -3   76.81   16.11
   6  -2   3   67.53   14.08
   6   2  -3   43.09   13.54
  -6   2   2    9.48    8.13
   6  -2   2    8.31    6.17
  -6  -2  -2    9.28    7.45
   6   2  -2   17.77    8.55
  -6   2   1   18.64   10.19
   6  -2   1   13.73    7.91
   6   2  -1   13.99    9.55
  -6  -2  -1   15.55    9.81
   6   2   0   34.74   12.25
   6  -2   0   27.24    9.93
  -6   2   0   18.36    9.66
  -6  -2   0   28.27    9.92
  -6  -2   1    3.19    6.50
   6  -2  -1   16.45    8.64
  -6   2  -1    6.08    6.78
  -6  -2   2   16.21    8.85
   6   2   2   13.69    7.62
  -6   2  -2    6.08    6.19
   6  -2  -2    2.76    6.14
  -6  -2   3   40.21   12.98
  -6   2  -3   48.70   13.04
   6   2   3   37.92   12.60
   6  -2  -3   58.67   13.26
  -6  -2   4   55.22   14.74
  -6   2  -4   40.19   11.96
   6   2   4   13.96    9.02
   6  -2  -4   45.81   12.24
  -6  -2   5   49.72   14.52
  -6   2  -5   59.85   14.40
   6   2   5   67.78   16.29
   6  -2  -5   53.13   13.77
   6  -2  -6   54.51   13.28
   6  -2  -7   12.55    8.56
   6  -2  -8   -3.26    7.84
   6  -2  -9   30.39   11.52
  -6  -3  -5    6.17    7.42
  -6   3   4    6.68    7.45
  -6  -3  -4   30.49   10.74
  -6   3   3   45.13   12.81
  -6  -3  -3   27.12   10.65
  -6   3   2   -3.14    7.00
  -6  -3  -2    3.03    7.30
  -6  -3  -1   39.51   12.37
  -6   3   1   15.30    9.25
  -6   3   0   27.31   10.33
  -6  -3   0    3.12    6.95
  -6   3  -1   62.29   15.09
  -6  -3   1   53.50   13.81
  -6  -3   2    6.46    8.80
  -6   3  -2    2.98    6.63
  -6  -3   3   29.67   12.03
  -6   3  -3   41.67   12.14
  -6  -3   4   10.19    8.18
  -6   3  -4   24.26    9.56
  -6  -3   5    3.52    7.16
  -6   4   4   78.24   16.29
  -6  -4  -4   36.26   11.41
  -6   4   3   -3.17    8.14
  -6  -4  -3   -2.98    6.06
  -6   4   2   49.40   13.51
  -6  -4  -2   35.80   12.18
  -6  -4  -1   50.70   15.92
  -6   4   1   90.43   17.64
  -6   4   0  -11.87   11.13
  -6  -4   0  -12.17   12.06
  -6   4  -1  101.83   18.36
  -6  -4   1  111.11   20.24
  -6  -4   2   28.37   12.19
  -6   4  -2   37.92   11.89
  -6  -4   3    9.66    8.28
  -6   4  -3    5.85    7.04
  -6  -4   4   59.47   14.80
  -6   4  -4   59.49   14.14
  -6  -5  -2   20.68   10.07
  -6  -5  -1   -8.82   10.01
  -6  -5   0  115.86   19.72
  -6  -5   1    3.00    8.63
  -6  -5   2   15.34    9.67
   0   0   0    0.00    0.00


TITL THRnew_auto in P2(1)2(1)2(1)
REM P2(1)2(1)2(1) (#19 in standard setting)
CELL 0.71073   5.145602   7.741514  13.622273  90.0000  90.0000  90.0000
ZERR    2.00   0.000220   0.000387   0.000625   0.0000   0.0000   0.0000
LATT -1
SYMM -x+1/2,-y, z+1/2
SYMM -x, y+1/2,-z+1/2
SYMM  x+1/2,-y+1/2,-z
SFAC C H O
UNIT 20.00 20.00 12.00
TREF
HKLF 4
END
_computing_structure_solution     'SHELXT 2014/5 (Sheldrick, 2014)'
;
_shelx_hkl_checksum                37599
_olex2_submission_special_instructions  'No special instructions were received'
_oxdiff_exptl_absorpt_empirical_details
;
Empirical correction (ABSPACK) includes:
- Absorption correction using spherical harmonics
- Frame scaling
;
data_threonine_150000kPa_lab
_audit_creation_date               2022-11-30
_audit_creation_method
;
Olex2 1.5
(compiled 2022.04.07 svn.rca3783a0 for OlexSys, GUI svn.r6498)
;
_shelx_SHELXL_version_number       '2019/1'
_audit_contact_author_address      ?
_audit_contact_author_email        ?
_audit_contact_author_name         ''
_audit_contact_author_phone        ?
_publ_contact_author_id_orcid      ?
_publ_section_references
;
Dolomanov, O.V., Bourhis, L.J., Gildea, R.J, Howard, J.A.K. & Puschmann, H.
 (2009), J. Appl. Cryst. 42, 339-341.

Sheldrick, G.M. (2008). Acta Cryst. A64, 112-122.

Sheldrick, G.M. (2015). Acta Cryst. A71, 3-8.
;
_chemical_name_common              ?
_chemical_name_systematic          ?
_chemical_formula_moiety           'C4 H9 N O3'
_chemical_formula_sum              'C4 H9 N O3'
_chemical_formula_weight           119.12
_chemical_absolute_configuration   syn
_chemical_melting_point            ?
_chemical_oxdiff_formula           'C4 H7 O3 N'
_chemical_oxdiff_usercomment       'L-threonine in tiny DAC'
loop_
  _atom_type_symbol
  _atom_type_description
  _atom_type_scat_dispersion_real
  _atom_type_scat_dispersion_imag
  _atom_type_scat_source
 'C' 'C' 0.0033 0.0016 'International Tables Vol C Tables 4.2.6.8 and 6.1.1.4'
 'H' 'H' 0.0000 0.0000 'International Tables Vol C Tables 4.2.6.8 and 6.1.1.4'
 'N' 'N' 0.0061 0.0033 'International Tables Vol C Tables 4.2.6.8 and 6.1.1.4'
 'O' 'O' 0.0106 0.0060 'International Tables Vol C Tables 4.2.6.8 and 6.1.1.4'

_shelx_space_group_comment
;
The symmetry employed for this shelxl refinement is uniquely defined
by the following loop, which should always be used as a source of
symmetry information in preference to the above space-group names.
They are only intended as comments.
;
_space_group_crystal_system        'orthorhombic'
_space_group_IT_number             19
_space_group_name_H-M_alt          'P 21 21 21'
_space_group_name_Hall             'P 2ac 2ab'
loop_
  _space_group_symop_operation_xyz
 'x, y, z'
 '-x+1/2, -y, z+1/2'
 '-x, y+1/2, -z+1/2'
 'x+1/2, -y+1/2, -z'

_cell_length_a                     5.1419(2)
_cell_length_b                     7.7217(4)
_cell_length_c                     13.613(5)
_cell_angle_alpha                  90
_cell_angle_beta                   90
_cell_angle_gamma                  90
_cell_volume                       540.49(19)
_cell_formula_units_Z              4
_cell_measurement_reflns_used      4402
_cell_measurement_temperature      293
_cell_measurement_theta_max        27.5260
_cell_measurement_theta_min        3.9800
_shelx_estimated_absorpt_T_max     0.988
_shelx_estimated_absorpt_T_min     0.975
_exptl_absorpt_coefficient_mu      0.125
_exptl_absorpt_correction_T_max    1.00000
_exptl_absorpt_correction_T_min    0.20274
_exptl_absorpt_correction_type     multi-scan
_exptl_absorpt_process_details
;
CrysAlisPro 1.171.41.123a (Rigaku Oxford Diffraction, 2022)
Empirical absorption correction using spherical harmonics,
implemented in SCALE3 ABSPACK scaling algorithm.
;
_exptl_absorpt_special_details     ?
_exptl_crystal_colour              'clear light colourless'
_exptl_crystal_colour_lustre       clear
_exptl_crystal_colour_modifier     light
_exptl_crystal_colour_primary      colourless
_exptl_crystal_density_diffrn      1.464
_exptl_crystal_density_meas        ?
_exptl_crystal_density_method      ?
_exptl_crystal_description         block
_exptl_crystal_F_000               256
_exptl_crystal_preparation         ?
_exptl_crystal_size_max            0.2
_exptl_crystal_size_mid            0.2
_exptl_crystal_size_min            0.1
_exptl_transmission_factor_max     ?
_exptl_transmission_factor_min     ?
_diffrn_reflns_av_R_equivalents    0.0591
_diffrn_reflns_av_unetI/netI       0.0313
_diffrn_reflns_Laue_measured_fraction_full  0.512
_diffrn_reflns_Laue_measured_fraction_max  0.501
_diffrn_reflns_limit_h_max         6
_diffrn_reflns_limit_h_min         -6
_diffrn_reflns_limit_k_max         9
_diffrn_reflns_limit_k_min         -9
_diffrn_reflns_limit_l_max         8
_diffrn_reflns_limit_l_min         -8
_diffrn_reflns_number              7737
_diffrn_reflns_point_group_measured_fraction_full  0.517
_diffrn_reflns_point_group_measured_fraction_max  0.507
_diffrn_reflns_theta_full          25.242
_diffrn_reflns_theta_max           26.367
_diffrn_reflns_theta_min           3.991
_diffrn_ambient_temperature        293
_diffrn_detector                   'Hybrid Pixel Array Detector'
_diffrn_detector_area_resol_mean   10.0000
_diffrn_detector_type              HyPix
_diffrn_measured_fraction_theta_full  0.512
_diffrn_measured_fraction_theta_max  0.501
_diffrn_measurement_details
;
List of Runs (angles in degrees, time in seconds):

  # Type    Start    End  Width  t~exp~   \w     \q     \k     \f   Frames
--------------------------------------------------------------------------
  1  \w     -2.00  69.00   0.50    3.00    --   24.20 -82.00-151.00  142
  2  \w     -8.00  63.00   0.50    3.00    --   24.20 -67.00  23.00  142
  3  \w    -48.00  -5.00   0.50    3.00    --   24.20 114.00 -45.00   86
  4  \w    -43.00  16.00   0.50    3.00    --   24.20  38.00-180.00  118
  5  \w    -29.00  -9.00   0.50    3.00    --   24.20  77.00 -30.00   40
  6  \w     68.00 106.00   0.50    3.00    --   24.20 178.00  90.00   76
  7  \w    -23.00  16.00   0.50    3.00    --   24.20  67.00 157.00   78
  8  \w    -48.00  -5.00   0.50    3.00    --   24.20 114.00 135.00   86
  9  \w    -30.00  39.00   0.50    3.00    --   24.20   0.00   0.00  138
 10  \w    -22.00  27.00   0.50    3.00    --   24.20 -19.00-180.00   98
 11  \w    -26.00  53.00   0.50    3.00    --  -24.59 -40.00-167.00  158
 12  \w    -27.00  27.00   0.50    3.00    --  -24.59  19.00-180.00  108
 13  \w     -4.00  18.00   0.50    3.00    --  -24.59 -57.00  30.00   44
 14  \w    -57.00  22.00   0.50    3.00    --  -24.59  53.00 -17.00  158
 15  \w    -29.00  -9.00   0.50    3.00    --   24.20  77.00   0.00   40
 16  \w     60.00 106.00   0.50    3.00    --   24.20 178.00 -90.00   92
 17  \w    -36.00 -16.00   0.50    3.00    --   24.20  38.00   0.00   40
 18  \w    -29.00  -9.00   0.50    3.00    --   24.20  77.00 150.00   40
 19  \w     30.00  71.00   0.50    3.00    --   24.20 -99.00-150.00   82
 20  \w    -36.00 -16.00   0.50    3.00    --  -24.59  38.00 -30.00   40
 21  \w    -35.00  44.00   0.50    3.00    --  -24.59 -13.00   3.00  158
 22  \w    -26.00  53.00   0.50    3.00    --  -24.59 -40.00  12.00  158
 23  \w    -32.00  47.00   0.50    3.00    --  -24.59 -26.00   8.00  158
 24  \w    -27.00  27.00   0.50    3.00    --  -24.59 -19.00-180.00  108
 25  \w    -38.00  -9.00   0.50    3.00    --  -24.59  77.00 -30.00   58
 26  \w    -36.00 -16.00   0.50    3.00    --  -24.59  38.00 150.00   40
 27  \w    -53.00  26.00   0.50    3.00    --  -24.59  40.00 -12.00  158
 28  \w    -57.00  22.00   0.50    3.00    --  -24.59  53.00 -17.00  158
 29  \w    -63.00  16.00   0.50    3.00    --  -24.59  67.00 -23.00  158
 30  \w    -69.00 -44.00   0.50    3.00    --  -24.59  82.00 -29.00   50
 31  \w    -44.00  35.00   0.50    3.00    --  -24.59  13.00  -3.00  158
;
_diffrn_measurement_device         'four-circle diffractometer'
_diffrn_measurement_device_type   
 'XtaLAB Synergy, Single source at home/near, HyPix'
_diffrn_measurement_method         '\w scans'
_diffrn_orient_matrix_type        
 'CrysAlisPro convention (1999,Acta A55,543-557)'
_diffrn_orient_matrix_UB_11        -0.0012468000
_diffrn_orient_matrix_UB_12        -0.0239489000
_diffrn_orient_matrix_UB_13        0.0502806000
_diffrn_orient_matrix_UB_21        0.1028521000
_diffrn_orient_matrix_UB_22        0.0589588000
_diffrn_orient_matrix_UB_23        0.0094255000
_diffrn_orient_matrix_UB_31        -0.0919561000
_diffrn_orient_matrix_UB_32        0.0662543000
_diffrn_orient_matrix_UB_33        0.0098185000
_diffrn_radiation_monochromator    mirror
_diffrn_radiation_probe            x-ray
_diffrn_radiation_type             'Mo K\a'
_diffrn_radiation_wavelength       0.71073
_diffrn_source                     'micro-focus sealed X-ray tube'
_diffrn_source_type                'PhotonJet (Mo) X-ray Source'
_diffrn_special_details            ?
_reflns_Friedel_coverage           0.653
_reflns_Friedel_fraction_full      0.524
_reflns_Friedel_fraction_max       0.515
_reflns_number_gt                  482
_reflns_number_total               567
_reflns_special_details
;
 Reflections were merged by SHELXL according to the crystal
 class for the calculation of statistics and refinement.
 
 _reflns_Friedel_fraction is defined as the number of unique
 Friedel pairs measured divided by the number that would be
 possible theoretically, ignoring centric projections and
 systematic absences.
;
_reflns_threshold_expression       'I > 2\s(I)'
_computing_cell_refinement         'CrysAlisPro 1.171.41.123a (Rigaku OD, 2022)'
_computing_data_collection         'CrysAlisPro 1.171.41.123a (Rigaku OD, 2022)'
_computing_data_reduction          'CrysAlisPro 1.171.41.123a (Rigaku OD, 2022)'
_computing_molecular_graphics      'Olex2 1.5 (Dolomanov et al., 2009)'
_computing_publication_material    'Olex2 1.5 (Dolomanov et al., 2009)'
_computing_structure_refinement    'XL  (Sheldrick, 2008)'
_computing_structure_solution      'SHELXT  (Sheldrick, 2015)'
_refine_diff_density_max           0.166
_refine_diff_density_min           -0.175
_refine_diff_density_rms           0.047
_refine_ls_abs_structure_details
;
 Flack x determined using 170 quotients [(I+)-(I-)]/[(I+)+(I-)]
 (Parsons, Flack and Wagner, Acta Cryst. B69 (2013) 249-259).
;
_refine_ls_abs_structure_Flack     -0.6(10)
_refine_ls_extinction_coef         .
_refine_ls_extinction_method       none
_refine_ls_goodness_of_fit_ref     1.131
_refine_ls_hydrogen_treatment      constr
_refine_ls_matrix_type             full
_refine_ls_number_parameters       76
_refine_ls_number_reflns           567
_refine_ls_number_restraints       48
_refine_ls_R_factor_all            0.0542
_refine_ls_R_factor_gt             0.0404
_refine_ls_restrained_S_all        1.109
_refine_ls_shift/su_max            0.000
_refine_ls_shift/su_mean           0.000
_refine_ls_structure_factor_coef   Fsqd
_refine_ls_weighting_details      
 'w=1/[\s^2^(Fo^2^)+(0.0652P)^2^+0.2675P] where P=(Fo^2^+2Fc^2^)/3'
_refine_ls_weighting_scheme        calc
_refine_ls_wR_factor_gt            0.1017
_refine_ls_wR_factor_ref           0.1246
_refine_special_details            ?
_olex2_refinement_description
;
1. Fixed Uiso
 At 1.2 times of:
  All C(H) groups, All N(H,H,H) groups
 At 1.5 times of:
  All C(H,H,H) groups, All O(H) groups
2. Rigid body (RIGU) restrains
 C3, O3, C2, C4, N1, C1, O1, O2
 with sigma for 1-2 distances of 0.001 and sigma for 1-3 distances of 0.001
3.a Ternary CH refined with riding coordinates:
 C3(H3A), C2(H2)
3.b Idealised Me refined as rotating group:
 N1(H1A,H1B,H1C), C4(H4A,H4B,H4C)
3.c Idealised tetrahedral OH refined as rotating group:
 O3(H3)
;
_atom_sites_solution_hydrogens     geom
_atom_sites_solution_primary       dual
_atom_sites_solution_secondary     ?
loop_
  _atom_site_label
  _atom_site_type_symbol
  _atom_site_fract_x
  _atom_site_fract_y
  _atom_site_fract_z
  _atom_site_U_iso_or_equiv
  _atom_site_adp_type
  _atom_site_occupancy
  _atom_site_site_symmetry_order
  _atom_site_calc_flag
  _atom_site_refinement_flags_posn
  _atom_site_refinement_flags_adp
  _atom_site_refinement_flags_occupancy
  _atom_site_disorder_assembly
  _atom_site_disorder_group
 O3 O 0.2200(7) 0.3977(4) 0.4852(6) 0.0327(16) Uani 1 1 d . . . . .
 H3 H 0.159461 0.466152 0.445243 0.049 Uiso 1 1 calc R U . . .
 O1 O 0.2798(7) 0.4654(5) 0.8072(6) 0.0376(17) Uani 1 1 d . . . . .
 O2 O 0.6906(7) 0.4597(4) 0.7533(6) 0.0329(18) Uani 1 1 d . . . . .
 N1 N 0.1065(8) 0.2612(5) 0.6647(7) 0.0229(19) Uani 1 1 d . . . . .
 H1A H 0.027303 0.251025 0.606850 0.027 Uiso 1 1 calc R U . . .
 H1B H 0.005196 0.320201 0.705789 0.027 Uiso 1 1 calc R U . . .
 H1C H 0.137195 0.156340 0.689256 0.027 Uiso 1 1 calc R U . . .
 C1 C 0.4501(9) 0.4330(5) 0.7427(8) 0.0219(14) Uani 1 1 d . . . . .
 C3 C 0.3179(10) 0.4919(6) 0.5695(8) 0.0252(15) Uani 1 1 d . . . . .
 H3A H 0.186659 0.575898 0.590952 0.030 Uiso 1 1 calc R U . . .
 C2 C 0.3587(9) 0.3554(5) 0.6515(8) 0.0209(14) Uani 1 1 d . . . . .
 H2 H 0.489698 0.272170 0.629057 0.025 Uiso 1 1 calc R U . . .
 C4 C 0.5656(10) 0.5868(7) 0.5436(10) 0.035(2) Uani 1 1 d . . . . .
 H4A H 0.704798 0.504957 0.536266 0.052 Uiso 1 1 calc R U . . .
 H4B H 0.607771 0.667194 0.595003 0.052 Uiso 1 1 calc R U . . .
 H4C H 0.541732 0.648598 0.483072 0.052 Uiso 1 1 calc R U . . .

loop_
  _atom_site_aniso_label
  _atom_site_aniso_U_11
  _atom_site_aniso_U_22
  _atom_site_aniso_U_33
  _atom_site_aniso_U_23
  _atom_site_aniso_U_13
  _atom_site_aniso_U_12
 O3 0.041(2) 0.0332(16) 0.024(4) 0.0031(18) -0.008(2) -0.0075(14)
 O1 0.0291(16) 0.054(2) 0.030(5) -0.016(2) 0.001(2) -0.0014(14)
 O2 0.0256(13) 0.0409(18) 0.032(6) -0.009(2) -0.0029(19) -0.0006(11)
 N1 0.0238(17) 0.0253(16) 0.019(6) 0.000(2) -0.002(2) -0.0015(12)
 C1 0.0254(14) 0.0181(16) 0.022(4) -0.0014(18) -0.0031(17) 0.0034(12)
 C3 0.0267(19) 0.0255(16) 0.023(4) 0.0025(17) -0.004(2) -0.0017(15)
 C2 0.0210(16) 0.0203(15) 0.021(4) -0.0008(16) -0.0007(17) 0.0012(13)
 C4 0.036(2) 0.039(2) 0.030(7) 0.007(3) -0.006(3) -0.0117(18)

_geom_special_details
;
 All esds (except the esd in the dihedral angle between two l.s. planes)
 are estimated using the full covariance matrix.  The cell esds are taken
 into account individually in the estimation of esds in distances, angles
 and torsion angles; correlations between esds in cell parameters are only
 used when they are defined by crystal symmetry.  An approximate (isotropic)
 treatment of cell esds is used for estimating esds involving l.s. planes.
;
loop_
  _geom_bond_atom_site_label_1
  _geom_bond_atom_site_label_2
  _geom_bond_distance
  _geom_bond_site_symmetry_2
  _geom_bond_publ_flag
 O3 H3 0.8200 . ?
 O3 C3 1.449(13) . ?
 O1 C1 1.266(10) . ?
 O2 C1 1.262(6) . ?
 N1 H1A 0.8900 . ?
 N1 H1B 0.8900 . ?
 N1 H1C 0.8900 . ?
 N1 C2 1.497(6) . ?
 C1 C2 1.456(13) . ?
 C3 H3A 0.9800 . ?
 C3 C2 1.550(13) . ?
 C3 C4 1.512(8) . ?
 C2 H2 0.9800 . ?
 C4 H4A 0.9600 . ?
 C4 H4B 0.9600 . ?
 C4 H4C 0.9600 . ?

loop_
  _geom_angle_atom_site_label_1
  _geom_angle_atom_site_label_2
  _geom_angle_atom_site_label_3
  _geom_angle
  _geom_angle_site_symmetry_1
  _geom_angle_site_symmetry_3
  _geom_angle_publ_flag
 C3 O3 H3 109.5 . . ?
 H1A N1 H1B 109.5 . . ?
 H1A N1 H1C 109.5 . . ?
 H1B N1 H1C 109.5 . . ?
 C2 N1 H1A 109.5 . . ?
 C2 N1 H1B 109.5 . . ?
 C2 N1 H1C 109.5 . . ?
 O1 C1 C2 116.7(5) . . ?
 O2 C1 O1 124.4(9) . . ?
 O2 C1 C2 118.8(8) . . ?
 O3 C3 H3A 109.2 . . ?
 O3 C3 C2 106.0(4) . . ?
 O3 C3 C4 110.5(8) . . ?
 C2 C3 H3A 109.2 . . ?
 C4 C3 H3A 109.2 . . ?
 C4 C3 C2 112.6(6) . . ?
 N1 C2 C3 107.4(5) . . ?
 N1 C2 H2 108.3 . . ?
 C1 C2 N1 112.2(8) . . ?
 C1 C2 C3 112.2(4) . . ?
 C1 C2 H2 108.3 . . ?
 C3 C2 H2 108.3 . . ?
 C3 C4 H4A 109.5 . . ?
 C3 C4 H4B 109.5 . . ?
 C3 C4 H4C 109.5 . . ?
 H4A C4 H4B 109.5 . . ?
 H4A C4 H4C 109.5 . . ?
 H4B C4 H4C 109.5 . . ?

loop_
  _geom_torsion_atom_site_label_1
  _geom_torsion_atom_site_label_2
  _geom_torsion_atom_site_label_3
  _geom_torsion_atom_site_label_4
  _geom_torsion
  _geom_torsion_site_symmetry_1
  _geom_torsion_site_symmetry_2
  _geom_torsion_site_symmetry_3
  _geom_torsion_site_symmetry_4
  _geom_torsion_publ_flag
 O3 C3 C2 N1 -54.5(7) . . . . ?
 O3 C3 C2 C1 -178.3(4) . . . . ?
 O1 C1 C2 N1 -23.9(7) . . . . ?
 O1 C1 C2 C3 97.1(7) . . . . ?
 O2 C1 C2 N1 154.5(5) . . . . ?
 O2 C1 C2 C3 -84.5(6) . . . . ?
 C4 C3 C2 N1 -175.5(7) . . . . ?
 C4 C3 C2 C1 60.8(8) . . . . ?

_shelx_res_file
;
TITL thr_a.res in P2(1)2(1)2(1)
    thr.res
    created by SHELXL-2019/1 at 17:41:56 on 30-Nov-2022
REM Old TITL THR in P2(1)2(1)2(1)
REM SHELXT solution in P2(1)2(1)2(1): R1 0.142, Rweak 0.044, Alpha 0.008
REM <I/s> 0.477 for 7 systematic absences, Orientation as input
REM Flack x = -8.957 ( 4.936 ) from 175 Parsons' quotients
REM Formula found by SHELXT: C4 O4
CELL 0.71073 5.1419 7.7217 13.613 90 90 90
ZERR 4 0.0002 0.0004 0.0046 0 0 0
LATT -1
SYMM 0.5-X,-Y,0.5+Z
SYMM -X,0.5+Y,0.5-Z
SYMM 0.5+X,0.5-Y,-Z
SFAC C H N O
UNIT 16 36 4 12
RIGU 0.001 0.001 C3 O3 C2 C4 N1 C1 O1 O2

L.S. 20 0 0
PLAN  5
SIZE 0.1 0.2 0.2
TEMP 19.85
CONF
BOND
list 4
MORE -1
BOND $H
fmap 2 53
acta
OMIT 5 1 5
OMIT 3 0 4
REM <olex2.extras>
REM <HklSrc "%.\\THR_sad.hkl">
REM </olex2.extras>

WGHT    0.065200    0.267500
FVAR       1.56794
O3    4    0.220025    0.397672    0.485197    11.00000    0.04107    0.03316 =
         0.02392    0.00313   -0.00812   -0.00746
AFIX 147
H3    2    0.159461    0.466152    0.445243    11.00000   -1.50000
AFIX   0
O1    4    0.279817    0.465390    0.807235    11.00000    0.02911    0.05373 =
         0.02998   -0.01557    0.00076   -0.00142
O2    4    0.690604    0.459711    0.753325    11.00000    0.02557    0.04090 =
         0.03214   -0.00945   -0.00290   -0.00057
N1    3    0.106523    0.261184    0.664692    11.00000    0.02381    0.02535 =
         0.01948    0.00029   -0.00170   -0.00146
AFIX 137
H1A   2    0.027303    0.251025    0.606850    11.00000   -1.20000
H1B   2    0.005196    0.320201    0.705789    11.00000   -1.20000
H1C   2    0.137195    0.156340    0.689256    11.00000   -1.20000
AFIX   0
C1    1    0.450062    0.432994    0.742660    11.00000    0.02535    0.01812 =
         0.02218   -0.00144   -0.00309    0.00342
C3    1    0.317851    0.491936    0.569534    11.00000    0.02674    0.02552 =
         0.02330    0.00249   -0.00396   -0.00170
AFIX  13
H3A   2    0.186659    0.575898    0.590952    11.00000   -1.20000
AFIX   0
C2    1    0.358671    0.355376    0.651542    11.00000    0.02100    0.02033 =
         0.02137   -0.00077   -0.00069    0.00125
AFIX  13
H2    2    0.489698    0.272170    0.629057    11.00000   -1.20000
AFIX   0
C4    1    0.565643    0.586828    0.543603    11.00000    0.03635    0.03874 =
         0.02977    0.00739   -0.00575   -0.01175
AFIX 137
H4A   2    0.704798    0.504957    0.536266    11.00000   -1.50000
H4B   2    0.607771    0.667194    0.595003    11.00000   -1.50000
H4C   2    0.541732    0.648598    0.483072    11.00000   -1.50000
AFIX   0
HKLF 4


REM  thr_a.res in P2(1)2(1)2(1)
REM wR2 = 0.1246, GooF = S = 1.131, Restrained GooF = 1.109 for all data
REM R1 = 0.0404 for 482 Fo > 4sig(Fo) and 0.0542 for all 567 data
REM 76 parameters refined using 48 restraints

END

WGHT      0.0640      0.2833

REM Highest difference peak  0.166,  deepest hole -0.175,  1-sigma level  0.047
Q1    1   0.0196  0.0176  0.6789  11.00000  0.05    0.17
Q2    1   0.4125  0.8097  0.5250  11.00000  0.05    0.15
Q3    1   0.7126  0.6011  0.7218  11.00000  0.05    0.14
Q4    1   0.7597  0.3899  0.5606  11.00000  0.05    0.14
Q5    1   0.2241  0.2363  0.4515  11.00000  0.05    0.14
;
_shelx_res_checksum                80465
_shelx_hkl_file
;
  -1   0   0 1.21702 2.48140  14
  -1   0   0 0.65554 1.52799  16
  -1   0   0 2.74051 2.38731  29
  -1   0   0 1.59691 1.91176  21
   1   0   0 0.20422 1.21553  23
   1   0   0 -0.2916 1.42549   3
   1   0   0 0.78115 2.44396  11
  -1   0   0 -1.4554 2.49528  31
   1   0   0 0.71147 1.07136   8
   1   0   0 -0.8767 3.10605  17
   1   0   0 0.59020 1.43887  12
  -1   0   0 -1.1260 1.46723   1
  -1   0   0 -0.7145 1.77590  19
  -1   0   0 0.79642 1.91583  28
   1   0   0 -0.3379 1.95784  24
   1   0   0 0.67226 1.65896   9
  -1   0   0 0.32670 1.36417   6
  -1   0   0 0.60933 1.10614  23
   1   0   0 0.42505 1.45273  16
  -1   0   0 -0.3697 1.67378  25
   2   0   0 4213.04 245.644  11
  -2   0   0 3997.63 250.272  31
  -2   0   0 4011.13 187.227  22
   2   0   0 4117.79 200.443   3
   2   0   0 3981.35 213.571   8
  -2   0   0 4123.60 223.407   1
  -2   0   0 3985.43 208.975  23
  -2   0   0 4075.43 250.236  14
  -2   0   0 3893.05 220.036   4
  -2   0   0 4072.10 194.842  28
   2   0   0 4207.43 239.057  24
  -2   0   0 3975.30 215.533  19
  -2   0   0 4060.49 225.128  25
  -2   0   0 4004.33 183.828   6
   2   0   0 3892.95 209.268   9
  -2   0   0 3944.19 263.849  10
  -2   0   0 3944.38 228.173  21
  -2   0   0 3875.00 216.256  29
   3   0   0 -2.2700 6.57664  24
   3   0   0 -2.3010 3.81779   8
   3   0   0 1.16670 6.11820   9
  -3   0   0 0.62414 3.30306  23
  -3   0   0 9.00424 7.57150  29
   3   0   0 2.84982 4.97398   3
  -3   0   0 -3.4187 6.83677   6
  -3   0   0 -1.1706 5.91487  19
  -3   0   0 2.63498 5.76962  28
  -3   0   0 -2.4943 5.15500  21
  -3   0   0 1.97456 2.47433   4
  -3   0   0 2.17326 6.99675  10
  -3   0   0 -5.3182 7.58150  27
  -3   0   0 1.34059 7.96889  14
  -3   0   0 2.43586 5.61064   1
   3   0   0 -1.3360 7.52760  11
  -3   0   0 -1.2946 6.72876  25
  -3   0   0 1.01431 2.15538  22
   3   0   0 -6.4254 5.78114   5
  -3   0   0 -2.3787 7.00734  31
  -4   0   0 31.4795 22.1406   1
   4   0   0 35.8118 24.8832  11
   4   0   0 19.7184 20.4542   3
   4   0   0 40.9006 19.7985  24
  -4   0   0 16.2699 13.9988  19
   5   0   0 -8.0685 23.2797  15
  -5   0   0 19.9621 15.5870  27
  -5   0   0 -2.3352 15.5149   1
  -5   0   0 15.3343 12.2729  20
  -5   0   0 -2.4031 18.1368  30
  -5   0   0 -2.5328 11.0922  28
   5   0   0 8.32225 13.8695  24
  -5   0   0 -2.2395 11.4970  19
   5   0   0 -1.7273 10.6427   3
   5   0   0 7.42222 14.6207  11
  -5   0   0 2.20224 12.7646  31
  -5   0   0 -2.5117 13.0618  29
  -5   0   0 -2.5649 16.5376  14
   6   0   0 10.9869 17.6914  24
   6   0   0 9.99953 23.3179  15
  -6   0   0 10.1949 16.8252  29
  -6   0   0 17.7183 17.9538  31
  -6   0   0 -6.7172 23.0054  30
  -6   0   0 -3.1134 18.3690   1
  -6   0   0 13.4425 18.0371  27
  -6   0   0 -6.7248 16.9363  20
   6   0   0 3.09057 20.1094  11
   1   1   0 5262.91 261.833   2
  -1  -1   0 5613.74 295.811  27
  -1  -1   0 5557.47 257.370  22
   1  -1   0 5242.64 280.743   8
  -1  -1   0 5600.36 336.928  10
  -1   1   0 4922.88 281.812   4
   1   1   0 5281.76 293.803  24
  -1   1   0 5124.08 290.568  27
   1  -1   0 5501.72 132.408  17
  -1  -1   0 5368.91 317.126  14
  -1   1   0 5483.32 320.553  31
   1  -1   0 5601.34 320.956  11
  -1   1   0 4683.40 347.512  10
   1   1   0 4908.49 240.418   3
  -1   1   0 5342.91 241.810   6
  -1   1   0 5480.55 246.182  28
   1   1   0 5404.65 271.264   9
   1  -1   0 5306.37 278.572   7
  -1  -1   0 5317.77 278.573  23
  -1   1   0 5528.26 288.590  19
  -1  -1   0 4980.96 252.889   3
  -1  -1   0 5546.34 285.992   7
   1  -1   0 5375.74 344.427  18
   1   1   0 5582.69 341.217  18
  -1  -1   0 5271.15 292.675  25
   1  -1   0 4499.85 308.766  24
  -1   1   0 5469.34 269.122   2
  -1  -1   0 5297.40 283.330   4
  -1  -1   0 5639.60 289.781   1
  -1  -1   0 5237.25 285.150  29
  -1  -1   0 5250.17 256.676  28
  -1  -1   0 5355.20 319.549  13
   1   1   0 5600.66 308.423  12
  -1   1   0 5015.70 322.094  16
  -1   1   0 5522.36 311.801  14
  -1   1   0 5697.55 268.245  20
  -1  -1   0 5211.50 224.702   6
  -1  -1   0 5281.74 326.241  31
   2   1   0 10.0578 2.51337  16
  -2   1   0 13.8132 5.10535  10
  -2  -1   0 18.5918 3.53927   6
  -2   1   0 16.8141 6.29176  14
   2  -1   0 15.7882 6.13477  11
   2  -1   0 13.9215 3.64744   9
  -2   1   0 8.97548 4.29079  20
  -2   1   0 13.2852 3.97826   2
  -2   1   0 12.6633 5.19657  16
  -2  -1   0 14.4880 5.12557  29
  -2  -1   0 9.91273 4.48526   1
  -2  -1   0 10.3308 4.76752  27
   2  -1   0 17.0677 5.69857   5
  -2  -1   0 10.5940 4.45482  23
   2  -1   0 16.6141 5.09770   3
  -2   1   0 9.97412 4.55231   6
   2  -1   0 15.4757 4.62175  24
  -2   1   0 10.0330 5.30220   1
  -2  -1   0 7.19036 4.86474  25
   2  -1   0 12.6397 2.66489   7
   2   1   0 17.1800 2.18817   8
  -2   1   0 10.6878 4.64076  31
  -2  -1   0 15.5259 3.82263   4
  -2   1   0 19.4330 5.98863  19
  -2   1   0 15.9598 3.74534  21
   2   1   0 15.1918 5.75120   9
   2   1   0 15.0028 3.32579   3
   2   1   0 13.5020 5.29399  24
  -2   1   0 14.6744 4.34249  28
  -2   1   0 21.5961 5.46250  27
  -2  -1   0 13.0706 4.52888  28
  -2  -1   0 13.3935 3.50401  22
   2  -1   0 15.7822 4.12870   8
  -2  -1   0 12.3905 3.88083  19
  -2  -1   0 16.0763 5.71285  21
   2   1   0 17.4737 5.03007  12
  -2  -1   0 15.0910 5.56699  14
   3  -1   0 412.407 27.2445   9
  -3  -1   0 395.809 22.8038  22
  -3  -1   0 426.180 28.7848  19
  -3  -1   0 384.074 33.3668  27
  -3  -1   0 393.720 31.2257  21
  -3   1   0 434.037 33.9221  31
  -3   1   0 411.999 34.2949  14
   3   1   0 392.985 30.4808  12
  -3  -1   0 416.366 31.9660  25
  -3  -1   0 411.108 24.1007   6
  -3  -1   0 384.125 29.8259   1
   3   1   0 423.540 35.4175  11
  -3   1   0 399.534 35.2083  10
  -3   1   0 382.357 26.4429  28
  -3   1   0 403.776 30.7677  19
  -3  -1   0 388.969 26.9373  23
  -3   1   0 437.830 32.8049   1
  -3   1   0 415.035 31.7296  27
  -3  -1   0 439.114 30.5571  29
   3  -1   0 377.177 27.0408   3
   3  -1   0 415.283 27.3638   8
   3   1   0 382.467 24.9855   3
   3   1   0 397.550 33.1852  24
  -3  -1   0 397.361 35.1015  14
   3  -1   0 367.281 30.0338  24
  -3   1   0 387.939 29.3354  20
   3   1   0 396.270 24.5135   8
  -3  -1   0 391.990 27.6380  28
  -3  -1   0 393.049 26.5715   4
  -3   1   0 419.718 30.8136  21
  -3  -1   0 399.751 36.0621  31
   3  -1   0 385.066 34.4387  11
   3   1   0 378.623 30.2999   9
  -4   1   0 20.3881 10.1718  19
  -4  -1   0 1.69702 15.1567  30
  -4  -1   0 27.7970 12.2341  29
  -4  -1   0 13.4072 11.4554  27
   4  -1   0 29.9073 9.72591   9
  -4   1   0 39.1883 11.6335  20
  -4   1   0 27.5070 11.9297  27
  -4   1   0 42.2084 13.1394  29
  -4  -1   0 19.6369 10.9209  21
  -4   1   0 5.67731 15.3876  30
   4  -1   0 33.0609 10.1489   3
  -4   1   0 35.9920 13.5814   1
  -4  -1   0 19.6922 7.97876  23
   4  -1   0 32.6710 10.6561  24
   4  -1   0 41.7199 15.2305  11
  -4  -1   0 33.6015 6.18044  22
   4   1   0 31.5742 13.9951  11
   4   1   0 28.9384 12.5065  24
  -4   1   0 11.4104 9.22026  28
  -4  -1   0 25.2493 12.9130  14
   4  -1   0 45.6833 8.88859   8
   4   1   0 31.5080 11.6497   9
  -4   1   0 9.01098 11.4412  31
  -4  -1   0 19.1023 8.93630  19
  -4  -1   0 -1.8512 13.2258  31
  -4   1   0 1.91346 12.5700  14
  -4   1   0 12.9017 9.28691  21
  -4  -1   0 32.5252 10.4659   1
   4   1   0 29.1234 7.94676   3
  -4  -1   0 33.9524 7.01565   4
  -4  -1   0 12.9358 9.80367  28
  -5   1   0 15.6675 11.8436  28
  -5  -1   0 5.37366 12.1137  21
   5   1   0 9.91505 14.7599   9
  -5   1   0 40.3665 15.0679  29
  -5   1   0 10.6427 17.6140  31
   5   1   0 21.4771 8.93784   3
  -5   1   0 4.90526 13.5595  19
  -5  -1   0 8.97142 19.9279  30
  -5   1   0 -2.5716 16.8307  27
  -5  -1   0 19.2610 13.3011  29
  -5  -1   0 9.60966 11.6846  31
  -5   1   0 43.7494 14.8133  20
  -5  -1   0 -2.5108 14.9493  14
  -5   1   0 -2.7070 14.3666  14
   5  -1   0 23.7485 16.0437  11
  -5  -1   0 30.8687 15.4796  20
  -5  -1   0 6.57515 13.1111   1
   5   1   0 7.61572 18.3006  11
  -5  -1   0 25.0239 12.0587  28
   5   1   0 23.3217 21.2834  15
   5  -1   0 13.1835 10.7336   3
  -5   1   0 7.65417 14.3209   1
   5  -1   0 25.5082 13.5363  24
  -5   1   0 10.3262 23.8836  30
   5   1   0 30.4730 15.6187  24
   6  -1   0 -2.9628 19.2759  11
   6  -1   0 -9.5359 14.5518   3
  -6  -1   0 -6.2369 22.4731  30
  -6   1   0 3.57559 23.5981  30
   6  -1   0 10.4675 29.5779  15
  -6   1   0 -6.9948 14.7785  28
  -6  -1   0 -6.4924 16.0702  29
  -6   1   0 -3.6398 15.3330  29
  -6  -1   0 2.99716 14.5342  31
  -6   1   0 25.4347 16.8567  20
  -6  -1   0 -6.7179 15.8587  20
   6   1   0 12.9969 19.7743  11
  -6   1   0 3.39586 18.9972  19
  -6  -1   0 30.9560 20.4458  14
  -6   1   0 -3.3454 17.6613  27
  -6  -1   0 13.4210 15.1919  28
   6   1   0 -8.6013 19.3235  24
   6   1   0 -3.2029 28.8321  15
  -6   1   0 6.59819 19.9319   1
  -6   1   0 35.5163 19.8313  14
  -6  -1   0 -11.656 16.9806   1
  -6  -1   0 -20.374 24.7107  27
   0  -2   0 9115.43 540.135  21
   0   2   0 9999.99 488.717   9
   0  -2   0 9896.29 484.669   7
   0  -2   0 9640.43 499.448   8
   0  -2   0 9185.03 497.245  23
   0   2   0 8703.71 555.468  12
   0   2   0 9453.28 478.119   2
   0   2   0 8864.85 537.240  16
   0  -2   0 9579.42 580.602  31
   0  -2   0 9818.81 464.935  22
   0  -2   0 9168.25 505.479   4
   0   2   0 9116.80 482.754   1
   1  -2   0 73.3218 6.30159  23
   1  -2   0 72.9191 6.87233  17
   1   2   0 73.3227 7.10027  16
  -1   2   0 85.6300 11.5741  30
   1   2   0 96.0244 9.17650  24
  -1   2   0 80.9165 8.40041  10
   1   2   0 77.0332 7.95048   2
   1   2   0 75.8972 9.19659  12
  -1   2   0 74.6862 8.24674  19
  -1   2   0 78.7292 7.98206   2
  -1  -2   0 80.7018 6.87279  29
  -1  -2   0 79.7158 8.41537  14
  -1  -2   0 74.9630 9.82623  13
  -1   2   0 69.6999 10.0265  16
   1  -2   0 81.3515 8.31091   8
  -1   2   0 76.9903 6.68992  12
  -1  -2   0 71.4561 9.73243  21
  -1  -2   0 95.2342 8.82846  27
  -1   2   0 83.4380 8.78003  14
   1  -2   0 84.7045 6.62074  22
   1   2   0 90.3901 8.91372  11
  -1   2   0 88.2939 8.14153  29
  -1   2   0 85.8777 8.36001   1
  -1   2   0 72.8293 6.60989  28
   1  -2   0 64.5848 7.14215   7
   1  -2   0 74.4259 6.34219  21
  -1   2   0 78.2724 6.77050  24
  -1  -2   0 81.2501 8.06863   4
  -1  -2   0 95.0692 10.7003  31
  -1  -2   0 68.6395 7.94639  22
  -1  -2   0 89.2832 6.87913  28
  -1  -2   0 85.3847 7.69181   7
  -1   2   0 62.8224 8.34305  27
  -2   2   0 3834.91 180.592  28
  -2   2   0 3409.34 209.482   1
   2  -2   0 3366.02 217.802  24
  -2   2   0 3754.24 180.818   2
   2  -2   0 3743.42 178.778  22
   2   2   0 4034.19 222.436  12
  -2  -2   0 3694.91 216.457  27
  -2   2   0 3875.05 229.986  16
  -2  -2   0 3903.19 202.798  29
  -2   2   0 3912.52 267.649  30
  -2   2   0 3555.36 252.558  10
   2  -2   0 3836.16 226.960   5
   2  -2   0 3696.08 195.256   7
  -2  -2   0 3766.37 201.474   4
  -2  -2   0 3830.77 234.885  31
  -2  -2   0 3652.34 205.846  23
  -2  -2   0 3981.07 207.529   1
  -2  -2   0 3646.81 218.888  21
  -2  -2   0 3618.00 168.997   6
   2   2   0 3945.01 224.765  11
   2  -2   0 3662.63 225.298  11
   2  -2   0 3737.78 201.731   8
  -2   2   0 3829.89 212.489  27
  -2  -2   0 3788.57 211.440  25
   2   2   0 3731.41 181.300   2
  -2  -2   0 3667.56 181.635  22
  -2  -2   0 3912.73 229.498  14
  -2   2   0 3300.26 202.982  19
   2   2   0 3713.20 198.644   9
  -2   2   0 3472.11 192.947  20
  -2   2   0 3997.05 227.242  14
  -2  -2   0 3780.11 205.944   7
  -2   2   0 3945.84 197.221  29
   2  -2   0 3695.55 191.481   9
  -2  -2   0 3811.91 229.404  13
  -2  -2   0 3664.14 179.833  28
   3  -2   0 317.991 28.7425   5
  -3  -2   0 300.532 22.7021  28
  -3   2   0 282.527 21.7579  28
  -3  -2   0 303.961 26.9784  21
  -3  -2   0 237.721 23.3924  25
  -3   2   0 307.431 25.2337  29
   3  -2   0 255.624 21.4126  13
   3  -2   0 276.049 22.3034   8
   3   2   0 309.975 27.8992  24
  -3  -2   0 303.841 28.0100  27
  -3   2   0 264.096 25.0937  19
  -3  -2   0 303.505 22.4005   4
  -3  -2   0 296.654 20.1750  22
  -3  -2   0 315.913 29.4186  14
  -3  -2   0 257.880 23.2119  29
  -3   2   0 261.215 23.2845  20
   3  -2   0 318.632 23.5433   3
  -3  -2   0 288.464 23.3209   1
  -3   2   0 305.396 25.9288  27
  -3   2   0 256.851 27.1043  14
  -3  -2   0 275.642 17.1689   6
   3   2   0 287.535 28.5986  11
   3   2   0 302.047 26.5240   9
  -3   2   0 264.713 26.3130  10
   3  -2   0 289.049 23.4734  24
  -3   2   0 293.208 25.9919  31
  -3  -2   0 275.384 23.3724  23
   3  -2   0 258.285 26.1011  11
   3  -2   0 280.333 19.5423   9
  -3   2   0 290.863 27.6437  16
   3   2   0 299.109 26.5287  12
  -4   2   0 397.127 39.8444  14
   4  -2   0 370.887 30.5125   8
  -4  -2   0 402.919 30.8682  23
  -4  -2   0 413.605 41.7893  31
  -4  -2   0 412.245 45.7733  30
  -4   2   0 374.837 33.4673  20
  -4  -2   0 352.010 32.1563   1
   4  -2   0 381.549 30.5916   3
  -4   2   0 380.740 35.1464  29
   4  -2   0 397.458 38.5645   5
  -4  -2   0 405.484 34.5173  29
  -4  -2   0 396.648 39.4153  14
  -4   2   0 422.179 37.4381  31
  -4  -2   0 387.066 25.5559  22
   4  -2   0 399.251 51.0823  15
  -4   2   0 401.898 36.3963  27
  -4  -2   0 386.465 29.5916   4
  -4  -2   0 458.169 38.8336  27
  -4   2   0 440.895 32.2705  28
  -4   2   0 408.097 35.1615  19
   4   2   0 433.925 39.0524  24
  -4   2   0 444.172 37.6041   1
  -4  -2   0 387.534 30.4310  28
   4  -2   0 427.583 33.9581  24
   4  -2   0 400.058 37.8181  11
   4   2   0 456.779 37.9733   9
  -4  -2   0 339.833 34.9474  21
   5  -2   0 22.4538 15.6773  11
  -5   2   0 27.4508 13.9874  31
   5   2   0 14.7175 23.3108  15
  -5  -2   0 18.3348 13.1325  21
  -5  -2   0 11.6691 12.8838  29
  -5   2   0 2.87433 22.6416  30
  -5   2   0 11.9868 13.4066  20
  -5  -2   0 -8.0179 18.3404  31
  -5   2   0 13.8450 12.1363  28
  -5   2   0 11.3808 15.0691   1
  -5   2   0 15.4383 14.0403  27
   5   2   0 13.9854 15.1993  24
   5  -2   0 19.3774 13.9922   3
  -5  -2   0 2.06254 11.7280   1
  -5  -2   0 25.1372 17.7643  14
   5   2   0 5.53704 13.8928   9
  -5   2   0 17.2293 13.9790  29
  -5  -2   0 5.23020 14.2699  27
  -5  -2   0 -2.4790 12.1054  28
  -5  -2   0 -2.0735 17.4076  30
  -5   2   0 11.1716 15.6068  14
  -5   2   0 13.9291 18.7567  19
   5  -2   0 2.96512 21.3932  15
  -6   2   0 7.38072 15.0547  28
  -6   2   0 53.6976 24.1515  19
   6   2   0 40.7856 25.5006  11
   6  -2   0 22.4367 30.7307  15
  -6   2   0 3.65023 21.7338  27
  -6  -2   0 16.9715 19.6817  27
  -6  -2   0 42.5725 22.5123  31
  -6   2   0 35.5288 19.5114  20
   6   2   0 46.6695 20.2994   9
  -6   2   0 80.5958 24.3784   1
   6   2   0 36.1516 25.0628  15
   6  -2   0 31.9336 19.1798  11
  -6  -2   0 30.5475 20.2382  14
  -6  -2   0 26.8846 16.4877   1
  -6   2   0 15.1092 20.0666  14
  -6  -2   0 3.11172 15.2007  29
  -6  -2   0 32.6509 16.1987  28
  -6   2   0 15.1171 28.5819  30
   6   2   0 9.36793 20.8676  24
   6  -2   0 26.4896 16.8170   3
   0  -3   0 1.49158 1.90787  17
   0  -3   0 -1.0614 1.93102  27
   0  -3   0 0.72040 3.52622   7
   0   3   0 -1.5821 4.03954  16
   0  -3   0 -1.5443 4.72391  21
   0  -3   0 -2.0887 3.53811  31
   0   3   0 2.07494 4.15107  12
   0  -3   0 -0.8520 3.70852  23
   0   3   0 0.38748 2.25788   1
   0  -3   0 2.09510 3.48562   4
   0   3   0 0.61297 2.13829  11
   0  -3   0 -0.6620 3.07596   8
   0   3   0 1.04491 4.73536   2
   0   3   0 0.75054 3.45695   9
   0  -3   0 -0.9470 2.94591  22
  -1  -3   0 12.9144 3.45759  28
   1  -3   0 1.66153 2.31877  31
  -1  -3   0 -1.0950 5.45746  23
   1   3   0 4.39161 6.01122   9
  -1   3   0 15.9896 5.75526   2
  -1  -3   0 3.86936 3.59437  27
  -1  -3   0 15.6260 7.09575  31
   1   3   0 14.8876 6.21049   2
  -1   3   0 3.51903 6.85287  30
   1   3   0 8.67440 4.29671  11
  -1   3   0 4.74379 3.73516  12
   1  -3   0 7.02382 3.35736  21
   1  -3   0 8.52275 3.64452  23
   1  -3   0 16.5292 5.57331   7
   1  -3   0 7.69021 4.20475  22
  -1   3   0 10.0483 7.73277  16
  -1  -3   0 8.84307 7.04474  21
  -1   3   0 6.62629 4.66809   1
  -1   3   0 10.3239 4.94659  29
   1  -3   0 7.30231 6.97954  15
   1  -3   0 7.49640 2.68538  17
  -1  -3   0 6.24770 5.67219  13
  -1  -3   0 8.26790 4.68069   7
   1   3   0 13.1720 5.12363  24
  -1  -3   0 13.3678 4.50085  14
  -1  -3   0 10.6137 2.80613  29
   1  -3   0 7.51673 3.74000   4
   1   3   0 9.30271 4.79053  16
  -2   3   0 878.139 64.0698  12
   2  -3   0 1024.36 61.9574   8
  -2   3   0 1130.74 66.6417  29
   2  -3   0 1159.80 92.1453  15
   2   3   0 1110.52 68.1814  24
  -2  -3   0 1113.20 60.7238   7
  -2  -3   0 1040.68 62.8342  25
  -2   3   0 1125.97 66.4403   1
   2   3   0 1089.66 57.9233   2
   2  -3   0 1113.46 58.6241  23
   2  -3   0 1120.81 71.8674   5
  -2  -3   0 1104.98 68.6023  27
  -2  -3   0 1034.21 66.9292  23
   2  -3   0 1132.85 67.4939  11
  -2  -3   0 1134.73 58.5621  22
  -2  -3   0 1058.53 61.9368  29
   2   3   0 1103.98 65.1918   9
  -2   3   0 1004.15 71.9885  14
  -2  -3   0 1129.37 56.0101  28
  -2   3   0 1153.21 69.4502  27
  -2   3   0 1091.26 76.9468  16
  -2   3   0 1089.05 88.5847  30
   2  -3   0 1075.33 60.3702   7
  -2   3   0 1092.84 58.3384   2
  -2   3   0 916.241 72.5018  10
   2  -3   0 1141.84 60.5973   3
   2  -3   0 1079.15 53.7942  22
  -2  -3   0 1060.30 70.8506  13
  -2   3   0 1015.42 57.1238  28
   2   3   0 1068.74 65.0448  16
  -2  -3   0 1086.77 71.2297  14
  -2   3   0 1006.34 57.3301  26
  -2   3   0 1113.69 65.6813  19
   2   3   0 1169.80 71.0270  11
   2   3   0 1128.17 71.5334  12
  -2  -3   0 1118.54 63.9182   4
  -2  -3   0 1183.06 77.7599  31
  -2  -3   0 1005.68 47.9244   6
  -3  -3   0 42.5431 11.4527  14
  -3  -3   0 38.6607 8.79019  22
  -3  -3   0 33.2458 11.4735  27
   3  -3   0 28.5148 8.32205  13
   3  -3   0 28.9623 9.28393   8
   3   3   0 48.5242 12.5102  12
  -3   3   0 31.3693 10.6663   1
  -3   3   0 36.1825 10.7148  27
  -3   3   0 33.0240 11.1471  14
  -3  -3   0 29.7213 7.69146  28
  -3   3   0 38.1958 10.3754  29
  -3   3   0 27.5805 12.9641  16
   3  -3   0 37.7112 16.4517  15
   3   3   0 20.6906 11.2591  11
   3  -3   0 16.2975 10.3947   5
  -3   3   0 30.8207 8.30117  10
  -3  -3   0 33.8214 8.76798  25
  -3   3   0 16.4445 6.84069   2
  -3  -3   0 34.6038 11.0881  23
  -3   3   0 40.5539 16.3645  30
  -3  -3   0 45.8063 9.59416   4
  -3  -3   0 41.8188 14.0089  31
  -3  -3   0 33.5938 8.70131  29
  -3  -3   0 30.3656 7.28970   1
   3  -3   0 27.9056 9.73586  11
  -3  -3   0 27.4316 11.9560  21
  -3   3   0 27.7354 8.35169  28
   3   3   0 37.2520 11.8989   9
  -4   3   0 658.523 44.8269  28
   4  -3   0 651.859 54.5760   5
  -4   3   0 620.633 50.8729  27
   4  -3   0 611.335 70.5213  15
   4  -3   0 682.321 45.4412   3
  -4  -3   0 633.073 52.2877  21
   4  -3   0 681.283 51.7370  11
  -4  -3   0 573.521 45.1096  23
  -4   3   0 668.475 72.4309  30
  -4  -3   0 651.966 54.5581  14
  -4  -3   0 582.623 51.8174  27
   4  -3   0 638.715 46.1239   8
  -4   3   0 584.866 54.7207  14
   4   3   0 646.222 55.1336  24
  -4  -3   0 552.881 60.3056  30
  -4  -3   0 627.428 38.9713  22
  -4  -3   0 681.827 45.3858   4
  -4   3   0 721.971 54.3304   1
  -4   3   0 558.163 51.1914  20
  -4   3   0 714.103 52.0487  29
  -4   3   0 689.639 51.6550  19
  -4  -3   0 694.337 45.6476   1
  -4  -3   0 607.326 42.1061  28
   4   3   0 676.583 52.3716   9
   4   3   0 677.167 51.5640  12
   4   3   0 610.440 56.0016  11
  -4  -3   0 634.878 47.3069  29
  -5  -3   0 34.4708 18.6503  31
  -5  -3   0 69.3296 16.5119  29
   5   3   0 61.4087 23.6220  11
   5  -3   0 51.6023 28.7170  15
   5  -3   0 81.3701 15.1301   8
  -5  -3   0 47.2841 18.8244  14
  -5  -3   0 76.0789 16.3528  28
  -5   3   0 60.9232 19.4861  14
   5   3   0 47.9653 24.4199  15
  -5   3   0 48.3861 18.7892  19
   5   3   0 74.2816 19.8482  24
  -5   3   0 56.7058 17.2394  28
  -5   3   0 41.6070 17.0359  27
   5  -3   0 88.0772 20.4416  11
  -5  -3   0 66.3732 18.4078  27
  -5   3   0 90.6010 22.5123  29
  -5  -3   0 61.9599 19.1874  21
  -5  -3   0 59.5184 14.9551  23
   5   3   0 109.693 22.9852   9
   5  -3   0 57.5712 15.0816   3
  -6  -3   0 39.4464 19.8879  20
  -6  -3   0 3.41607 17.7361  27
  -6   3   0 -4.1937 24.9325  14
  -6   3   0 12.4584 21.9831   1
   6   3   0 5.67604 23.8070  15
   6   3   0 -6.7651 21.7877  24
  -6  -3   0 26.9489 16.7734  21
  -6  -3   0 3.04066 13.1168  29
   6   3   0 -10.671 20.3778  11
   6  -3   0 12.1319 25.9884  15
  -6  -3   0 17.7820 23.2034  31
   6   3   0 15.0156 23.2952   9
  -6   3   0 30.5348 26.8513  19
  -6  -3   0 3.34108 18.0286  14
  -6   3   0 -4.2869 24.4486  27
  -6   3   0 -4.1985 26.0666  30
  -6  -3   0 19.3832 16.1985  28
   6  -3   0 -8.4810 18.0552   3
  -6   3   0 20.0525 14.2202  28
  -6   3   0 25.2354 23.5212  29
   0  -4   0 346.427 26.3803  31
   0   4   0 333.204 29.5875  16
   0   4   0 335.688 22.0951   1
   0   4   0 335.250 28.0059  12
   0   4   0 313.947 21.7476  11
   0  -4   0 337.229 25.5342   4
   0  -4   0 292.064 27.4590  21
   0   4   0 374.982 26.3600   2
   0  -4   0 390.424 25.3153   8
   0  -4   0 366.182 33.8308  13
   0  -4   0 349.122 24.3391  22
   0   4   0 313.170 24.5648   9
   0  -4   0 322.990 21.9694  27
   0   4   0 379.560 24.9973  24
   0  -4   0 309.725 24.6434   7
   0  -4   0 367.383 26.5066  23
  -1  -4   0 207.827 12.9435  28
   1   4   0 246.215 20.5905   9
  -1  -4   0 181.918 19.4458  23
  -1  -4   0 244.277 18.3570   7
   1   4   0 212.469 21.6216  12
   1  -4   0 198.378 16.9561   4
  -1  -4   0 208.458 20.9562  31
  -1   4   0 189.196 18.5406   2
  -1   4   0 206.564 28.2671  30
  -1  -4   0 216.158 16.3966  14
  -1  -4   0 178.197 15.9294  27
  -1   4   0 202.053 18.5262  19
   1   4   0 206.705 18.4568  24
   1   4   0 245.620 19.8067  16
  -1   4   0 202.754 17.7911  12
   1  -4   0 184.295 16.3764  23
   1  -4   0 154.995 15.2301  22
   1  -4   0 150.213 21.9135  13
  -1  -4   0 221.532 22.1075  21
  -1  -4   0 190.028 18.1154   4
  -1  -4   0 194.352 17.7682  22
  -1  -4   0 221.799 23.9420  13
  -1  -4   0 194.820 12.8503  29
   1  -4   0 193.022 14.3353  31
   1  -4   0 187.190 17.1205   7
   1  -4   0 224.848 17.6947  21
   1   4   0 197.306 17.3324  11
   1   4   0 208.764 18.7959   2
   2  -4   0 93.5710 14.5746   5
  -2   4   0 88.5683 13.6198   1
   2   4   0 97.7822 14.2800   2
   2  -4   0 94.9287 15.6094  13
   2  -4   0 83.6853 9.08978  23
  -2  -4   0 106.541 16.4829  31
   2  -4   0 103.175 10.0374  22
  -2  -4   0 91.5644 12.8514   4
  -2  -4   0 107.141 13.1425  14
  -2   4   0 68.8659 16.6152  16
  -2  -4   0 88.1555 9.66303  25
  -2   4   0 82.2993 9.23518  12
   2  -4   0 106.080 12.8341   8
  -2  -4   0 125.367 14.2747  22
  -2   4   0 108.119 15.5972  19
   2  -4   0 93.6455 12.8043   3
   2   4   0 87.5512 13.9488  11
   2   4   0 96.4463 16.2575   9
  -2  -4   0 94.7369 15.1306  13
  -2  -4   0 94.6853 9.84157  29
  -2   4   0 126.035 15.6870  29
  -2   4   0 70.1645 8.51877  10
   2   4   0 95.5465 10.3262  16
   2  -4   0 101.965 12.5337   7
  -2  -4   0 84.6307 12.7421  27
   2   4   0 110.310 15.2485  24
  -2   4   0 105.632 13.7731   2
  -2  -4   0 109.066 12.6984   7
   2   4   0 90.6440 15.7676  12
  -2  -4   0 94.4753 10.1389  28
  -2  -4   0 129.737 18.8111  21
  -2   4   0 96.5148 19.7699  30
  -3   4   0 19.6605 14.6204  16
  -3  -4   0 34.3655 12.5495  27
  -3  -4   0 16.7695 7.33033  29
  -3  -4   0 30.1690 12.6770  21
   3   4   0 6.73469 12.3605  12
  -3   4   0 8.52226 11.9450  14
  -3  -4   0 21.0561 12.0762  23
  -3  -4   0 13.3331 7.25069  25
   3  -4   0 27.4816 12.1296   3
  -3   4   0 21.3561 12.5617   1
  -3  -4   0 24.1853 8.54745  28
  -3   4   0 19.5699 12.5177  19
  -3   4   0 32.0135 11.8176  29
   3  -4   0 18.5526 9.22543  13
  -3   4   0 13.8769 11.4733   2
  -3  -4   0 40.6908 11.5306  14
   3  -4   0 -5.3083 11.4511  15
   3   4   0 8.42683 11.9362  11
   3  -4   0 47.4759 12.3640   8
  -3   4   0 18.4752 8.87473  28
   3  -4   0 9.13253 5.77345   7
   3  -4   0 20.8277 10.9543   5
  -3   4   0 30.5328 16.5052  30
  -3  -4   0 19.5854 9.09216   4
   3   4   0 30.1194 13.1867   9
  -3  -4   0 56.3343 16.8030  31
   3   4   0 25.4152 12.4116  24
  -3  -4   0 36.4445 10.0904  22
  -4  -4   0 9.99578 14.2418  31
  -4  -4   0 8.70865 12.4161  27
  -4  -4   0 -5.4322 9.42640  22
   4   4   0 9.12983 16.4368  11
  -4  -4   0 11.5680 10.4163  29
   4  -4   0 -8.4544 16.1124  15
   4   4   0 13.8992 13.9399   9
  -4   4   0 18.7627 13.2701  29
  -4   4   0 6.90220 11.9949  27
  -4  -4   0 9.18001 13.2613  21
   4  -4   0 -1.8096 9.80759   8
  -4   4   0 5.25432 17.5354  16
  -4  -4   0 13.6346 13.9010  14
  -4   4   0 -2.5761 11.0864  28
   4  -4   0 9.19040 14.6187   5
   4   4   0 1.95728 14.0204  12
  -4  -4   0 4.40036 10.2548   4
  -4   4   0 13.5376 22.9808  30
  -4   4   0 -10.708 16.6016  14
  -4  -4   0 -4.1722 11.3614  23
  -4   4   0 -2.6806 17.1120   1
   4   4   0 9.43569 14.9384  15
  -4  -4   0 1.88600 8.94435  28
  -5  -4   0 43.3360 18.6545  27
   5   4   0 107.504 27.1890  15
  -5   4   0 88.9761 24.6104  27
  -5   4   0 84.4202 25.6889  14
   5  -4   0 70.0274 15.8149   8
   5   4   0 91.2482 23.2781   9
   5  -4   0 64.6743 21.8744   5
  -5   4   0 7.20904 34.6274  30
  -5  -4   0 67.1778 21.8940  14
  -5   4   0 70.2782 21.2325  29
   5  -4   0 42.3760 17.5156   3
  -5  -4   0 91.7895 18.6737  23
   5   4   0 52.8505 22.1649  11
  -5   4   0 44.6545 23.6621  19
  -5  -4   0 61.7793 15.1196  28
  -5  -4   0 65.6970 20.7807  21
  -5   4   0 145.650 23.5052  28
   5   4   0 81.6911 22.3679  24
  -5   4   0 46.4182 22.1309   1
   0  -5   0 2.52327 6.39223   7
   0   5   0 -0.5346 3.71874   1
   0   5   0 8.65786 5.17004  24
   0   5   0 7.58255 10.2443  16
   0  -5   0 -9.4961 6.46916   4
   0   5   0 4.31381 3.20258  11
   0  -5   0 -1.3067 6.70134  21
   0   5   0 2.48779 7.46555  12
   0  -5   0 3.26561 7.64682  22
   0   5   0 -1.8526 7.94983   2
   0  -5   0 0.85114 5.55209  31
   0  -5   0 -2.8979 2.87815  27
   0  -5   0 1.11440 4.51431   8
   0  -5   0 -5.2744 11.3852  13
   0  -5   0 -10.473 8.48014  23
   1  -5   0 12.7636 7.02721  22
  -1   5   0 1.88019 12.0864  16
   1  -5   0 7.76962 6.70769   8
   1  -5   0 15.7610 7.38817  23
   1   5   0 14.8156 9.54791  12
   1   5   0 10.1213 6.36623  11
  -1  -5   0 6.93062 9.59163  13
  -1  -5   0 10.8221 8.19982  22
  -1   5   0 6.72605 3.44524  24
   1  -5   0 6.49394 6.69605   7
  -1  -5   0 7.59011 3.50472   3
  -1  -5   0 6.64327 8.68628  21
  -1  -5   0 1.77836 7.74708  23
   1   5   0 9.60618 8.85730  16
   1   5   0 9.59381 8.84865   2
  -1   5   0 8.65364 2.58890  11
   1   5   0 2.19598 6.73374  24
  -1  -5   0 11.6512 8.67176  31
  -1   5   0 15.8491 8.67895  19
   1  -5   0 10.0214 6.89380   3
  -1   5   0 11.9609 7.44517  12
   1   5   0 27.4020 10.5216   9
  -1   5   0 15.2629 10.8929   2
  -1   5   0 2.90441 6.31525   1
   1  -5   0 5.19260 9.93030  13
  -1  -5   0 12.9374 5.69155  27
  -1  -5   0 14.3170 8.73973   4
  -1  -5   0 10.7258 3.44517  28
  -1  -5   0 12.8431 7.51994   7
  -1  -5   0 4.02769 3.95836  14
   1  -5   0 0.95246 5.59590  21
  -2  -5   0 282.560 24.8958  22
   2   5   0 275.999 27.7581  24
  -2   5   0 233.628 25.4210   1
   2   5   0 311.385 28.7755   2
   2  -5   0 296.980 21.1336  22
  -2  -5   0 248.506 19.1314  28
  -2  -5   0 265.250 25.3677  27
   2   5   0 304.343 28.0399  11
   2  -5   0 266.593 25.4830   8
  -2   5   0 328.692 42.4836  30
   2  -5   0 304.831 31.7136  13
  -2  -5   0 246.730 25.2169   4
   2  -5   0 283.177 24.5266   3
  -2  -5   0 287.677 25.1997   7
   2   5   0 286.032 28.1633   9
   2   5   0 272.588 30.4509  12
   2  -5   0 322.643 25.2216   7
  -2   5   0 279.824 23.2434  12
  -2  -5   0 278.629 24.6974  14
  -2  -5   0 285.763 30.7124  13
   2   5   0 270.909 23.6625  16
  -2  -5   0 294.840 31.5476  31
   2   5   0 269.312 24.9051  15
  -2  -5   0 288.108 30.7954  21
  -2   5   0 266.455 26.3664   2
  -2   5   0 326.483 35.8066  16
   2  -5   0 302.581 27.3222   5
  -2   5   0 274.190 28.1844  19
  -3   5   0 38.4754 18.4184  19
  -3   5   0 87.6393 18.0894   1
  -3   5   0 73.8332 17.6882   2
  -3  -5   0 40.7685 13.5112  27
  -3  -5   0 59.9905 13.8716   4
  -3   5   0 40.8699 22.5405  30
  -3  -5   0 79.7213 14.7455  22
  -3   5   0 90.8860 24.2480  16
   3  -5   0 61.7797 15.9329   5
   3  -5   0 72.5467 14.8003   3
   3  -5   0 31.9089 8.16750   7
  -3  -5   0 67.3932 11.4409  28
   3   5   0 70.4013 18.9642  12
  -3  -5   0 49.6167 13.8150  14
   3   5   0 56.4038 16.0083  11
  -3   5   0 31.1660 15.4748  29
  -3  -5   0 51.2379 14.8762  23
  -3  -5   0 86.4664 17.0462  13
   3  -5   0 63.0483 13.8110   8
  -3  -5   0 50.8490 18.6010  31
   3  -5   0 73.3190 15.5701  13
   3   5   0 72.7986 16.6288  24
   4   5   0 65.8592 21.0080   9
   4  -5   0 92.2498 20.0832   3
   4  -5   0 99.4845 18.4080   8
  -4  -5   0 69.7644 17.8592  14
   4   5   0 57.6827 22.4034  11
  -4   5   0 71.1411 28.9358  30
  -4   5   0 79.7765 20.6717  29
  -4   5   0 97.8474 26.6588  19
  -4  -5   0 93.4198 16.0343  22
  -4   5   0 69.2018 26.5524  16
  -4  -5   0 94.5093 18.7124  23
   4   5   0 94.6184 23.2203  24
  -4  -5   0 78.2363 17.8955  27
   4   5   0 71.6835 21.4068  12
  -4  -5   0 68.8697 15.1315   4
   4  -5   0 63.2749 18.8575   5
  -4  -5   0 78.0413 21.2316  21
  -4  -5   0 73.3778 24.2164  31
  -4   5   0 84.5133 23.1505   1
  -4  -5   0 78.3663 14.2862  28
   5   5   0 -9.4273 23.7825  24
  -5  -5   0 2.91681 16.6336  27
   5  -5   0 14.5407 14.4263   3
  -5  -5   0 5.63553 13.7731  23
  -5  -5   0 10.9279 12.1697  28
  -5   5   0 8.34983 24.3281   1
   5   5   0 16.4349 22.4298  11
  -5   5   0 -4.3098 19.8100  29
  -5   5   0 -4.2288 28.4416  30
   5   5   0 -3.7847 18.9781   9
  -5  -5   0 2.76226 17.5868  14
  -5  -5   0 9.25662 16.4228  21
   5  -5   0 -7.2314 13.9909   8
  -5  -5   0 3.33999 21.4998  31
   0  -6   0 276.758 26.8232  23
   0   6   0 240.860 21.5655  24
   0  -6   0 250.270 23.7767  22
   0   6   0 280.639 29.2225  12
   0   6   0 276.996 27.5018   2
   0  -6   0 251.745 31.9975  13
   0  -6   0 246.553 23.2721   8
   0  -6   0 279.751 25.3842   4
   0  -6   0 258.974 24.7985   7
   0   6   0 227.490 18.8090   1
   0  -6   0 273.921 27.9441  21
   0   6   0 268.239 33.1880  16
   0  -6   0 309.312 21.0693   3
   1  -6   0 22.3498 10.1084   7
   1   6   0 55.5863 17.0087   9
  -1   6   0 49.2095 13.1064  12
  -1   6   0 49.8701 17.6730  16
  -1  -6   0 53.1409 12.1226   4
  -1  -6   0 52.9795 12.4805   7
   1   6   0 33.8017 14.2431  16
  -1   6   0 55.7022 10.7107   1
  -1  -6   0 38.3041 13.1816  31
   1   6   0 21.6110 10.5525  24
   1  -6   0 26.2775 10.5291  23
  -1  -6   0 72.9455 19.9293  13
  -1  -6   0 40.2775 12.9780  22
  -1   6   0 62.7060 14.8868   2
   1  -6   0 39.2016 11.0659  22
   1   6   0 38.8751 10.0523  11
   1   6   0 48.7730 15.3309   2
   1  -6   0 41.7436 10.9494   8
   1  -6   0 14.7083 16.0132  13
   1   6   0 38.0721 14.1193  12
  -1  -6   0 50.3453 14.4873  23
  -1   6   0 31.9952 13.7666  19
  -1  -6   0 37.8806 15.5705  21
   1  -6   0 45.6725 11.1837  21
   1  -6   0 38.7038 9.88825   3
   2  -6   0 189.246 20.8726   3
  -2  -6   0 189.878 21.9686   4
   2   6   0 174.023 24.1336  24
   2  -6   0 172.842 17.6093  22
  -2  -6   0 184.012 20.9009   7
   2   6   0 206.611 21.4505  16
   2  -6   0 176.707 21.3504   7
   2  -6   0 190.343 27.9966  13
  -2  -6   0 165.952 25.0309  31
   2   6   0 157.664 21.8423  11
   2   6   0 138.528 24.2064   2
  -2  -6   0 186.752 22.6042  22
  -2   6   0 206.446 23.4631   1
  -2  -6   0 134.887 22.0348  23
   2  -6   0 194.515 21.6045   5
  -2  -6   0 139.737 25.3378  21
   2   6   0 147.048 23.6274   9
  -2   6   0 122.460 24.0253  19
  -2  -6   0 140.315 25.5136  13
  -2   6   0 185.767 26.4348   2
  -3   6   0 33.1725 15.9555   1
   3  -6   0 11.3843 12.7907  13
  -3   6   0 10.0117 12.8799   2
   3   6   0 -2.9776 16.0626   9
   3  -6   0 -2.0738 10.5693   8
  -3   6   0 6.14142 16.7288  19
  -3  -6   0 9.90556 15.7359  31
  -3  -6   0 10.9610 14.7742  13
  -3   6   0 13.8618 21.6818  16
   3  -6   0 9.78151 12.9177   5
   3   6   0 15.0863 16.7496  11
   3   6   0 19.8528 19.0618  12
  -3  -6   0 41.8188 13.0972  27
  -3   6   0 27.4037 24.6967  30
   3  -6   0 -2.3386 11.9378   3
   3   6   0 4.85830 14.4953  24
  -3  -6   0 3.59526 9.49052   4
  -3  -6   0 -2.6397 15.5359  23
  -3  -6   0 23.7819 15.0456  21
  -3  -6   0 10.1679 11.3784  22
   4  -6   0 20.7841 15.8987   5
   4  -6   0 9.45504 11.6260   8
  -4  -6   0 3.03324 18.8078  21
  -4  -6   0 -7.8403 14.2378  22
   4   6   0 3.12633 21.8136  11
   4  -6   0 5.59331 14.0705   3
  -4   6   0 -3.5858 20.0971   1
  -4  -6   0 14.2893 15.7789  23
   4   6   0 -19.796 20.2572  12
  -4  -6   0 18.6452 13.7551   4
  -4   6   0 -8.4518 29.8763  16
   4   6   0 -6.2515 22.8264  24
  -4  -6   0 24.5240 20.7727  31
  -4  -6   0 -2.5494 16.4852  27
  -4   6   0 4.08690 22.5612  19
  -4   6   0 8.11799 22.9019  30
   5   6   0 206.757 38.0780  24
  -5  -6   0 229.704 36.6813  21
  -5   6   0 272.177 47.8185   1
   5   6   0 213.042 37.4513   9
   5  -6   0 239.597 29.3391   8
   5  -6   0 210.436 29.4255   3
  -5  -6   0 259.383 34.2089  23
   5   6   0 188.092 44.7132  11
  -5  -6   0 248.284 28.5371  22
  -5   6   0 172.300 52.0355  30
  -5  -6   0 225.389 41.2853  31
  -5  -6   0 205.744 36.5952  27
  -5   6   0 198.322 43.9102  19
   0  -7   0 23.8011 18.2464  13
   0   7   0 -2.1184 15.3342  12
   0  -7   0 2.40189 10.3890  22
   0   7   0 15.3194 14.3562   2
   0   7   0 2.51822 18.7456  16
   0  -7   0 -5.7957 10.7228   7
   0  -7   0 -4.4023 10.7586  23
   0  -7   0 -10.768 10.5407   4
   0  -7   0 5.65010 11.2070  21
  -1  -7   0 59.2181 14.9359   7
   1  -7   0 72.6576 14.6011   8
  -1  -7   0 113.681 19.5419  22
  -1   7   0 90.4241 18.3518  12
   1  -7   0 71.4307 15.1247  23
  -1   7   0 92.2036 17.7212  19
  -1  -7   0 63.8186 15.5806   4
   1  -7   0 42.3614 21.0664  13
  -1  -7   0 78.0635 20.1041  21
   1   7   0 75.5951 17.3885  24
   1  -7   0 72.6815 13.7286   3
  -1   7   0 73.8350 19.7948   2
   1  -7   0 109.046 18.0648   7
   1  -7   0 65.1651 13.9951  22
   1   7   0 95.8300 22.3505  16
  -1  -7   0 78.4318 19.8466  23
   1   7   0 87.1842 22.0325   2
  -1   7   0 56.2124 24.3244  16
   1   7   0 70.7165 24.0369  12
  -1  -7   0 88.7672 25.2997  13
   2  -7   0 45.8515 13.6595   3
  -2  -7   0 62.3365 21.4489  13
  -2  -7   0 45.3486 20.2672  21
  -2   7   0 89.9406 28.8895  16
   2   7   0 91.9982 24.4529   2
   2  -7   0 66.0567 15.5828   8
  -2   7   0 20.2588 14.2403   1
  -2  -7   0 62.7629 21.1034  23
   2   7   0 44.5883 23.1362  12
  -2  -7   0 57.0895 19.3127  31
  -2   7   0 55.1755 21.5201   2
  -2   7   0 24.7875 16.5067  19
   2   7   0 30.7625 17.4678   9
   2  -7   0 30.8822 15.7521  13
   2  -7   0 54.2043 15.6717   7
   2   7   0 52.6173 18.5319  24
  -3  -7   0 42.2548 18.4852  22
  -3   7   0 18.1472 29.1752  16
  -3   7   0 34.7252 18.8842   1
   3  -7   0 15.5274 13.7578   3
  -3  -7   0 10.9045 14.1947   4
   3  -7   0 21.4805 14.0654   8
  -3   7   0 11.5512 24.4831  19
   3   7   0 38.2815 24.0125   9
   3   7   0 23.8470 26.1809  12
  -3  -7   0 19.9560 19.2505  21
   3   7   0 13.4427 22.6805  24
  -3  -7   0 9.20541 18.9748  31
   4  -7   0 3.17553 16.8393   3
  -4  -7   0 -3.9919 24.9911  31
   4  -7   0 -2.8170 12.8256   8
   4   7   0 -5.4670 38.5551  11
  -4   7   0 -5.2667 25.2908  19
  -4  -7   0 24.3512 12.4223   4
   4   7   0 35.8447 25.3106  12
   4   7   0 -13.965 24.4115   9
  -4   7   0 -29.241 42.2327  16
  -4  -7   0 -16.939 19.8090  22
  -4   7   0 -8.6133 26.3201   1
  -4  -7   0 -14.700 18.8684  23
   4   7   0 -4.5957 29.5967  24
   0   8   0 61.2675 25.3320   2
   0  -8   0 58.5765 16.1524  21
   0   8   0 39.8557 24.5959  16
   0  -8   0 33.9187 14.8992  23
   0  -8   0 62.2771 24.7918  13
   0   8   0 28.9846 20.5606  12
   0  -8   0 19.3835 13.6658  22
  -1  -8   0 135.304 18.3895   7
  -1  -8   0 168.530 27.4508  23
  -1  -8   0 215.352 29.1857  21
  -1   8   0 203.211 38.8571  16
   1  -8   0 178.782 22.5164   7
   1   8   0 250.037 39.6918  16
   1  -8   0 168.766 20.9091  22
  -1   8   0 136.283 24.6479  12
  -1  -8   0 179.783 36.8514  13
  -1  -8   0 178.056 24.1362  22
   1  -8   0 175.343 30.0849  13
  -1   8   0 192.472 35.1885   2
   1   8   0 208.466 33.3141   2
   1   8   0 182.807 35.6522  12
  -2  -8   0 102.620 26.5514  21
  -2  -8   0 93.1824 27.2013  23
   2  -8   0 57.9944 13.9320   8
   2   8   0 91.3606 37.3956  12
   2   8   0 37.1942 23.4773  24
  -2  -8   0 9.20316 25.1817  13
   2  -8   0 58.1259 19.9243  13
  -2   8   0 -4.6968 18.2847   2
   2  -8   0 61.3634 15.4657   3
  -2   8   0 58.6675 23.0749  19
  -2   8   0 44.1431 31.3565  16
  -3  -8   0 87.4688 19.2667   4
  -3  -8   0 91.0866 35.0550  21
  -3   8   0 230.589 39.4649  19
   3  -8   0 102.643 20.6153   3
  -3   8   0 259.562 59.8724  16
  -3  -8   0 95.9992 29.8534  22
  -3  -8   0 -8.1565 29.3546  31
   3   8   0 89.3059 42.0833  24
   0   9   0 4.78791 33.1066  16
   0   9   0 -5.2335 22.0234   2
   0   9   0 18.0652 21.3386  12
   0  -9   0 7.45674 10.8243  23
   0  -9   0 5.82151 12.8087  22
  -1  -9   0 -6.6493 16.2494  23
  -1  -9   0 -3.8121 13.6926  22
  -1   9   0 16.8077 32.4821  16
   1   9   0 35.3241 31.6263  12
   1  -9   0 -3.0463 15.2114  13
  -1   0   1 2747.89 135.086  29
   1   0   1 2849.29 128.184  26
  -1   0  -1 2509.31 196.006  30
  -1   0  -1 2678.18 153.602  21
   1   0   1 2771.61 134.041   9
  -1   0   1 2563.14 164.523  31
  -1   0  -1 2455.98 147.387  27
  -1   0   1 2524.74 152.481  14
   1   0  -1 2478.50 131.608   9
   1   0  -1 2510.29 160.131  12
   1   0  -1 2603.91 126.125   3
  -1   0  -1 2686.34 127.165  28
  -1   0  -1 2490.77 141.744  29
  -1   0  -1 2677.67 154.257  23
  -1   0  -1 2757.36 145.001   1
  -1   0   1 2459.14 123.485  28
   1   0   1 2841.61 148.994  24
  -1   0   1 2600.61 153.026  21
  -1   0   1 2449.33 136.949  19
  -1   0  -1 2173.15 134.493  20
  -1   0  -1 2794.14 160.084  14
  -1   0  -1 2463.45 157.838  16
  -1   0   1 2569.99 140.640   1
   1   0  -1 2783.11 145.900  11
  -1   0   1 2617.06 112.553   6
   1   0   1 2508.42 155.211  11
  -2   0  -1 674.000 44.1758  21
  -2   0   1 678.154 42.9933  29
  -2   0   1 704.496 38.9640  23
  -2   0  -1 629.472 42.6297   1
   2   0  -1 698.371 47.9624  11
   2   0  -1 685.075 37.6163   3
  -2   0   1 728.171 48.9755  31
  -2   0  -1 655.933 51.8883  10
  -2   0   1 617.271 38.1320  28
  -2   0  -1 699.068 46.6699  14
  -2   0  -1 673.480 40.8319  23
   2   0  -1 725.555 42.6041   9
   2   0   1 707.883 39.2804   8
  -2   0   1 657.745 41.3439  19
  -2   0  -1 699.991 37.6294  28
   2   0   1 677.638 40.7119   9
  -2   0  -1 716.945 56.4114  30
   2   0   1 683.129 37.0668  26
   2   0  -1 681.414 44.1839  12
   2   0   1 681.402 47.5817  11
  -2   0  -1 718.152 40.9132   4
  -2   0  -1 630.287 41.2553  29
  -2   0   1 677.491 42.9822   1
   2   0  -1 735.656 44.1757  24
  -2   0  -1 700.145 48.8622  31
   2   0   1 702.916 44.3465  24
  -2   0   1 742.023 44.6599  21
  -2   0   1 707.000 34.8828   6
   2   0   1 741.601 47.5281   5
   2   0   1 706.607 34.8696  17
   2   0   1 650.574 39.1884   3
  -2   0   1 686.811 35.5558  22
  -2   0  -1 684.099 41.1882  19
  -2   0   1 726.831 44.8357  25
  -2   0  -1 689.619 45.5447  16
  -2   0   1 627.896 48.2804  14
  -3   0   1 1130.21 71.0069  25
   3   0   1 1090.56 60.5264  17
  -3   0  -1 1170.11 68.7923  23
   3   0  -1 1080.39 67.6230   9
   3   0  -1 1153.95 72.5945  24
  -3   0  -1 1084.69 65.6008   4
  -3   0   1 1150.10 69.6577   1
   3   0  -1 1128.39 63.3618   8
   3   0   1 1162.95 71.2576  24
  -3   0  -1 1075.33 82.9688  10
  -3   0   1 1135.98 74.1538  27
  -3   0  -1 1059.57 70.2818  16
  -3   0   1 1184.32 66.4865  19
   3   0   1 1189.69 74.5201   5
   3   0   1 1131.37 63.4319   8
  -3   0   1 1053.02 67.7790  21
  -3   0   1 1052.13 55.8563   6
  -3   0  -1 1033.38 69.1411   1
  -3   0  -1 1119.27 71.0619  21
  -3   0   1 1068.45 52.8722  22
   3   0  -1 1118.41 60.8042   3
   3   0   1 1158.63 64.5741   9
   3   0  -1 1048.24 76.7834  11
  -3   0   1 1222.42 78.4843  31
   3   0   1 1125.19 75.6171  11
  -3   0  -1 1081.44 59.9148  28
   3   0   1 1162.19 60.8937   3
  -3   0  -1 1062.69 74.3345  14
  -3   0  -1 1145.70 67.1799  19
   3   0  -1 1033.67 70.9415  18
  -3   0  -1 1080.86 77.0540  31
   3   0   1 1130.31 59.9528  26
  -3   0   1 1088.38 68.4555  29
  -3   0  -1 1146.84 66.4924  29
  -3   0   1 1159.64 61.1531  23
   3   0  -1 1138.54 70.1977  12
  -3   0  -1 1069.05 65.8366  20
   3   0  -1 1134.36 97.2334  15
   4   0   1 72.8216 11.2151   3
  -4   0   1 36.3554 13.8592  29
  -4   0  -1 49.5839 16.1080  31
  -4   0   1 32.0683 11.0704  21
  -4   0  -1 76.4848 14.5913  20
  -4   0   1 60.2651 13.0249  19
  -4   0  -1 29.7328 20.8906  30
  -4   0   1 44.8794 16.8991  27
  -4   0  -1 27.7111 16.4534  14
   4   0   1 48.4802 15.7926  11
   4   0   1 72.2361 14.5915  24
  -4   0   1 71.7463 15.6716  25
   4   0   1 44.3701 12.4192   9
   4   0  -1 67.9803 13.3745   9
  -4   0  -1 87.0504 14.8901  28
  -4   0   1 32.4013 16.2399  31
  -4   0  -1 72.4369 16.9064  10
   4   0  -1 70.1658 11.4972   3
  -4   0   1 50.7930 13.9898   1
  -4   0  -1 85.1318 15.1192   1
  -4   0  -1 39.3629 6.77448   4
  -4   0  -1 55.4882 12.1123  19
   4   0  -1 65.3860 21.9773  15
  -4   0   1 71.5180 11.6969   6
   4   0   1 50.9608 14.4035   5
  -4   0  -1 46.5482 15.5774  27
  -4   0  -1 67.1027 13.4115  21
   4   0  -1 85.9946 15.5059  24
   4   0  -1 71.8470 16.7153  11
  -4   0   1 52.3334 8.00290  23
  -4   0  -1 41.0126 13.6161  29
   5   0   1 572.064 52.4980  11
   5   0   1 572.847 38.4080   3
  -5   0   1 604.422 45.5306  19
  -5   0  -1 521.313 45.1507  20
  -5   0   1 537.315 46.1069   1
   5   0  -1 584.226 54.7123  11
   5   0  -1 597.015 48.1177  24
   5   0  -1 566.165 38.5664   3
  -5   0  -1 542.266 48.0547   1
   5   0  -1 545.160 69.0899  15
   5   0   1 422.161 45.8417  24
  -5   0  -1 537.811 45.3792  19
   5   0   1 567.980 44.0574   9
   6   0   1 26.7416 28.4089  15
  -6   0  -1 48.6581 22.9473  14
  -6   0  -1 3.30381 21.6080  31
   6   0  -1 46.8406 19.4223  24
   6   0   1 45.4371 23.9812  11
   6   0   1 42.8466 19.4314  24
   6   0  -1 19.5162 22.0007  11
  -6   0   1 38.2111 19.7666   1
  -6   0   1 3.03555 28.3930  30
  -6   0  -1 9.91488 17.2826  19
  -6   0  -1 3.59436 30.2103  30
  -6   0  -1 22.7132 19.7378  29
  -6   0   1 25.8901 17.1476  29
   6   0  -1 21.5618 13.6750   3
   6   0  -1 40.5991 29.6448  15
  -6   0  -1 23.4836 21.0110   1
  -6   0  -1 26.3729 17.8363  20
  -6   0   1 34.9601 19.4285  27
  -6   0  -1 43.7714 16.2948  28
  -6   0  -1 35.9224 18.6985  27
  -6   0   1 28.8910 16.9396  20
  -6   0   1 2.70040 18.1416  31
  -1  -1  -1 2390.84 113.267  28
  -1   1   1 2345.94 112.351  22
  -1   1   1 2482.51 116.544  28
  -1  -1  -1 2398.95 150.265  31
   1   1  -1 2483.53 179.540  15
  -1   1   1 2382.40 133.503  27
  -1  -1  -1 2390.66 113.226  22
  -1  -1  -1 2357.37 127.910  19
  -1  -1  -1 2390.53 160.540  10
   1  -1   1 2557.14 139.425  11
   1  -1   1 2371.79 128.055   8
  -1   1   1 2484.16 108.325   6
   1   1  -1 2290.06 127.840   9
   1   1  -1 2478.04 141.430  12
  -1  -1  -1 2435.98 126.011  29
  -1  -1  -1 2334.38 141.950  14
  -1   1   1 2394.11 144.334  31
  -1   1   1 2409.06 116.391   2
  -1   1   1 2420.55 131.243  29
  -1  -1  -1 2231.61 125.370  23
  -1  -1  -1 2433.81 132.629  27
  -1  -1  -1 2217.92 132.645   1
  -1  -1  -1 2250.54 135.632   4
  -1   1   1 2500.85 144.938  14
  -1  -1  -1 2559.18 172.801  30
  -1  -1   1 2465.34 112.317  28
  -1  -1   1 2306.50 129.657  23
   1   1   1 2360.77 142.256   5
  -1   1  -1 2114.66 137.273  27
  -1  -1   1 2036.68 117.997   4
  -1   1  -1 2386.63 142.486  16
   1  -1  -1 2479.92 119.575  26
  -1  -1   1 2358.69 132.369  29
  -1   1  -1 2107.50 142.215  14
  -1  -1   1 2507.63 112.748  22
  -1  -1   1 2273.52 151.859  31
   1  -1  -1 2350.14 134.342   5
  -1  -1   1 2394.25 138.090  14
   1   1   1 2472.49 125.602   9
  -1  -1   1 2409.19 139.396  27
   1  -1  -1 2427.14 133.777  31
   1   1   1 2390.92 117.197   2
  -1   1  -1 2273.66 113.265  28
   1  -1  -1 2225.14 130.462  24
   1  -1  -1 2381.82 177.457  15
   1  -1  -1 2197.25 139.745  11
   1  -1  -1 2318.20 114.425   3
  -2   1   1 484.346 26.7728   6
  -2  -1  -1 480.043 26.8911   7
  -2   1   1 454.417 28.5728  21
  -2  -1  -1 442.082 40.9099  30
  -2  -1  -1 468.422 33.2030  21
   2   1  -1 454.340 32.4788   9
  -2  -1  -1 504.360 29.5341  19
  -2  -1  -1 467.563 25.5851  22
   2   1  -1 480.608 35.5340  11
   2   1  -1 557.546 34.4508  24
  -2  -1  -1 477.965 31.1293   4
  -2   1   1 487.115 27.9719  28
  -2  -1  -1 476.731 30.7671  29
  -2  -1  -1 456.516 27.1906  28
   2  -1   1 453.480 32.2685  24
  -2  -1  -1 394.761 34.0254  14
  -2   1   1 490.456 35.8320  14
  -2   1   1 475.540 31.7259   1
  -2   1   1 463.108 30.7307  19
  -2   1   1 496.124 33.1076  27
   2   1  -1 468.371 33.6297  12
  -2   1   1 450.058 26.1508   2
   2  -1   1 488.462 34.3465  11
  -2  -1  -1 443.160 29.1063  23
  -2  -1  -1 464.471 31.1711   1
   2  -1   1 504.189 28.8314   9
  -2   1   1 466.838 34.2099  31
   2   1  -1 514.884 25.9570   3
   2   1  -1 457.420 43.3708  15
   2  -1   1 455.888 29.8319   8
  -2  -1  -1 467.307 32.3107  27
   2  -1   1 462.720 29.1010  17
  -2  -1   1 479.265 29.9335  23
   2  -1  -1 434.406 26.1962   7
   2  -1  -1 466.170 29.6525   8
  -2  -1   1 474.079 33.3736  27
   2   1   1 471.270 33.4305  24
   2   1   1 481.132 32.8739   5
  -2   1  -1 476.677 28.4937  28
  -2   1  -1 502.600 33.3614   1
  -2  -1   1 488.515 28.5407   4
  -2  -1   1 475.657 32.7495  25
  -2  -1   1 480.029 28.7985  28
  -2   1  -1 452.314 35.6442  14
  -2  -1   1 442.415 35.4531  14
  -2   1  -1 469.990 35.4507  31
   2  -1  -1 454.072 31.6212  24
  -2  -1   1 477.203 23.7472   6
   2  -1  -1 453.741 32.6343  18
   2   1   1 479.040 31.1786   9
   2   1   1 483.996 26.1786   3
  -2  -1   1 428.088 36.3185  31
   2  -1  -1 464.234 34.6362  11
  -2  -1   1 484.240 34.0705  21
  -2   1  -1 471.724 32.6610  27
  -2   1  -1 470.598 43.3223  30
  -2   1  -1 516.204 37.6770  10
  -2  -1   1 467.386 27.2207  22
   2  -1  -1 468.954 28.0468   3
   2  -1  -1 460.074 28.0642   9
  -2  -1   1 460.417 31.7626  13
  -2  -1   1 445.653 31.6611  29
   2  -1  -1 441.985 44.8010  15
  -2   1  -1 458.871 32.3127  19
  -2  -1   1 494.803 31.6541   1
   2   1   1 478.931 26.2402   2
  -2   1  -1 484.968 35.0191  16
   2  -1  -1 481.570 33.8992   5
  -2   1  -1 490.365 31.0095  20
  -3  -1  -1 612.711 42.9470  29
  -3   1   1 715.315 47.8176  27
   3   1  -1 668.426 46.1330  12
  -3   1   1 689.629 44.0419  19
   3   1  -1 654.346 50.8914  11
  -3   1   1 656.632 48.2923  31
   3  -1   1 613.485 45.6362  24
   3  -1   1 628.562 39.6257   3
  -3  -1  -1 639.164 40.4280   4
  -3  -1  -1 675.761 40.7960  23
   3   1  -1 606.283 36.1313   3
  -3   1   1 657.738 39.6436  28
  -3  -1  -1 659.181 45.6934  27
  -3  -1  -1 642.508 45.4998  21
   3  -1   1 640.271 40.1678   8
  -3   1   1 667.037 47.0523  25
  -3   1   1 607.707 36.6447   6
  -3  -1  -1 641.257 57.7479  30
   3   1  -1 701.787 48.2549  24
  -3  -1  -1 598.778 43.4223   1
  -3  -1  -1 634.907 53.5668  10
   3  -1   1 673.246 40.6298   9
   3   1  -1 568.464 44.2517   9
   3  -1   1 661.054 49.1894  11
  -3  -1  -1 659.316 48.5833  14
  -3   1   1 611.976 43.6858   1
   3   1  -1 640.131 37.9075   8
  -3  -1  -1 628.716 51.4869  31
  -3  -1  -1 613.083 35.5111  22
   3   1  -1 673.221 62.0736  15
  -3  -1  -1 657.099 41.7235  19
  -3  -1  -1 673.517 38.4910  28
  -3   1   1 660.296 50.2461  14
   3  -1   1 687.745 41.2922  17
  -3   1   1 633.412 40.2817  21
  -3   1  -1 615.549 42.7864  19
  -3  -1   1 658.512 34.3396  22
   3   1   1 647.756 41.6316   9
  -3  -1   1 655.797 45.1830  21
  -3   1  -1 643.087 45.5098   1
   3  -1  -1 679.644 39.9882   8
   3  -1  -1 637.908 38.3527   3
  -3   1  -1 571.272 52.7905  10
   3  -1  -1 618.982 44.5812  24
   3   1   1 696.927 35.9062   3
  -3   1  -1 654.287 49.6999  14
   3   1   1 631.703 45.8336   5
  -3  -1   1 629.684 46.4992  27
  -3   1  -1 601.083 47.7934  31
   3  -1  -1 683.493 39.6641   9
  -3   1  -1 667.367 41.7364  20
  -3  -1   1 641.666 40.2865  23
  -3  -1   1 644.512 50.0583  31
   3   1   1 644.014 44.5341  24
   3  -1  -1 683.134 46.3562   5
  -3  -1   1 577.568 43.9894  25
  -3   1  -1 611.121 45.2236  27
  -3  -1   1 673.454 38.9780  28
   3  -1  -1 687.054 63.1615  15
  -3  -1   1 681.426 43.9915  29
   3   1   1 617.058 48.9680  11
  -3   1  -1 558.389 36.5827   4
  -3  -1   1 674.436 36.2530   4
  -3  -1   1 648.542 34.0753   6
   3  -1  -1 626.865 48.2376  11
  -3  -1   1 650.056 49.2092  14
  -3  -1   1 618.972 42.3519   1
  -3   1  -1 572.088 42.7372  29
  -3   1  -1 646.794 45.8751  16
  -3   1  -1 650.687 39.0323  28
  -4  -1  -1 58.2078 11.6457  19
   4   1  -1 28.4373 9.21408   3
  -4   1   1 44.2458 11.9174  28
   4   1  -1 50.4281 13.2250   9
  -4   1   1 63.2076 12.0179   6
   4  -1   1 33.7037 13.4442  11
  -4   1   1 26.3993 13.7168  31
  -4  -1  -1 46.5488 12.1159   1
  -4  -1  -1 1.95221 12.7566  14
  -4  -1  -1 33.5579 13.0703  29
   4  -1   1 38.9320 12.2610  24
   4  -1   1 57.1554 15.4674   5
   4  -1   1 34.4502 10.0938   9
   4  -1   1 51.1971 11.4264   3
   4  -1   1 48.4379 9.22708   8
   4   1  -1 25.4394 17.4906  15
   4   1  -1 53.0135 16.4237  11
  -4  -1  -1 15.6733 17.9202  30
  -4   1   1 36.8477 11.6257  19
  -4   1   1 15.8216 13.3714  27
  -4   1   1 34.6962 13.6237  29
  -4  -1  -1 38.6525 11.4554  28
  -4  -1  -1 27.0690 9.02969  23
  -4  -1  -1 25.5306 14.1681  27
   4   1  -1 51.8543 15.2218  24
  -4   1   1 20.9627 15.4418  14
  -4  -1  -1 47.3780 8.31908   4
  -4   1   1 61.7554 14.1397   1
  -4  -1  -1 -1.9294 15.6988  31
  -4  -1  -1 44.8724 15.5028  10
  -4   1   1 36.2509 8.84468  21
  -4  -1  -1 10.6863 10.8215  21
   4  -1  -1 52.8209 10.2905   9
  -4   1  -1 34.6709 11.2458  28
   4   1   1 56.7960 13.5415   9
  -4  -1   1 23.2586 12.6556  29
  -4  -1   1 1.83239 14.7928  31
  -4  -1   1 40.4932 12.3579  28
  -4   1  -1 2.08683 15.3317  14
  -4  -1   1 28.5135 5.70427  22
  -4  -1   1 23.4811 16.4620  14
  -4   1  -1 32.9604 13.6455  29
  -4   1  -1 39.7471 12.8782  19
   4   1   1 62.7789 14.4326  24
  -4   1  -1 22.3001 13.9796   1
   4  -1  -1 55.2663 15.9982  11
   4   1   1 51.8179 16.6415  11
  -4  -1   1 74.1686 10.6713   6
   4  -1  -1 51.1555 12.2700  24
  -4  -1   1 42.9832 11.6572   1
  -4   1  -1 29.3507 11.3085  20
  -4   1  -1 40.0351 14.1995  10
   4   1   1 41.5675 8.40992   3
   4  -1  -1 39.0415 10.8868   3
  -4  -1   1 19.1057 12.2755  21
   4  -1  -1 45.8315 9.36758   8
  -4   1  -1 17.7793 13.8490  31
  -4  -1   1 24.4735 8.81856  23
  -4  -1   1 46.6245 13.1581  25
  -4   1  -1 21.9755 13.7436  27
  -4   1  -1 2.02458 15.6914  30
  -5   1   1 30.2130 14.1036  29
   5   1  -1 10.3501 25.0187  15
  -5  -1  -1 24.8419 14.6055  21
  -5  -1  -1 57.2289 18.0763  31
  -5  -1  -1 25.3780 13.5971  19
   5   1  -1 28.2877 11.3148   3
  -5  -1  -1 27.8083 14.6645   1
  -5  -1  -1 2.76789 15.9919  14
  -5   1   1 2.46804 15.3330  14
   5  -1   1 -1.9389 10.7662  24
  -5  -1  -1 2.63566 14.3599  29
  -5   1   1 36.0630 13.1894  20
   5  -1   1 21.2372 11.5870   3
   5  -1   1 34.4285 16.0576   5
  -5   1   1 16.6092 14.3096  27
  -5   1   1 37.7396 15.4582  19
  -5  -1  -1 -5.3416 12.3104  28
  -5   1   1 30.4470 14.4135  31
  -5  -1  -1 10.3095 20.5991  30
  -5   1   1 19.1987 15.3432   1
   5   1  -1 17.3951 14.4673   9
  -5   1   1 24.5990 12.8315  28
  -5   1   1 -12.391 17.8946  30
   5   1  -1 58.6292 21.4345  11
   5   1  -1 29.0571 15.7327  24
   5  -1   1 9.38395 15.6671  11
  -5   1  -1 17.4298 23.8042  30
   5   1   1 6.74888 13.0618  24
  -5   1  -1 32.2946 16.2129  29
  -5   1  -1 12.5304 14.5518  31
   5   1   1 15.6693 8.80700   3
  -5  -1   1 6.67811 18.9231  30
   5  -1  -1 32.5872 13.3625  24
   5  -1  -1 29.5087 11.4513   3
  -5  -1   1 45.3656 15.4383   1
  -5  -1   1 23.8586 16.7731  31
  -5   1  -1 -2.8843 17.9065  14
   5  -1  -1 -4.7833 16.8908  11
  -5  -1   1 -1.6786 11.9671  21
  -5  -1   1 9.71549 11.7061  28
   5   1   1 39.5152 16.1062   9
  -5  -1   1 2.54861 15.3968  14
  -5   1  -1 25.5599 15.3359  28
  -5   1  -1 11.0329 14.1805  19
  -5   1  -1 -2.7500 13.5384  27
  -5  -1   1 29.0621 14.1028  29
   5   1   1 27.8932 18.0933  11
  -5   1  -1 2.96859 15.6334  20
  -5   1  -1 5.49747 15.0037   1
   6  -1   1 11.8356 12.7123   3
  -6  -1  -1 25.0093 18.4461   1
  -6   1   1 -16.440 16.3101  20
  -6  -1  -1 -3.5550 19.7146  20
  -6  -1  -1 -3.3239 22.7698  30
  -6   1   1 19.8955 15.2572  28
  -6  -1  -1 17.8674 15.1032  28
  -6   1   1 -6.4291 17.2549  27
  -6   1   1 -9.8161 25.0590  30
   6   1  -1 10.3420 23.7923  11
  -6   1   1 22.2286 19.4102   1
   6  -1   1 21.4366 31.2422  15
   6  -1   1 2.98601 19.1862  11
  -6  -1  -1 7.25618 22.5011  14
  -6   1   1 20.2786 18.3841  29
   6   1  -1 9.78045 26.1297  15
   6   1  -1 5.94591 17.7296  24
  -6  -1  -1 7.25329 15.6413  29
  -6   1   1 6.79613 18.3347  14
  -6  -1  -1 23.2049 20.7567  31
   6  -1  -1 -3.0718 18.1542  11
  -6   1  -1 15.2889 19.3139  19
  -6  -1   1 3.25320 17.1761  27
  -6   1  -1 23.8981 19.4748  14
  -6   1  -1 3.82923 20.2683   1
  -6  -1   1 -3.2602 19.3811  14
  -6   1  -1 3.69151 21.0378  31
  -6  -1   1 12.9102 13.8900  28
  -6  -1   1 19.9350 18.4243  20
  -6  -1   1 13.7662 16.8278   1
  -6   1  -1 15.8688 17.1071  29
  -6   1  -1 19.5489 18.8438  27
   6   1   1 -2.8910 19.0574  24
   6   1   1 18.4327 21.4352  11
  -6   1  -1 -29.569 21.5958  20
  -6  -1   1 11.9501 18.9701  31
   6  -1  -1 -14.154 33.3243  15
   6   1   1 16.0647 25.1284  15
  -6  -1   1 12.4235 16.8926  29
   6  -1  -1 4.92723 14.1625   3
  -6  -1   1 -8.5348 28.7607  30
  -6   1  -1 -7.7414 29.2141  30
  -6   1  -1 -3.8971 13.0686  28
   0  -2  -1 4837.09 228.585   4
   0   2   1 4506.47 244.709  12
   0  -2   1 5070.52 228.044   7
   0   2   1 4851.14 206.267   2
   0   2   1 4669.40 189.271   6
   0   2  -1 4873.84 256.742  16
   0   2  -1 4893.86 209.319   2
   0  -2  -1 4440.85 227.036   8
   0  -2  -1 4516.77 220.045   7
   0  -2  -1 4737.22 249.495  13
   0  -2  -1 4888.36 232.630  21
   0   2   1 4109.06 217.220  19
   0  -2  -1 4669.64 201.410  22
   0   2   1 4598.47 219.423   1
   0  -2  -1 4676.74 253.888  31
   0  -2  -1 4464.81 263.231  10
   0   2   1 4706.12 242.063  24
   0  -2  -1 4582.50 201.717   3
   0  -2   1 4635.80 199.260  22
   0   2   1 4782.97 210.746   9
   0   2   1 4684.14 241.424  16
   0  -2  -1 4798.98 218.386  23
   0  -2  -1 4267.07 228.085   1
  -1  -2  -1 5531.88 108.221  27
   1   2  -1 5848.25 108.462  15
  -1   2   1 5915.87 108.596  19
   1  -2   1 6111.09 109.631   8
  -1   2   1 6259.08 105.348   6
  -1   2   1 5890.09 103.545  20
  -1   2   1 6080.60 108.243  25
  -1  -2  -1 6085.73 115.157  31
   1   2  -1 6314.03 116.744  12
  -1  -2  -1 5835.75 104.318  30
  -1  -2  -1 6045.23 100.960  28
  -1  -2  -1 6202.93 106.441  14
  -1   2   1 6071.75 98.8880  21
  -1  -2  -1 6111.51 115.201  10
  -1   2   1 6049.44 100.684  27
  -1  -2  -1 6299.69 97.7905   1
  -1  -2  -1 6080.62 98.9032   8
  -1   2   1 5800.98 100.243  28
  -1   2   1 5852.31 104.990  14
  -1  -2  -1 6149.13 105.483   7
  -1   2   1 5666.60 101.613  26
  -1  -2  -1 5927.77 115.389  13
  -1   2   1 6063.97 106.800   1
  -1   2   1 6155.25 104.958  29
  -1  -2  -1 6278.59 109.471  18
  -1  -2  -1 5892.61 100.819  29
  -1  -2  -1 5999.49 114.424  21
  -1   2   1 5767.65 115.582  16
   1   2  -1 6227.20 114.665  11
  -1   2   1 6050.91 107.770   2
   1   2   1 5793.12 313.604   1
   1  -2  -1 6027.27 337.183   5
  -1   2  -1 6341.79 324.259   1
   1  -2  -1 6221.42 380.067  18
  -1  -2   1 5592.17 349.046  21
  -1  -2   1 5953.93 314.194   4
   1  -2  -1 5640.46 313.226   7
  -1   2  -1 6338.89 343.044  16
   1  -2  -1 5820.60 362.646  13
   1  -2  -1 6197.92 292.806   3
   1  -2  -1 6318.51 324.734   8
   1   2   1 6251.12 348.248  12
  -1  -2   1 6041.85 376.581  31
   1   2   1 6271.64 354.036  11
   1   2   1 6192.44 303.225   2
   1  -2  -1 5320.27 370.712  11
   1  -2  -1 5989.95 303.940  23
  -1  -2   1 6160.54 346.631  14
   1   2   1 6132.84 337.873  24
   1  -2  -1 6110.24 277.949  22
   1  -2  -1 6649.38 429.617  15
  -1  -2   1 6105.45 291.179  22
   1  -2  -1 6004.49 343.273  21
   1  -2  -1 5208.46 317.651   4
   1   2   1 6128.15 157.987  17
  -1  -2   1 5775.15 348.524  27
  -1   2  -1 6069.54 441.089  30
  -1  -2   1 6269.07 283.963  28
  -1   2  -1 5840.78 302.941   2
  -2   2   1 107.771 10.6829   2
  -2  -2  -1 117.762 14.9333  30
  -2   2   1 121.425 15.2578  16
  -2   2   1 113.162 10.5669  28
  -2  -2  -1 140.951 11.2321  28
  -2  -2  -1 127.065 10.9951  22
  -2   2   1 109.525 12.1787  29
   2  -2   1 131.847 9.64830   9
   2  -2   1 116.456 11.9631   8
  -2   2   1 130.990 11.2251  20
   2   2  -1 105.529 13.6172   9
  -2   2   1 115.768 13.2401  14
  -2  -2  -1 115.875 11.5785  29
   2   2  -1 110.485 13.9816  12
   2  -2   1 114.821 8.15576  22
  -2   2   1 124.063 10.9590  31
  -2  -2  -1 113.813 15.4580  31
  -2  -2  -1 116.626 15.2440  10
  -2   2   1 123.790 13.5262   1
  -2  -2  -1 123.272 14.3823  21
  -2  -2  -1 117.218 13.6559  27
  -2  -2  -1 115.802 9.84849   7
  -2   2   1 115.903 11.5596   6
   2   2  -1 138.144 15.0428  24
  -2   2   1 129.088 14.0798  25
   2   2  -1 132.306 15.0618  11
   2  -2   1 109.900 13.6600  17
  -2  -2  -1 109.889 13.2602  14
   2  -2   1 124.773 13.9411  11
  -2  -2  -1 140.398 11.2543   1
  -2  -2  -1 114.324 12.1617  23
  -2  -2  -1 110.344 11.5410   4
  -2   2   1 137.398 12.4809  27
   2   2  -1 117.552 16.3248  15
  -2  -2   1 112.820 11.4020  28
  -2   2  -1 113.339 14.6797  27
  -2  -2   1 114.071 14.5268  14
   2   2   1 116.391 10.6712   2
   2   2   1 143.722 14.4116   9
   2  -2  -1 111.497 10.3736  24
   2   2   1 123.698 14.0041  12
  -2   2  -1 146.914 16.8813  14
   2  -2  -1 132.032 10.6593   7
   2  -2  -1 138.589 13.9617  18
  -2   2  -1 120.071 14.3269  10
   2  -2  -1 94.8889 12.3942  11
   2   2   1 115.307 7.52999   3
  -2  -2   1 138.644 13.4168  23
  -2  -2   1 124.445 13.3989  25
  -2   2  -1 115.555 15.8394  16
   2  -2  -1 117.257 18.7560  15
  -2  -2   1 131.898 11.9978   4
  -2  -2   1 140.644 12.0289  22
  -2  -2   1 123.298 8.21640   6
  -2  -2   1 128.337 14.4259  27
   2  -2  -1 123.693 14.4833   5
  -2  -2   1 110.729 15.4431  31
  -2   2  -1 124.966 12.4238  28
  -2  -2   1 124.414 12.3692  29
   2  -2  -1 110.392 12.0535   8
  -2  -2   1 140.941 15.8875  21
   2  -2  -1 123.578 12.4996   3
   2   2   1 119.956 14.7091  11
  -2   2  -1 140.258 14.8580  19
   2  -2  -1 114.833 11.7089  13
  -2   2  -1 129.353 14.5295  29
  -2  -2   1 121.268 13.8115  13
   3   2  -1 770.673 56.5965  12
  -3  -2  -1 822.440 49.3293   7
  -3  -2  -1 794.622 49.1893  23
   3  -2   1 737.748 46.2046   9
  -3   2   1 784.817 45.2805   6
  -3  -2  -1 820.869 67.6772  30
  -3  -2  -1 876.219 51.9994  29
   3  -2   1 682.627 58.3025   5
  -3   2   1 775.185 52.2361  27
  -3  -2  -1 771.795 48.5930  19
  -3  -2  -1 826.136 51.5251   1
  -3  -2  -1 809.534 58.3974  14
  -3   2   1 764.065 44.9438  28
  -3  -2  -1 789.822 49.9072   4
  -3   2   1 793.976 55.0354  31
  -3   2   1 795.000 52.0299  29
   3  -2   1 776.147 55.8970  11
   3  -2   1 784.952 47.2481  17
  -3  -2  -1 833.055 54.5890  27
   3   2  -1 763.875 71.6490  15
   3   2  -1 753.219 55.8295  24
   3   2  -1 788.228 54.1129   9
   3  -2   1 764.180 48.2903   3
  -3   2   1 770.201 43.4305   2
  -3  -2  -1 847.710 45.9855  28
   3   2  -1 812.400 59.4874  11
  -3  -2  -1 837.596 43.1239  22
   3  -2   1 773.078 49.4308   8
  -3   2   1 770.372 48.9833  20
  -3   2   1 812.374 52.0104  19
  -3   2   1 796.279 58.1497  14
  -3  -2  -1 843.793 56.6285  21
   3   2   1 847.720 56.7467  24
   3  -2  -1 809.790 42.7192   9
   3  -2  -1 780.424 49.1622   8
  -3  -2   1 806.852 40.1476   6
   3   2   1 754.783 51.4602   9
  -3   2  -1 828.965 62.4105  10
   3  -2  -1 732.187 44.6424   7
  -3  -2   1 826.943 47.4022   4
  -3   2  -1 815.027 54.9484  27
  -3  -2   1 769.590 51.4570  23
   3  -2  -1 820.258 47.4684   3
   3  -2  -1 799.647 52.1004  24
  -3  -2   1 729.970 45.7059  28
   3   2   1 741.837 43.4491   2
  -3   2  -1 822.110 53.2278  19
   3  -2  -1 765.121 74.8252  15
  -3  -2   1 821.897 59.3412  14
  -3   2  -1 729.751 53.6252  29
  -3  -2   1 769.495 56.4760  21
   3  -2  -1 849.240 58.5806  11
   3  -2  -1 833.167 58.0519   5
  -3   2  -1 691.928 46.3617  28
   3   2   1 753.456 40.7520   3
  -3  -2   1 748.146 56.1740  27
  -3   2  -1 785.766 59.5591  14
  -3   2  -1 799.812 59.2488  16
  -3   2  -1 770.568 53.2143  20
  -3  -2   1 727.830 52.7443  25
   3   2   1 846.376 59.8851  11
  -3  -2   1 676.508 50.5123  29
  -3  -2   1 725.461 61.1964  31
  -3  -2   1 782.831 43.9923  22
  -3  -2   1 802.950 49.9037   1
  -4   2   1 6.40829 7.55275  31
  -4   2   1 -3.9405 11.1668  19
   4  -2   1 1.28340 6.64199   8
   4   2  -1 22.0692 10.5907  12
  -4  -2  -1 -2.0546 11.2033  27
  -4  -2  -1 3.58323 5.59499  22
  -4  -2  -1 1.80395 9.38170  29
  -4  -2  -1 3.05671 7.19324   4
  -4   2   1 -1.8475 9.01537  28
  -4   2   1 8.20820 17.0076  30
  -4   2   1 14.5743 9.71632  20
  -4   2   1 2.06515 10.0691   1
  -4  -2  -1 -4.6030 9.27081   1
  -4  -2  -1 12.9422 11.8616  31
  -4  -2  -1 3.49208 9.61978  21
  -4   2   1 8.63280 9.56087  27
  -4   2   1 3.74657 11.1363  14
   4   2  -1 1.82571 14.9758  15
  -4   2   1 -12.004 11.6327  29
  -4  -2  -1 1.61530 12.1921  30
  -4  -2  -1 1.94430 8.80411  28
  -4  -2  -1 3.91325 12.2967  14
   4  -2   1 -1.4856 7.08163  24
   4   2  -1 4.47395 10.8614   9
   4   2  -1 -1.9517 11.6374  24
   4  -2   1 -8.7825 11.5030   3
   4  -2   1 8.08462 12.8596   5
  -4  -2  -1 1.49403 7.67161  23
   4  -2   1 1.72058 10.4721  11
  -4  -2   1 5.27517 8.55356  29
  -4  -2   1 1.51195 2.56397   4
  -4   2  -1 -2.1797 10.9170  27
  -4  -2   1 -4.2546 13.1292  27
   4  -2  -1 2.54194 8.28216  24
  -4  -2   1 1.13178 6.35175   6
  -4   2  -1 5.36822 13.1024  20
  -4  -2   1 8.35812 11.1526  21
   4   2   1 -1.8720 6.56620   3
  -4  -2   1 8.21318 11.2904  31
  -4  -2   1 -9.8045 11.6969  25
  -4   2  -1 2.26786 12.4503  14
  -4  -2   1 -7.7006 6.55286  22
  -4  -2   1 -11.506 9.23047  23
   4  -2  -1 2.59333 8.43549   8
   4   2   1 16.2733 12.7053  24
   4   2   1 2.03655 14.6651  11
  -4   2  -1 1.74722 12.8781  16
  -4  -2   1 9.61796 9.64306  28
  -4  -2   1 -7.9772 14.2316  14
  -4   2  -1 2.33568 12.7179  19
  -4   2  -1 -2.2092 10.9279  28
   4  -2  -1 4.44397 16.2547  15
  -4   2  -1 6.94336 17.9739  30
   4  -2  -1 -1.7320 11.1268  11
  -4   2  -1 2.30031 13.0648   1
  -4   2  -1 23.2653 13.1840  29
  -4   2  -1 19.0171 13.1044  10
   4  -2  -1 1.74643 9.48981   3
  -4  -2   1 6.05223 8.24746   1
   4   2   1 -4.4205 13.4317   9
  -5  -2  -1 62.0445 31.5889  30
   5  -2   1 92.5946 21.3676  11
  -5  -2  -1 95.9385 20.5216  27
  -5   2   1 82.5760 19.4236  19
  -5   2   1 103.937 21.2335   1
   5   2  -1 86.7714 28.4084  15
  -5  -2  -1 75.3553 21.9726  31
   5   2  -1 68.3990 19.5854   9
  -5  -2  -1 93.7750 23.2940  14
   5  -2   1 111.436 32.4966  15
  -5   2   1 116.313 19.9397  20
  -5  -2  -1 74.6618 16.6267  28
   5   2  -1 89.9678 22.8557  24
  -5  -2  -1 108.013 20.3231  21
   5  -2   1 107.976 18.6968   3
  -5  -2  -1 99.2997 16.3766  23
  -5   2   1 89.3696 21.1448  27
  -5   2   1 91.1361 16.4904  28
  -5  -2  -1 106.725 20.0080  20
  -5  -2  -1 99.5520 19.3640  29
  -5   2   1 95.7048 21.2487  29
  -5  -2  -1 118.815 20.4335   1
  -5   2   1 94.0291 21.9554  14
   5  -2  -1 89.0875 28.8145  15
  -5   2  -1 92.4890 22.1177  20
  -5  -2   1 108.327 19.5959  21
  -5  -2   1 46.6457 17.5050  27
   5   2   1 66.4549 19.4782   9
  -5   2  -1 27.7171 30.8724  30
  -5   2  -1 129.390 24.7894   1
  -5  -2   1 82.3712 18.3561  29
  -5   2  -1 111.275 19.8334  28
  -5   2  -1 88.3362 23.8769  14
  -5   2  -1 87.4065 22.7318  27
  -5  -2   1 64.8126 21.2921  31
  -5   2  -1 95.9205 23.3975  19
   5   2   1 104.904 21.7808  24
   5  -2  -1 69.3689 21.1759  11
   5  -2  -1 91.3357 16.5975   3
  -5  -2   1 86.1876 16.9360  28
  -5  -2   1 130.170 18.6571   1
  -5  -2   1 81.2374 21.4126  14
   6  -2   1 -12.038 20.5407  11
   6   2  -1 17.4053 24.3973   9
  -6   2   1 10.2352 14.6865  28
  -6   2   1 -3.4410 20.1571  14
  -6  -2  -1 7.10008 16.9820  14
   6   2  -1 -3.6388 23.9735  11
   6  -2   1 2.64342 14.3692   3
  -6  -2  -1 -10.199 17.9941  31
  -6   2   1 27.0401 18.8609  20
  -6   2   1 23.9932 18.6681  19
  -6  -2  -1 39.3527 22.6161  27
  -6   2   1 10.6512 20.3870  29
   6   2  -1 -6.1934 24.2250  15
  -6   2   1 51.2194 21.5727   1
  -6  -2  -1 21.1541 14.6250  28
  -6  -2  -1 -3.4606 14.9284  29
  -6   2   1 7.21563 26.8318  30
  -6   2   1 25.3364 19.5513  27
   6  -2   1 3.95859 24.4824  15
   6   2  -1 9.81868 19.2466  24
  -6  -2  -1 7.18578 16.9684  20
  -6   2  -1 17.0884 24.5837   1
  -6   2  -1 4.49684 22.3549  19
   6  -2  -1 2.92995 19.7687  11
  -6   2  -1 -5.3954 20.0720  20
  -6   2  -1 21.9180 23.6502  14
   6  -2  -1 13.1622 14.4775   3
  -6  -2   1 5.20183 14.5810   1
  -6  -2   1 30.2120 20.7215  27
   6   2   1 18.1154 20.3526  24
   6   2   1 -13.060 19.8451   9
  -6  -2   1 -3.2484 16.8907  14
   6   2   1 30.8391 25.8687  15
  -6  -2   1 -5.9800 15.5531  29
  -6  -2   1 18.9740 22.4700  30
  -6  -2   1 3.22783 14.3814  28
  -6   2  -1 29.3435 18.3605  28
   6  -2  -1 3.77652 26.0050  15
  -6   2  -1 -16.897 29.4477  30
  -6   2  -1 22.0637 22.9078  27
  -6  -2   1 3.35880 22.4837  31
   0   3   1 62.3867 8.79188  16
   0  -3  -1 78.0809 8.41716   7
   0   3   1 64.4374 4.38446   1
   0  -3   1 76.2194 10.5175  21
   0  -3  -1 72.1314 7.11330   8
   0   3   1 59.4184 6.85735   9
   0  -3  -1 65.9247 7.83048   4
   0   3   1 65.9874 5.75905  24
   0  -3   1 71.8080 8.94116   4
   0   3   1 68.1552 5.73677  19
   0  -3  -1 79.0999 8.89102  21
   0  -3   1 73.2777 8.36426  22
   0   3   1 63.1760 8.00006  12
   0  -3  -1 65.3717 5.76270   3
   0  -3  -1 69.1088 7.38695  22
   0   3  -1 75.1600 11.8746  16
   0  -3  -1 67.3579 7.87910  23
   0  -3  -1 75.2001 10.2971  13
   0   3  -1 94.8709 12.7652  12
   0   3   1 61.8294 8.18305   2
   0  -3   1 75.1139 8.27894   7
   0   3  -1 57.6928 9.34489   2
   0  -3   1 79.2673 9.46249  23
   0  -3  -1 63.2358 4.34422   5
   0   3   1 68.5641 8.62498  30
  -1  -3  -1 58.4324 7.43938  27
  -1  -3  -1 56.9819 6.71204  14
   1  -3   1 67.8295 9.07022   8
  -1  -3  -1 53.5901 3.43261   6
  -1   3   1 62.4229 8.83793  19
  -1   3   1 56.8971 10.4763  30
  -1   3   1 58.8649 8.94065   2
   1  -3   1 59.9659 7.53973  22
  -1  -3  -1 71.7598 11.1630  13
  -1  -3  -1 57.1912 4.99304  29
  -1  -3  -1 49.8600 9.87560  21
  -1   3   1 54.8391 7.64366   1
   1   3  -1 51.7915 9.72747   9
  -1   3   1 47.6213 6.76746  12
   1   3  -1 54.7382 9.34450  11
  -1  -3  -1 57.2178 6.28075   8
  -1  -3  -1 59.4109 5.40004  28
  -1   3   1 58.7715 6.99790  29
   1  -3   1 43.5904 7.74043   7
  -1   3   1 49.6843 6.91910  14
  -1  -3  -1 56.8455 8.37315   7
  -1   3   1 46.5128 7.18828   6
  -1  -3  -1 67.9139 10.4603  31
  -1   3   1 56.4664 5.74653  28
   1   3  -1 64.7481 11.7382   2
   1  -3   1 55.9203 7.63409  23
  -1  -3  -1 58.0559 8.95236  23
   1   3   1 51.1616 9.30794   9
  -1  -3   1 60.2635 8.31503   7
  -1  -3   1 64.6085 10.9484  31
   1   3   1 62.9984 9.52032   2
   1  -3  -1 61.6406 7.72628   3
  -1  -3   1 42.4430 8.23430  23
  -1   3  -1 58.5779 10.2209   1
   1  -3  -1 63.9897 6.56977  21
  -1   3  -1 58.5141 12.7501  16
   1  -3  -1 42.6765 6.07811  23
  -1  -3   1 32.8328 6.75156  14
  -1  -3   1 61.1320 10.8394  21
   1  -3  -1 45.5659 4.35235   9
   1  -3  -1 60.9698 8.12386   5
   1  -3  -1 57.7144 9.95688  18
   1  -3  -1 54.8671 7.40775   4
   1   3   1 54.7544 7.83139  16
   1  -3  -1 55.1046 8.31997   7
  -1  -3   1 53.2463 8.34631  27
   1   3   1 58.9873 8.61787  24
  -1  -3   1 32.0543 5.52574  28
   1  -3  -1 58.2921 10.1540  13
   1  -3  -1 59.1085 6.77398  22
   1   3   1 58.7340 8.11945  11
  -1   3  -1 64.4665 11.1102   2
  -2   3   1 896.136 54.4186  27
  -2   3   1 926.584 59.9188  14
  -2  -3  -1 889.019 55.8693  23
  -2   3   1 911.498 53.8912  29
  -2   3   1 933.563 55.6276  19
  -2   3   1 864.629 56.0993   1
  -2  -3  -1 903.410 67.0515  30
   2   3  -1 814.402 55.4134   9
   2   3  -1 938.259 63.6958  12
  -2  -3  -1 893.213 60.2384  14
  -2  -3  -1 910.557 59.2896  27
   2   3  -1 894.345 61.1223  11
   2  -3   1 861.192 48.1412  22
  -2  -3  -1 877.206 47.2588  28
   2   3  -1 843.540 59.9631  24
  -2  -3  -1 884.550 52.4578  29
  -2  -3  -1 916.504 52.4169   7
  -2  -3  -1 846.368 55.2092   4
  -2  -3  -1 898.025 50.1219  22
   2  -3   1 874.746 40.4719  17
   2  -3   1 894.882 54.8653   8
  -2  -3  -1 935.282 51.8913   1
   2  -3   1 814.624 49.5329  23
  -2   3   1 911.059 63.3438  16
  -2   3   1 905.064 47.9701   6
  -2   3   1 916.527 75.7524  30
   2   3  -1 847.304 71.4133  15
  -2   3   1 886.034 52.0862   2
  -2   3   1 887.310 47.6321  28
  -2  -3  -1 872.707 65.0484  31
  -2   3  -1 823.212 66.6586  16
   2  -3  -1 853.620 60.9895  13
  -2  -3   1 883.166 50.2175  28
   2  -3  -1 1009.29 80.4441  15
   2  -3  -1 872.784 51.8246   3
  -2  -3   1 938.184 54.2664  29
   2  -3  -1 903.134 51.2878   7
  -2  -3   1 885.431 66.7675  31
   2  -3  -1 892.387 57.1708  11
  -2   3  -1 976.837 59.0610  29
  -2   3  -1 887.128 80.3530  30
  -2  -3   1 862.559 54.0582   4
  -2  -3   1 826.454 51.6136  22
   2  -3  -1 964.753 55.4894   8
   2  -3  -1 906.602 49.4077  23
   2   3   1 931.657 61.3601  12
   2   3   1 834.657 51.5178   2
  -2  -3   1 893.771 66.4262  13
  -2  -3   1 863.161 58.3265  27
   2  -3  -1 908.494 59.6847   5
  -2   3  -1 944.637 67.5886  10
   2   3   1 937.371 59.9089  24
  -2  -3   1 810.099 56.5676  23
  -2   3  -1 873.462 59.5044   1
  -2  -3   1 850.667 62.4319  14
   2  -3  -1 893.150 44.7718  22
   2  -3  -1 926.467 65.3370  18
   2   3   1 954.488 61.6303  11
  -2  -3   1 868.547 59.2792  25
   3   3  -1 14.7850 10.6342  15
  -3  -3  -1 29.6806 8.37264   4
  -3  -3  -1 27.5218 7.92960  29
  -3   3   1 22.4279 8.53905  29
  -3  -3  -1 23.0096 6.82283   1
   3   3  -1 28.7776 12.1460  11
  -3   3   1 15.8051 7.40719  27
  -3   3   1 8.18158 11.3759  16
  -3  -3  -1 21.7135 9.80299  30
  -3   3   1 14.7666 10.1988   1
  -3   3   1 26.9680 9.04662  20
  -3   3   1 25.9029 7.52889   2
  -3  -3  -1 33.9428 9.55439  23
   3  -3   1 21.3887 7.74992  11
  -3   3   1 27.7165 12.5657  30
  -3  -3  -1 21.9148 10.7833  21
  -3  -3  -1 21.8433 10.4786  27
  -3  -3  -1 11.4613 9.31792  14
  -3  -3  -1 23.5550 11.7301  31
   3   3  -1 30.7837 11.1985  12
  -3   3   1 24.6543 9.34103  14
  -3  -3  -1 27.5047 6.85527   7
  -3  -3  -1 36.3593 8.36159  22
   3  -3   1 18.3305 11.0598   5
  -3  -3  -1 23.2095 7.42642  28
   3   3  -1 15.6450 9.39505   9
  -3   3   1 29.6587 7.57885  28
   3  -3   1 17.9176 8.13733   8
  -3   3  -1 10.3518 10.3600  27
  -3  -3   1 26.8497 13.3295  31
  -3  -3   1 29.2125 11.2727  21
   3   3   1 24.4362 9.69933  12
   3  -3  -1 27.9183 6.49239   7
  -3   3  -1 19.8658 8.29985  28
  -3  -3   1 14.4000 7.91099  23
   3  -3  -1 36.9008 7.97097  13
  -3  -3   1 12.3002 7.83266  13
   3   3   1 27.1188 11.9069  11
  -3  -3   1 20.5901 7.13932  22
  -3  -3   1 23.9397 7.64054   4
   3   3   1 21.0821 7.54205   2
  -3   3  -1 23.4805 10.2414  29
   3  -3  -1 22.8769 12.1437   5
  -3   3  -1 23.4989 8.88724  10
  -3  -3   1 11.3669 9.60352  27
   3  -3  -1 27.0207 9.04396   8
  -3   3  -1 13.3801 15.7240  30
   3  -3  -1 24.7182 12.6461  15
   3  -3  -1 28.8117 9.42442  11
  -3   3  -1 8.18601 10.9150  14
  -3   3  -1 12.6024 12.5546  19
   3   3   1 21.3104 10.0763   9
  -3   3  -1 26.7533 14.2881  16
  -3  -3   1 24.0292 7.95004  28
  -3  -3   1 18.8683 10.5484  14
  -3  -3   1 28.6493 8.94934  29
  -3  -3   1 27.2742 4.68381   6
  -3  -3   1 12.3650 8.06858  25
  -3   3  -1 26.6820 12.0971   1
  -4  -3  -1 58.3626 17.2259  30
  -4  -3  -1 71.2694 13.4722   1
  -4  -3  -1 76.9538 17.5562  27
  -4   3   1 74.0398 14.8531  27
  -4  -3  -1 82.0723 13.2655   4
   4   3  -1 75.1554 21.2940  11
  -4   3   1 95.8095 17.8062  29
   4   3  -1 83.1818 21.2649  15
  -4   3   1 69.9851 15.6429  19
   4  -3   1 66.3493 18.3558   5
  -4  -3  -1 62.6873 13.3808  28
   4   3  -1 83.8028 17.2972  12
   4   3  -1 65.9850 17.9637   9
  -4   3   1 63.4506 16.8858   1
  -4  -3  -1 81.6972 17.7687  21
  -4  -3  -1 36.5355 12.3428  29
  -4  -3  -1 60.3941 13.5010  23
   4  -3   1 86.3787 13.5595   8
  -4   3   1 66.2227 13.1319  28
  -4   3   1 56.5433 15.7513  14
  -4  -3  -1 88.1356 11.4913  22
  -4   3   1 87.1784 24.4417  30
   4  -3   1 68.2239 16.3241  11
  -4   3   1 117.057 18.9621  20
   4  -3   1 72.2373 15.0118   3
  -4  -3  -1 78.8578 16.9791  14
   4   3  -1 73.6742 19.9354  24
  -4  -3   1 78.8151 14.2527  28
  -4  -3   1 84.5337 15.1114  25
   4  -3  -1 99.9814 14.9452   8
  -4  -3   1 76.7842 14.3859  23
  -4  -3   1 84.6941 15.2932  29
  -4   3  -1 98.5281 20.5347  27
  -4  -3   1 86.5137 17.7990  21
  -4   3  -1 84.6514 17.2937  10
  -4   3  -1 63.9274 13.2575  28
  -4  -3   1 76.7980 18.3388  27
   4   3   1 58.7690 16.3650  24
   4  -3  -1 58.1130 23.1006  15
  -4  -3   1 78.2202 12.7168  22
   4  -3  -1 67.0464 15.8463  11
  -4   3  -1 53.5058 17.9860  14
  -4  -3   1 59.7297 19.8512  31
  -4  -3   1 57.7976 16.6424  14
   4  -3  -1 87.5417 18.7994   5
  -4   3  -1 60.6340 18.7829  19
  -4   3  -1 93.7868 21.3628  16
   4   3   1 75.5032 18.2856  11
   4  -3  -1 59.7406 15.0750   3
  -4  -3   1 75.2395 13.2128   4
   4   3   1 90.2118 19.1127   9
  -4   3  -1 52.8040 18.4208  29
   5   3  -1 82.9702 26.1249  15
   5   3  -1 113.405 24.6470   9
   5  -3   1 88.7400 23.8883   5
   5   3  -1 66.4998 22.8529  24
  -5  -3  -1 86.5515 19.8187  27
  -5  -3  -1 112.158 24.0858  14
   5  -3   1 79.2966 17.5875   3
  -5   3   1 78.6244 20.4373  20
  -5  -3  -1 85.7035 20.8601  21
  -5  -3  -1 88.1800 16.8911  23
  -5  -3  -1 79.0252 17.4977  28
   5  -3   1 71.1123 19.1966  11
  -5   3   1 77.6765 20.0692  19
   5   3  -1 47.6023 22.5329  11
  -5   3   1 63.5161 18.0616  27
  -5  -3  -1 99.9982 19.1758  29
  -5  -3  -1 130.441 25.8718  31
  -5   3   1 56.3777 15.6919  28
  -5   3   1 77.9330 18.9885  29
  -5   3   1 67.6966 20.0112  14
   5  -3  -1 96.3116 21.1502  11
   5  -3  -1 55.0633 28.6371  15
  -5  -3   1 90.8304 17.6796  28
  -5   3  -1 17.5622 36.2312  30
  -5   3  -1 70.4581 22.3378  29
  -5  -3   1 91.3961 18.9187  29
   5  -3  -1 61.8179 16.5115   3
  -5  -3   1 93.7537 24.3598  31
   5  -3  -1 108.449 17.4325   8
   5   3   1 77.2722 23.3593  11
  -5  -3   1 63.6592 20.2086  21
  -5  -3   1 66.9222 21.1018  27
  -5  -3   1 76.0556 20.7397  14
  -5   3  -1 72.8538 23.6277  14
   5   3   1 50.8997 18.9110  24
  -5   3  -1 97.4175 27.5008  19
  -5   3  -1 111.548 27.2188  27
  -5   3  -1 91.9950 20.4625  28
  -5  -3   1 94.2059 17.0133  23
   5   3   1 93.1272 21.8992   9
  -6   3   1 22.0054 20.5876  14
  -6   3   1 28.6642 18.0420  28
   6   3  -1 63.0132 30.9296  11
   6   3  -1 32.3938 26.3814  15
   6  -3   1 49.0899 17.5459   3
  -6   3   1 46.8525 22.2114  29
  -6  -3  -1 58.7834 19.1506  28
  -6   3   1 57.1754 24.2819  19
  -6  -3  -1 46.4539 20.3826  20
  -6   3   1 36.3950 21.4535  20
  -6  -3  -1 23.4335 17.2485  29
  -6   3   1 -3.5832 20.8141  27
   6   3  -1 29.4833 23.2476  24
  -6  -3  -1 62.6671 23.1011  14
  -6  -3  -1 21.7638 18.9314  27
  -6  -3  -1 57.5824 20.4529  21
   6   3  -1 30.6257 24.0018   9
  -6  -3  -1 35.6145 20.4041  31
  -6   3   1 31.4562 35.3554  30
  -6   3   1 52.3011 23.9228   1
   6  -3   1 36.1553 14.6886  11
  -6   3  -1 72.0305 32.8832   1
  -6  -3   1 38.8452 18.1487  28
  -6  -3   1 44.3304 20.4999  21
  -6  -3   1 59.9554 20.5468  29
  -6   3  -1 42.7572 31.4999  19
  -6  -3   1 61.7289 24.8981  14
   6   3   1 35.0408 27.9000  15
   6  -3  -1 60.2208 18.4157   3
  -6  -3   1 31.1550 19.0043  27
   6   3   1 43.4673 23.0246   9
   6   3   1 51.9699 24.2570  24
  -6   3  -1 6.02418 27.9384  27
  -6  -3   1 63.8900 27.6722  31
  -6   3  -1 5.26766 27.4821  14
  -6   3  -1 -19.104 38.2133  30
   6   3   1 50.3027 22.2103  11
   6  -3  -1 73.9539 36.0360  15
  -6   3  -1 20.2623 22.6385  28
  -6   3  -1 57.8725 25.5506  29
   0   4   1 1189.19 39.9404  12
   0  -4  -1 1335.01 37.1392   8
   0  -4  -1 1229.80 38.5912   7
   0   4   1 1167.98 36.0898   9
   0  -4  -1 1265.52 35.7361  31
   0  -4   1 1323.12 43.8288   4
   0   4   1 1212.18 31.6380  24
   0  -4  -1 1274.62 31.8666   3
   0  -4  -1 1291.82 40.3958   4
   0  -4  -1 1238.72 47.9576  13
   0   4   1 1173.63 31.4150  19
   0   4  -1 1218.07 49.8622  16
   0   4   1 1192.68 26.6979   1
   0  -4   1 1206.51 39.3695   7
   0   4   1 1234.19 42.1348   2
   0   4   1 1242.00 25.1478  11
   0  -4   1 1296.45 42.4828  23
   0  -4   1 1350.16 46.2353  21
   0  -4  -1 1236.84 40.1550  23
   0   4   1 1264.64 44.2031  16
   0  -4  -1 1154.80 27.2999   5
   0  -4  -1 1199.17 37.1663  22
   0   4  -1 1222.47 44.5395   2
   0   4  -1 1294.81 49.1891  12
   0  -4   1 1260.25 40.1221  22
   0  -4  -1 1162.76 40.0847  21
   1  -4   1 203.797 17.9210  23
   1  -4   1 225.863 20.0555  21
  -1   4   1 220.102 20.2861   2
  -1   4   1 218.550 25.3068  30
  -1  -4  -1 258.193 23.9727  21
   1   4  -1 216.980 22.8254  16
   1   4  -1 234.925 23.0559  24
  -1  -4  -1 224.044 18.5273  22
  -1   4   1 200.128 23.6319  16
  -1  -4  -1 213.348 18.2578   7
  -1  -4  -1 202.498 13.3646  29
   1   4  -1 200.481 21.7396   2
  -1   4   1 246.321 19.4606  29
  -1   4   1 221.525 17.2283   1
  -1  -4  -1 246.724 24.1761  13
  -1   4   1 244.170 19.1887  19
  -1  -4  -1 211.971 16.4803  14
   1   4  -1 198.628 21.6034   9
  -1   4   1 228.929 18.8100  12
  -1  -4  -1 260.624 20.7087   4
  -1  -4  -1 193.296 21.7917  31
  -1  -4  -1 213.908 12.8541  28
  -1  -4  -1 203.193 12.4988   3
   1  -4   1 244.706 20.0636   7
  -1  -4  -1 219.722 21.3366  23
   1  -4   1 204.133 17.6393  22
  -1  -4  -1 210.621 17.5316  27
   1   4  -1 249.508 22.0686  11
  -1  -4  -1 219.915 16.8784   8
  -1  -4   1 226.529 21.9532  31
  -1  -4   1 203.137 22.4815  21
  -1  -4   1 219.522 18.4641   7
   1  -4  -1 237.171 18.0238   7
   1  -4  -1 187.178 17.3942   8
  -1   4  -1 241.105 21.1043  12
   1   4   1 227.216 20.9375  12
  -1   4  -1 231.273 21.0486   1
   1  -4  -1 228.305 16.5519  23
   1  -4  -1 247.413 23.2164  13
   1  -4  -1 223.628 16.4589   3
   1  -4  -1 219.868 16.2455  21
   1   4   1 213.958 18.0571  16
   1  -4  -1 216.747 16.7355   5
   1   4   1 239.865 17.2899  11
   1   4   1 233.216 19.5987   9
   1   4   1 222.959 19.3020   2
   1  -4  -1 210.694 15.9144  22
   1  -4  -1 182.763 16.2292   4
  -1   4  -1 204.881 20.4388   2
   1   4   1 219.208 18.2881  24
  -1  -4   1 210.130 18.1679  27
  -1  -4   1 241.129 21.1324  23
  -2  -4  -1 205.645 20.7725  21
  -2  -4  -1 171.316 14.4372   7
   2  -4   1 172.033 16.0293   8
   2  -4   1 182.334 11.6271  21
   2  -4   1 180.221 12.4937  22
  -2   4   1 188.172 16.3272  29
  -2   4   1 183.134 17.1228  14
  -2   4   1 208.009 23.1633  16
   2  -4   1 179.461 11.1642  17
   2   4  -1 200.074 19.5099  24
  -2  -4  -1 198.333 12.1546  28
  -2  -4  -1 185.479 11.7434  29
   2   4  -1 194.913 19.3863  11
  -2  -4  -1 197.466 16.9683   4
  -2  -4  -1 198.489 20.4502  13
  -2   4   1 221.500 14.3656  28
  -2   4   1 177.123 22.7050  30
  -2  -4  -1 164.665 14.2829  14
  -2   4   1 197.435 18.2876  19
   2  -4   1 181.071 12.0847  23
   2   4  -1 202.382 16.7626  15
  -2   4   1 164.430 15.7509   1
  -2   4   1 200.428 14.5190  26
  -2  -4  -1 199.301 20.4988  31
  -2  -4  -1 209.714 17.1642  27
   2   4  -1 208.812 21.5898  12
  -2  -4  -1 172.742 15.9557  22
  -2   4   1 169.827 16.4599   2
   2   4  -1 228.501 17.5305  16
  -2  -4  -1 206.537 13.9799  30
  -2   4  -1 194.208 32.4885  30
  -2  -4   1 186.880 23.9887  31
  -2  -4   1 198.002 18.5450  22
  -2  -4   1 186.464 16.3703  29
   2   4   1 238.261 19.7831   2
  -2   4  -1 178.887 21.8972  10
  -2   4  -1 174.283 22.0095   1
  -2  -4   1 187.163 22.6403  13
  -2   4  -1 179.109 27.5390  16
  -2  -4   1 167.390 18.9254  27
  -2   4  -1 166.793 16.3687  12
  -2  -4   1 192.932 20.9664  23
   2  -4  -1 206.314 13.7974  23
  -2  -4   1 201.064 15.8375  28
  -2  -4   1 186.379 19.9479  14
   2   4   1 193.373 21.2922   9
  -2   4  -1 134.472 20.0069   2
  -2   4  -1 224.358 24.1126  19
   2  -4  -1 196.460 20.2827   5
   2  -4  -1 198.336 14.3129  22
   2  -4  -1 183.818 17.8402   3
   2  -4  -1 185.866 21.1151  13
   2  -4  -1 216.081 18.2723   7
   2   4   1 179.880 19.7194  24
  -2  -4   1 159.236 17.4674   4
   2   4   1 199.208 20.4640  11
   2  -4  -1 162.134 18.6593   8
   2   4   1 201.289 22.3935  12
  -2  -4   1 157.928 22.6552  21
   3  -4   1 20.9788 8.63286   8
  -3   4   1 1.79084 11.1096   1
  -3   4   1 8.55598 9.35588  29
   3  -4   1 21.8159 10.8151   3
  -3  -4  -1 15.1310 9.12937  23
  -3   4   1 27.1624 9.03166  27
  -3  -4  -1 8.19912 7.32948   7
  -3  -4  -1 17.3801 9.02427   4
   3   4  -1 22.9489 12.0316  15
   3   4  -1 17.5829 13.2114  11
   3   4  -1 22.2408 12.2582  24
  -3   4   1 10.9947 8.70922   2
   3  -4   1 19.8132 12.7285   5
   3   4  -1 19.0960 13.6138  12
  -3   4   1 14.2051 11.0888  19
  -3  -4  -1 22.6568 10.2752  27
  -3  -4  -1 15.5066 8.89984  22
  -3  -4  -1 17.9121 7.11770  29
  -3  -4  -1 22.1114 12.6654  21
  -3   4   1 26.6884 11.0242  14
  -3   4   1 28.4792 14.1025  16
   3   4  -1 11.2541 12.0051   9
  -3   4   1 5.43048 12.4608  30
  -3  -4  -1 26.5228 10.1178  14
  -3   4   1 36.7668 8.93777  28
  -3  -4  -1 12.3143 13.4343  31
  -3  -4  -1 22.9915 7.97422  28
  -3  -4   1 17.8133 10.5570  13
   3  -4  -1 17.3237 10.7750   5
   3  -4  -1 12.4644 9.18954   8
  -3  -4   1 14.2447 8.34489   4
  -3   4  -1 27.9824 13.6805  19
  -3   4  -1 -2.4223 18.0412  30
  -3  -4   1 15.7865 7.41516  28
  -3  -4   1 6.09970 12.4685  21
   3  -4  -1 31.3299 10.3551  13
  -3   4  -1 31.5299 13.0298  29
   3   4   1 15.9814 14.3305   9
  -3   4  -1 1.69170 7.38700  10
  -3  -4   1 5.85386 8.74571  14
  -3  -4   1 19.1558 7.89992  29
  -3  -4   1 11.7627 12.4812  23
   3  -4  -1 4.36450 14.8167  15
   3   4   1 35.4775 12.8017  11
  -3  -4   1 14.6830 7.34706  25
  -3  -4   1 10.3673 8.58464  22
   3   4   1 9.43303 9.92535   2
   3   4   1 27.6217 11.8890  24
  -3   4  -1 17.9250 13.8720   1
  -3  -4   1 22.1640 11.9932  27
   3  -4  -1 32.9031 12.4715   3
  -3  -4   1 15.9232 13.5174  31
  -3   4  -1 17.4893 17.8768  16
   3  -4  -1 13.0282 7.35108   7
   3   4   1 14.9554 12.4264  12
   3  -4  -1 14.4224 8.78343  11
   4   4  -1 135.521 22.7935   9
  -4  -4  -1 145.996 20.9644  23
  -4  -4  -1 134.490 21.6226  27
   4   4  -1 119.341 23.2399  12
  -4   4   1 151.767 18.4732  28
  -4  -4  -1 118.267 15.9734  22
   4  -4   1 127.525 22.9012   5
  -4  -4  -1 116.558 21.8793  21
  -4  -4  -1 164.077 23.8972  14
  -4   4   1 116.917 20.5336  27
   4  -4   1 144.387 20.5604   3
  -4   4   1 141.236 32.6244  30
  -4   4   1 125.308 22.2194  14
  -4   4   1 137.393 20.9578  29
   4  -4   1 157.765 19.3970   8
  -4  -4  -1 151.765 19.5306   4
   4   4  -1 138.815 24.6842  11
  -4  -4  -1 120.509 18.1511  29
   4   4  -1 111.470 23.6858  15
  -4  -4  -1 134.313 18.0858  28
  -4   4   1 165.746 23.7543   1
  -4  -4  -1 109.242 24.9358  31
  -4   4  -1 117.727 22.6778  29
  -4  -4   1 82.3847 20.3777  27
  -4   4  -1 120.570 29.6997  16
  -4   4  -1 130.649 26.4294   1
  -4   4  -1 99.5288 19.2197  28
  -4  -4   1 125.390 22.1985  14
  -4  -4   1 112.046 17.6775  29
  -4  -4   1 108.126 16.2320  28
  -4  -4   1 142.959 20.6689  23
  -4  -4   1 105.855 16.1238  22
   4  -4  -1 125.616 22.5528   5
  -4  -4   1 146.368 18.7277   4
  -4  -4   1 103.298 24.3527  31
   4   4   1 139.732 24.3911  11
   4  -4  -1 129.372 18.5358   8
  -4   4  -1 175.119 28.5631  19
   4  -4  -1 79.7703 25.6314  15
  -4   4  -1 139.295 36.7585  30
  -4   4  -1 117.127 29.0736  14
  -4  -4   1 95.4425 22.0821  21
   4   4   1 90.3897 20.6181   9
   5  -4   1 206.674 23.9171   3
  -5  -4  -1 243.298 31.2077  27
  -5  -4  -1 251.939 25.1650  28
   5   4  -1 195.741 33.4587  11
  -5   4   1 177.564 30.6727  14
  -5   4   1 255.709 31.0171  29
  -5  -4  -1 193.198 28.8342  14
  -5   4   1 277.765 33.1288  27
  -5  -4  -1 238.990 30.5094  21
  -5   4   1 214.360 24.1323  28
   5  -4   1 216.429 29.9992   5
  -5   4   1 165.026 28.0317  19
   5   4  -1 235.313 34.1322  15
  -5   4   1 258.457 33.9389   1
  -5  -4  -1 203.091 24.9042  23
   5   4  -1 245.954 32.7515   9
   5   4  -1 172.623 30.6126  24
   5   4   1 206.131 32.6054   9
   5  -4  -1 236.171 26.6747   3
   5   4   1 225.985 33.2482  11
  -5  -4   1 226.185 37.1290  31
  -5   4  -1 91.0836 49.5476  30
  -5  -4   1 249.618 32.4753  27
  -5  -4   1 234.946 32.2778  21
  -5   4  -1 219.025 39.7585  14
   5   4   1 254.113 33.8726  24
  -5  -4   1 189.849 30.8647  14
  -5  -4   1 233.421 27.6150  29
  -5   4  -1 214.040 36.8467  19
  -5   4  -1 275.726 41.0200   1
  -5   4  -1 185.945 33.5402  29
  -5  -4   1 233.199 25.7096  28
  -5  -4   1 239.118 28.0978  23
   5  -4  -1 209.538 24.9454   8
   5   4   1 173.699 36.1456  15
  -5   4  -1 297.675 34.8590  28
   0   5   1 19.4520 9.10903  12
   0  -5   1 30.6693 10.4144  21
   0  -5   1 8.46750 4.48492   4
   0   5   1 16.5438 9.50292  16
   0   5   1 25.5680 8.35338   9
   0  -5  -1 10.2379 8.44077   7
   0   5   1 21.8588 6.02386  19
   0  -5  -1 27.8681 7.52799  31
   0  -5  -1 24.5805 6.07439   3
   0  -5  -1 13.5784 8.09285   4
   0   5   1 20.4771 3.83986   1
   0  -5  -1 33.4273 13.6101  13
   0  -5  -1 20.5175 8.07875  22
   0  -5   1 17.9622 8.59188  31
   0  -5  -1 19.8076 9.30977  21
   0  -5   1 20.2296 9.48141   7
   0   5  -1 22.0827 10.7201   2
   0  -5   1 32.2451 9.65646  23
   0   5   1 22.1729 9.25697   2
   0   5  -1 26.0435 12.8866  12
   0   5  -1 30.8767 14.4679  16
   0  -5  -1 10.0936 8.14303  23
   0   5   1 22.0764 5.86836  24
   0  -5   1 19.6219 8.65668  22
   0  -5  -1 34.7187 7.82432   8
   1   5  -1 -1.6950 10.3882  24
  -1  -5  -1 5.34955 6.87425  22
   1   5  -1 2.45078 14.4398   2
  -1  -5  -1 1.30697 4.42028  27
   1   5  -1 2.64268 9.32470  11
  -1   5   1 2.74926 6.97878  12
  -1   5   1 6.29246 10.9727  30
  -1  -5  -1 3.63026 7.13836  31
   1   5  -1 4.57565 10.1851  16
  -1   5   1 1.69042 10.1277  16
  -1  -5  -1 4.81272 10.3369  21
  -1  -5  -1 5.17697 7.83704  23
   1  -5   1 1.52551 7.15001  22
  -1   5   1 4.36771 5.52649   1
   1  -5   1 10.7321 7.16783   8
  -1  -5  -1 3.40573 10.0996  13
   1  -5   1 12.5173 7.28417   7
  -1  -5  -1 2.94055 4.91449   8
  -1   5   1 9.50209 6.56356  19
   1  -5   1 21.7903 8.05937  21
  -1   5   1 7.56013 8.86040   2
   1  -5   1 17.6775 7.69362  23
  -1  -5  -1 6.34413 7.04883   7
   1   5  -1 5.89854 12.4999  12
  -1  -5  -1 9.40205 8.72644   4
   1  -5  -1 7.11973 6.27132  22
   1  -5  -1 17.9336 8.25423   8
  -1  -5   1 14.3524 9.88535  22
  -1  -5   1 -4.5107 10.5607  31
   1  -5  -1 -1.5974 8.51133  13
  -1  -5   1 19.1685 11.4116  21
  -1  -5   1 7.58565 5.83883  14
  -1   5  -1 6.77481 14.3230  16
  -1   5  -1 11.8288 11.4406   2
   1  -5  -1 4.85694 7.34784   3
   1  -5  -1 9.36460 5.56204   5
  -1  -5   1 9.79182 9.90161  23
  -1  -5   1 5.27400 6.67600  27
  -1  -5   1 6.30637 11.1972  13
  -1   5  -1 -1.5248 9.43049   1
   1   5   1 4.32297 5.55951  11
  -1   5  -1 11.9822 9.33838  12
   1   5   1 -2.0741 6.92220  24
   1   5   1 3.67322 9.40652   2
  -1  -5   1 1.40018 6.22050   7
   1   5   1 10.2895 9.12659   9
   1  -5  -1 6.24013 6.47482  21
   1  -5  -1 7.55754 6.34912   4
   1   5   1 8.34598 3.30994  19
   1  -5  -1 1.32232 8.56844   7
  -1  -5   1 4.22867 4.30499  28
   1   5   1 8.73021 8.59539  16
   1   5   1 5.65088 7.95671  12
  -1  -5   1 9.20784 7.62314   4
   1  -5  -1 10.4702 6.60187  23
   2  -5   1 86.3778 14.5214   3
   2  -5   1 55.3431 11.8433   8
  -2  -5  -1 51.5224 10.5270  27
   2   5  -1 73.1446 14.1372  16
  -2  -5  -1 69.9005 11.8427   7
  -2  -5  -1 85.7505 17.0505  13
  -2   5   1 79.9762 13.7678  19
  -2  -5  -1 60.9345 7.73371  28
   2   5  -1 56.0435 14.9625   9
  -2   5   1 60.7585 12.1194   1
  -2  -5  -1 33.5806 11.3961   4
  -2  -5  -1 63.9990 9.56273  14
  -2  -5  -1 61.9276 12.3688  22
   2  -5   1 73.3750 9.66539  23
  -2   5   1 62.5090 12.7631  29
  -2  -5  -1 71.8111 17.0539  21
   2   5  -1 34.9036 13.7056  24
  -2   5   1 60.9244 11.3888  26
  -2   5   1 54.0178 13.3302   2
  -2  -5  -1 42.7434 13.2222  31
   2   5  -1 49.4514 15.1239  11
   2  -5   1 63.4241 9.89803  22
  -2   5   1 82.9901 19.1332  16
   2   5  -1 64.4713 19.2234  12
  -2   5   1 62.4910 17.3962  30
   2  -5  -1 46.6455 10.9774   7
  -2  -5   1 68.9468 11.6671  14
   2  -5  -1 58.1039 12.4571   3
   2   5   1 65.4026 13.4057   2
  -2  -5   1 65.4295 13.9277  22
  -2  -5   1 52.2604 12.0137  27
   2  -5  -1 54.3540 12.3056   5
   2  -5  -1 71.7723 14.4371  13
   2   5   1 57.5091 12.4365  11
  -2  -5   1 38.6887 10.7116   4
   2   5   1 52.7074 15.9905  12
  -2   5  -1 30.9653 14.6452   2
  -2  -5   1 48.7188 8.65744  28
  -2   5  -1 50.5729 11.0399  12
  -2   5  -1 60.5704 15.8624   1
  -2  -5   1 47.3677 15.7504  31
   2   5   1 40.4623 12.9644   9
  -2  -5   1 48.4722 15.3544  13
   2  -5  -1 34.3547 8.22803  22
  -2   5  -1 55.9669 23.0172  16
  -2   5  -1 88.0782 18.8792  19
   2   5   1 48.3762 12.9344  24
  -2  -5   1 78.3726 18.4438  21
   2  -5  -1 81.5198 13.9198   8
   3   5  -1 210.531 28.7930  11
  -3   5   1 273.909 24.7880  28
   3  -5   1 223.251 28.2203  13
  -3  -5  -1 214.391 18.8885  28
  -3   5   1 241.100 25.8891  29
  -3  -5  -1 245.284 24.9925   4
  -3   5   1 252.929 31.6277  14
  -3  -5  -1 200.552 23.8014  27
   3  -5   1 240.710 24.8785   3
   3  -5   1 228.425 27.7963   5
  -3   5   1 269.114 29.1524  19
   3   5  -1 195.952 28.7600  24
  -3   5   1 276.555 25.6297   2
  -3   5   1 218.845 26.1532   1
  -3  -5  -1 222.802 24.1851  14
  -3  -5  -1 220.797 22.5228  22
  -3   5   1 232.859 37.5523  30
  -3  -5  -1 171.757 21.2888   7
  -3   5   1 199.556 32.0999  16
  -3  -5  -1 219.944 31.4844  31
  -3  -5  -1 267.757 28.0698  23
   3  -5   1 239.228 24.5809   8
   3   5  -1 204.491 30.3643  12
   3   5   1 222.909 27.6360  24
  -3  -5   1 247.476 24.4292   4
  -3   5  -1 185.363 41.2017  30
   3  -5  -1 242.317 24.3503   3
  -3  -5   1 193.060 25.5616  14
   3  -5  -1 219.851 24.6273   8
  -3   5  -1 214.006 30.0878   1
  -3   5  -1 241.341 38.4238  16
  -3  -5   1 213.362 23.8704  22
   3   5   1 247.109 28.3809  11
  -3  -5   1 224.607 28.3006  13
   3   5   1 229.921 28.8375  12
   3  -5  -1 219.205 26.4793   5
  -3  -5   1 202.056 31.2629  31
   3  -5  -1 213.341 25.5313  13
   3   5   1 275.029 25.7758   2
  -3  -5   1 244.354 26.9681  27
   3  -5  -1 224.728 21.7808   7
  -3  -5   1 189.415 25.9239  23
  -3   5  -1 258.893 33.1198  19
  -3  -5   1 240.607 20.5892  28
  -4  -5  -1 45.7995 19.2165  21
   4  -5   1 44.1403 18.1873   5
  -4  -5  -1 39.3069 14.6806  23
   4   5  -1 15.7994 21.3655  12
  -4   5   1 24.4930 17.7214  14
  -4  -5  -1 9.03237 13.4915  27
  -4  -5  -1 16.0831 13.2135  14
   4   5  -1 19.9507 17.9716   9
  -4   5   1 25.5294 21.7997  30
  -4   5   1 41.7117 19.5423  19
  -4  -5  -1 33.6549 10.8697  28
   4  -5   1 36.4780 13.2932   8
   4  -5   1 10.1808 14.8401   3
  -4  -5  -1 10.7619 10.5824  22
  -4  -5  -1 23.1776 12.2985   4
  -4   5   1 26.4852 14.8008  28
  -4   5   1 13.6040 15.1054   1
  -4  -5  -1 58.7398 23.9196  31
  -4   5   1 43.6716 16.5092  29
   4   5  -1 28.4805 20.9803  11
   4   5  -1 23.3488 17.9402  24
  -4   5  -1 61.1122 29.5543  16
  -4  -5   1 24.2456 12.3347  28
   4  -5  -1 8.63143 12.2549   8
  -4  -5   1 22.1844 16.8258  14
  -4  -5   1 17.0340 17.3120  31
  -4   5  -1 49.8069 29.7947  30
   4   5   1 21.2156 16.4979  11
   4   5   1 16.1886 17.7304   9
  -4  -5   1 23.2008 15.5634  23
   4  -5  -1 34.8742 16.6110   3
  -4  -5   1 11.5305 7.20988   4
   4   5   1 34.0625 15.3392  24
  -4  -5   1 16.4022 17.6500  21
  -4  -5   1 5.07571 13.2344  27
  -4  -5   1 53.7903 14.4681  22
  -4   5  -1 31.3612 24.9296  19
  -4   5  -1 40.5869 22.5821   1
  -5   5   1 226.562 40.3810  14
  -5   5   1 203.341 49.4957  30
  -5   5   1 238.499 38.2543   1
   5  -5   1 275.951 30.6809   3
  -5   5   1 208.218 28.9475  28
  -5  -5  -1 180.188 25.4044   4
   5   5  -1 185.331 42.0049  11
   5  -5   1 199.312 33.3727   5
  -5  -5  -1 233.673 34.1489  21
   5   5  -1 311.639 41.7421   9
  -5   5   1 257.034 34.9286  29
  -5  -5  -1 225.612 38.5735  31
  -5  -5  -1 185.963 30.3265  27
  -5  -5  -1 225.967 29.3910  23
  -5  -5   1 290.194 43.5783  31
  -5  -5   1 227.539 32.2080  23
   5   5   1 221.512 35.7159  24
  -5  -5   1 236.791 29.2815  28
  -5   5  -1 256.553 45.0474  29
  -5  -5   1 253.632 37.9608  14
  -5   5  -1 261.035 45.6810   1
   5  -5  -1 233.739 29.3851   8
  -5  -5   1 211.961 35.7650  27
   5   5   1 264.829 35.8513   9
  -5  -5   1 288.593 40.8521  21
   5   5   1 264.806 38.9657  11
   0  -6   1 803.131 53.1184  23
   0  -6  -1 750.786 43.2057   3
   0  -6   1 744.767 69.7484  13
   0   6  -1 701.511 61.8936  12
   0   6   1 765.142 59.0003  16
   0   6   1 704.952 45.6222  19
   0  -6   1 731.504 51.0361   7
   0   6   1 733.436 56.4636  12
   0  -6   1 764.438 57.6245  21
   0  -6  -1 798.556 48.4172  22
   0  -6  -1 756.504 53.6826  21
   0   6  -1 642.649 56.5314  24
   0  -6  -1 695.619 61.0267  13
   0   6   1 720.941 49.5268  24
   0   6   1 735.853 51.2563   2
   0  -6   1 727.826 48.2723  22
   0  -6   1 820.662 56.1799  31
   0   6  -1 770.742 65.5677  16
   0  -6  -1 740.564 49.3611   8
   0  -6  -1 824.420 52.5144   4
   0  -6  -1 758.640 51.2649  23
   0  -6  -1 671.128 50.8839   7
   0   6  -1 750.249 55.1973   2
   0   6  -1 731.986 48.4135   1
   1  -6   1 89.6535 14.4115   7
  -1   6   1 97.8917 15.2664  19
   1  -6   1 97.3220 14.8315  21
   1  -6   1 55.1954 11.3912   8
   1   6  -1 159.535 24.4046   2
   1   6  -1 112.359 19.2190  11
   1   6  -1 127.416 27.1238  12
  -1   6   1 104.813 21.7745  16
  -1   6   1 67.9071 16.4930   2
   1   6  -1 93.0124 20.4757  24
  -1  -6  -1 116.293 21.0121  13
  -1  -6  -1 118.718 18.6356  21
   1   6  -1 104.840 21.7966  16
   1  -6   1 86.5469 14.6596  23
  -1   6   1 106.172 16.0361  12
  -1  -6  -1 94.2944 15.0578   7
  -1  -6  -1 108.127 17.3608  23
  -1  -6  -1 82.3891 12.3198   8
  -1  -6  -1 106.451 16.8817   4
  -1  -6  -1 80.3392 14.8606  22
   1  -6   1 63.6514 20.4443  13
  -1   6   1 92.8546 12.2128   1
   1  -6   1 106.306 14.7490  22
  -1  -6  -1 92.9100 16.1760  31
  -1   6  -1 74.5852 17.9783  12
  -1  -6   1 79.9312 13.5036   7
   1   6   1 90.1917 16.3472  16
  -1  -6   1 129.273 22.0875  21
   1   6   1 91.1481 14.9919  24
   1   6   1 76.6289 18.6937  12
  -1  -6   1 87.4499 14.8945  22
   1  -6  -1 79.7355 14.0486  23
   1  -6  -1 117.422 16.1112   4
  -1  -6   1 102.777 16.7433   4
   1   6   1 96.4763 17.2414   9
   1  -6  -1 104.402 14.7217  22
  -1   6  -1 75.3230 14.3502   1
  -1  -6   1 148.107 27.4544  13
   1   6   1 90.7068 12.4193  11
  -1  -6   1 129.863 21.8554  23
  -1   6  -1 111.572 25.6297  16
   1   6   1 98.5241 18.1539   2
   1  -6  -1 116.020 20.6676  13
   1  -6  -1 96.5189 14.0999  21
  -1   6  -1 108.606 23.0184   2
   1  -6  -1 93.4761 15.3918   8
   1  -6  -1 92.2206 13.3218   3
   1  -6  -1 105.341 16.5166   7
  -1  -6   1 114.681 20.4861  31
  -2  -6  -1 442.481 45.6411  13
  -2   6   1 467.210 38.4160  19
  -2  -6  -1 428.387 35.5197  22
  -2  -6  -1 463.728 36.4672   7
   2  -6   1 458.631 36.3568   3
   2  -6   1 460.242 32.9604  22
   2  -6   1 438.408 40.0426   5
  -2   6   1 528.532 59.1151  30
   2   6  -1 534.426 49.0220  24
   2  -6   1 444.040 47.5672  13
  -2  -6  -1 487.315 40.1958   4
   2   6  -1 515.683 46.7396  11
  -2   6   1 419.263 36.0606  26
   2   6  -1 296.595 41.2859   9
  -2  -6  -1 406.759 43.3533  31
   2   6  -1 583.898 46.5764  16
  -2  -6  -1 483.335 41.1195  23
  -2   6   1 455.400 38.3327   2
  -2   6   1 477.893 36.7475   1
  -2  -6  -1 464.611 43.6150  21
  -2  -6   1 552.405 41.9309  22
  -2  -6   1 477.947 38.6429   4
   2   6   1 468.201 41.0254   9
   2   6   1 492.868 38.8026   2
  -2  -6   1 551.910 53.6312  13
  -2   6  -1 557.063 54.5612  19
  -2  -6   1 470.263 49.4541  21
   2   6   1 442.632 41.2230  24
   2  -6  -1 466.942 38.4495   5
  -2  -6   1 417.252 49.6420  31
  -2   6  -1 500.543 42.9889   1
  -2  -6   1 550.669 47.7511  23
  -2   6  -1 474.011 41.5761  12
   2  -6  -1 490.399 38.2836   7
   2   6   1 403.423 40.0076  11
   2  -6  -1 475.297 31.9171  22
   2  -6  -1 499.278 36.1498   3
   2  -6  -1 507.735 46.0204  13
  -3   6   1 203.163 26.9942   1
   3  -6   1 253.482 27.3732   8
   3  -6   1 236.739 31.6706  13
  -3   6   1 238.684 43.2431  30
   3   6  -1 247.166 37.8841  24
  -3   6   1 239.349 30.3905  19
  -3   6   1 272.458 30.0835   2
  -3  -6  -1 214.626 31.8757  21
   3  -6   1 280.482 31.5592   5
  -3   6   1 266.941 39.5478  16
   3   6  -1 236.321 33.3336   9
   3   6  -1 227.113 38.0770  12
  -3  -6  -1 238.451 28.7451  23
  -3  -6  -1 222.401 25.3089   7
   3   6  -1 269.065 39.9554  11
  -3  -6  -1 242.827 27.1145   4
  -3  -6  -1 271.143 34.5327  31
   3  -6   1 220.715 26.8880   3
  -3   6   1 251.686 33.3668  29
  -3  -6  -1 266.691 26.3170  22
  -3  -6   1 217.681 29.7277  27
   3  -6  -1 249.356 28.1215   5
   3   6   1 242.844 29.8993   2
  -3  -6   1 268.598 27.5004   4
   3   6   1 219.283 29.5211  24
   3   6   1 233.002 29.1039  11
  -3   6  -1 264.650 47.9183  16
  -3   6  -1 305.692 42.6793  19
   3  -6  -1 241.233 27.9201   8
   3   6   1 250.634 31.3638  12
  -3  -6   1 297.230 39.8008  21
   3  -6  -1 274.274 26.9704   3
  -3  -6   1 224.188 36.6387  31
  -3  -6   1 277.444 28.6340  22
  -3   6  -1 255.285 34.8296   1
   3  -6  -1 199.031 23.8227   7
   3   6   1 258.170 31.3324   9
  -3  -6   1 244.138 32.2752  23
  -4  -6  -1 60.5534 23.9211  31
  -4  -6  -1 66.0629 21.2894  21
  -4   6   1 72.6804 20.9359  29
  -4  -6  -1 39.1508 16.4110  23
   4   6  -1 18.9925 27.0398  12
  -4  -6  -1 47.6690 14.1139  22
   4  -6   1 51.8772 18.9968   5
  -4   6   1 106.547 25.6326  19
  -4   6   1 86.2985 23.5401   1
   4   6  -1 82.8636 34.8986  11
  -4   6   1 75.7359 31.3482  30
  -4  -6  -1 74.6606 16.4563   4
  -4  -6  -1 65.3593 18.6759  27
   4   6  -1 55.8856 30.0111  24
   4  -6   1 47.4097 18.3883   3
  -4  -6   1 74.8113 22.8719  23
  -4   6  -1 36.1133 28.2455  19
  -4   6  -1 77.4276 34.9587   1
  -4  -6   1 58.3580 22.6715  27
   4  -6  -1 73.9762 17.5469   3
  -4   6  -1 42.2522 36.6638  16
  -4  -6   1 38.9515 20.3905  21
   4   6   1 37.4159 20.0996  11
  -4  -6   1 84.0613 18.5748  22
   4   6   1 58.6815 22.2253  24
  -4  -6   1 88.1554 28.5046  31
   4  -6  -1 34.2976 16.2055   8
  -5   6   1 48.9976 25.0927  29
  -5  -6  -1 24.3292 15.9939   4
   5   6  -1 6.19884 38.9697  24
  -5  -6  -1 27.3533 17.5585  21
   5   6  -1 18.5279 58.7535  11
   5  -6   1 3.39139 21.5960   5
  -5   6   1 35.2503 31.2596  30
  -5   6   1 -13.244 24.7106  19
  -5  -6  -1 27.3386 20.8515  27
  -5  -6  -1 25.1602 21.5390  31
  -5  -6  -1 -3.1696 17.0388  23
  -5  -6  -1 5.83588 13.0699  22
  -5   6   1 29.0061 21.9486   1
  -5  -6   1 -12.857 25.8681  21
   5   6   1 -12.601 24.1348   9
   5  -6  -1 -21.484 17.2979   8
  -5  -6   1 -18.975 34.0519  31
   5   6   1 -3.6511 24.6349  11
   5  -6  -1 3.19264 15.3841   3
   5   6   1 33.5310 21.8558  24
  -5   6  -1 7.20953 42.5354   1
  -5  -6   1 -7.8940 21.4994  23
  -5   6  -1 -58.078 38.8487  19
   0  -7  -1 89.3168 15.9832   4
   0   7   1 120.765 22.5507  16
   0  -7  -1 75.8226 14.7688  22
   0   7  -1 62.4485 19.9076   2
   0   7   1 92.1246 19.6839  12
   0  -7  -1 107.936 22.5958  13
   0   7   1 94.1544 19.3216   2
   0   7  -1 61.1060 21.6381  12
   0   7  -1 81.3666 25.9977  16
   0  -7  -1 104.439 18.1203  23
   0  -7  -1 108.643 17.7034  21
   0  -7  -1 119.230 15.6335   8
  -1  -7  -1 28.5095 12.5766   7
  -1  -7  -1 36.3853 13.4112  23
  -1  -7  -1 10.3792 11.0483  22
   1  -7   1 4.15957 8.86425  22
   1  -7   1 3.18928 8.48451   3
  -1   7   1 12.9410 18.3151  16
   1   7  -1 44.0961 27.4757  12
   1   7  -1 61.3000 25.1698  16
   1  -7   1 -7.5699 13.9856  13
  -1  -7  -1 30.5674 15.3916  21
  -1   7   1 24.8507 10.9696  19
  -1   7   1 24.0149 12.6545  12
   1  -7   1 -5.4589 9.51648  23
  -1  -7  -1 33.1348 19.2057  13
   1   7  -1 5.74506 19.9961  24
  -1   7   1 23.4372 15.2120   2
   1   7  -1 3.84426 13.3563   2
  -1  -7  -1 32.4695 12.7012   4
   1  -7  -1 6.28481 6.86479   4
  -1   7  -1 5.91593 17.6360  19
  -1  -7   1 3.15570 13.9153  22
   1  -7  -1 27.8035 10.9474   8
   1   7   1 34.6822 12.8574  24
   1  -7  -1 46.7858 12.4710  22
   1   7   1 28.5482 15.9640   2
   1  -7  -1 35.7526 14.5052   7
   1   7   1 34.2040 17.6260  12
   1  -7  -1 47.4606 12.2975  23
  -1  -7   1 -4.1629 12.9028  31
  -1  -7   1 -17.048 18.3349  21
  -1   7  -1 3.39210 22.9490  16
  -1   7  -1 49.5754 19.8070   2
  -1  -7   1 -4.3009 24.2603  13
   1   7   1 36.1954 15.5710   9
   1  -7  -1 26.0937 16.7948  13
   1  -7  -1 43.7412 10.7396   3
  -1   7  -1 21.4439 14.0167  12
   1   7   1 23.3985 14.8170  16
  -1  -7   1 3.12883 14.2397  23
   2   7  -1 124.701 46.9096  12
  -2  -7  -1 179.847 25.4633  31
  -2   7   1 122.478 20.9168  19
  -2   7   1 184.985 26.0680   2
  -2  -7  -1 184.089 26.8449  21
  -2  -7  -1 152.832 26.2794  13
  -2   7   1 163.625 30.1256  16
  -2   7   1 158.222 19.3474   1
  -2  -7  -1 154.659 22.7133  23
  -2   7   1 109.247 21.1169  26
   2   7  -1 83.2890 35.4116  24
  -2  -7  -1 155.734 19.7209   7
   2  -7  -1 200.743 22.6335   7
  -2   7  -1 214.320 26.0374   1
   2  -7  -1 172.886 22.6413   8
   2  -7  -1 164.920 19.9827   3
   2   7   1 149.488 24.2397   2
  -2   7  -1 177.496 33.1280  19
   2   7   1 156.858 26.8426  12
   2   7   1 177.734 26.2771   9
   2   7   1 133.342 21.8210  24
   2  -7  -1 192.490 28.3964  13
  -2   7  -1 182.925 41.3235  16
  -3  -7  -1 169.375 28.9221  31
   3   7  -1 72.9534 56.7254  11
   3   7  -1 60.0617 50.1208  24
  -3  -7  -1 211.541 31.2640  21
  -3   7   1 194.808 37.6613  16
  -3  -7  -1 148.786 22.3006   4
   3   7  -1 115.042 54.4150  12
  -3   7   1 151.905 28.8366   2
  -3   7   1 170.189 28.7631  19
  -3  -7  -1 206.366 24.9348  22
  -3   7   1 158.335 24.2613   1
  -3   7  -1 253.002 58.3262  16
   3   7   1 137.575 28.1599   2
  -3   7  -1 136.618 30.2231   1
   3  -7  -1 213.327 22.6433   7
   3  -7  -1 163.996 23.3077   8
   3   7   1 163.192 28.7988  12
   3  -7  -1 165.840 22.5084   3
   3   7   1 170.997 27.4454  24
   3   7   1 109.585 23.7554   9
  -3   7  -1 197.054 47.2146  19
   4  -7   1 -2.9394 16.3103   5
  -4  -7  -1 80.5184 20.1508   4
  -4   7   1 53.6986 34.8381  30
  -4  -7  -1 39.1500 17.8538  23
  -4  -7  -1 63.5356 25.1492  31
  -4   7   1 36.9160 23.0154  19
   4  -7   1 3.39572 15.6835   3
  -4   7   1 39.2700 23.3351   1
  -4  -7  -1 68.2100 17.5766  22
  -4   7  -1 39.6618 40.8274  19
   4  -7  -1 24.3583 18.5952   3
   4   7   1 72.0795 26.4653   9
  -4   7  -1 8.43762 53.5959  16
   4  -7  -1 76.4564 19.1997   8
   4   7   1 71.4629 25.9947  24
   0  -8  -1 140.623 20.5094  22
   0  -8  -1 127.681 21.0334   4
   0   8   1 149.379 28.3831  16
   0   8   1 75.1961 22.3678  12
   0  -8  -1 91.5589 18.0366  23
   0  -8  -1 145.857 31.3991  13
   0   8   1 142.031 25.8679   2
  -1   8   1 67.9165 26.9656  16
  -1  -8  -1 78.0947 21.6285  21
  -1  -8  -1 126.658 21.7461   7
  -1  -8  -1 78.1413 18.6326  23
  -1  -8  -1 151.954 30.0564  13
  -1  -8  -1 117.578 21.1333   4
  -1  -8  -1 73.1029 19.2271  22
  -1   8   1 126.042 27.7657   2
   1   8   1 81.4219 24.9557  12
   1  -8  -1 126.998 27.6674  13
   1  -8  -1 107.380 19.7095  22
   1  -8  -1 96.6652 19.4916   7
   1  -8  -1 103.640 17.8282   8
   1   8   1 146.059 26.2470  16
   1   8   1 40.3705 21.7083   2
  -2  -8  -1 123.070 27.2872  21
  -2   8   1 147.826 28.5258   2
  -2  -8  -1 113.167 23.0162  23
  -2   8   1 172.635 39.2655  16
  -2  -8  -1 76.4573 18.4726   7
  -2   8   1 89.7774 21.6958  19
   2  -8  -1 112.458 21.5821   7
   2   8   1 111.010 26.8496   9
   2  -8  -1 120.113 21.4389   8
   2  -8  -1 137.408 20.2328   3
   2   8   1 93.9481 26.6266   2
   2   8   1 114.142 31.7090  12
   2   8   1 127.199 24.7080  24
   2  -8  -1 151.243 29.8779  13
  -3  -8  -1 11.1238 17.4986  23
  -3   8   1 3.66470 22.3191  19
  -3  -8  -1 26.0632 20.8626  21
  -3  -8  -1 -3.3337 19.6578  31
  -3  -8  -1 20.0826 14.3415   4
  -3  -8  -1 21.2645 18.8906  22
  -3   8   1 9.23753 21.2982   2
   3   8   1 -8.5349 20.3711   9
   3  -8  -1 19.0630 15.6545   3
   3   8   1 -20.134 23.1027  24
   0  -9  -1 110.635 22.3499  23
   0   9   1 66.5947 29.6205   2
   0  -9  -1 45.7852 18.9679  22
   0  -9  -1 63.9981 32.3709  13
   0   9   1 68.5717 35.4262  16
  -1  -9  -1 -3.1930 15.3527  23
  -1  -9  -1 15.5742 16.1478   4
  -1  -9  -1 31.6271 18.5203  22
  -1  -9  -1 8.63824 29.8135  13
  -1   9   1 49.4486 27.8500  16
  -1  -9  -1 8.27511 13.7648   7
  -1   9   1 -4.9060 25.4600   2
  -1  -9  -1 27.9726 17.1338  21
   1  -9  -1 33.9183 15.8914  22
   1  -9  -1 -2.6531 3.48777   8
   1   9   1 4.88281 25.3304   2
   1  -9  -1 17.0240 17.4100   7
   1  -9  -1 10.0654 22.3067  13
   1   9   1 20.6300 26.8821  12
  -2  -9  -1 24.1250 16.4639   4
  -2  -9  -1 18.3164 20.5477  21
  -2   9   1 31.8963 24.5242   2
  -2  -9  -1 12.6877 20.1182  22
  -2  -9  -1 16.0948 19.6948  23
   2   9   1 5.25375 17.1247   2
   2  -9  -1 34.5648 12.8394   8
   2  -9  -1 34.6705 22.0045  13
   2  -9  -1 -2.8718 7.97213   7
  -2   0   2 -1.9400 4.71897  29
  -2   0  -2 -1.1288 7.59194  30
   2   0   2 1.77056 4.64295   9
  -2   0  -2 -1.0346 5.55864   1
  -2   0   2 5.68640 3.16598   6
   2   0  -2 3.94266 3.43590   3
  -2   0  -2 5.40068 5.48216  31
  -2   0   2 1.97841 5.04575  27
  -2   0  -2 -1.1181 3.78102  14
  -2   0  -2 3.26151 3.42462  28
  -2   0   2 5.37569 3.82390  21
   2   0  -2 -0.9650 5.06239  11
   2   0  -2 2.05858 3.31534  12
   2   0  -2 -1.7006 4.99947  24
  -2   0   2 -1.7094 5.11691  31
  -2   0   2 3.90324 2.70658  23
   2   0   2 -0.8841 4.72633  11
   2   0   2 -3.9009 5.59796  17
   2   0   2 -1.6758 4.07968  24
  -2   0   2 -0.9997 5.45884  25
  -2   0  -2 2.68815 4.87477  21
  -2   0  -2 2.90764 6.63165  10
  -2   0  -2 2.05729 4.84862  16
  -2   0   2 1.77364 4.40053   1
  -2   0  -2 3.42638 5.75106  29
  -3   0  -2 763.703 47.3397   4
   3   0  -2 851.617 71.7583  15
  -3   0  -2 773.339 52.6914  16
  -3   0  -2 789.037 49.3889  19
   3   0   2 859.500 48.6802   9
   3   0  -2 767.438 56.9595  11
  -3   0   2 816.989 51.0888  21
   3   0  -2 876.451 48.1077   9
  -3   0   2 739.837 41.4306   6
  -3   0   2 747.226 50.6563   1
  -3   0  -2 759.651 62.8792  10
   3   0   2 771.795 54.4271  11
  -3   0   2 740.798 58.1127  31
  -3   0   2 677.676 39.3089   2
   3   0   2 868.665 42.2388  17
   3   0  -2 810.466 43.6953   3
   3   0   2 751.785 55.6487   5
  -3   0   2 808.216 48.8662  19
  -3   0  -2 844.994 53.3778  29
  -3   0   2 768.863 44.5452  23
   3   0   2 775.315 53.0523  24
   3   0   2 794.138 45.5257   3
  -3   0   2 741.351 53.1501  25
   3   0  -2 814.897 50.6463  12
  -3   0  -2 752.339 46.0093  28
  -3   0  -2 751.750 50.9300   1
   3   0  -2 848.536 53.0134  24
  -3   0   2 800.307 40.0796  22
  -4   0   2 7.45699 8.10193  21
  -4   0  -2 13.3395 10.8596  20
  -4   0  -2 -2.0744 10.9860  31
   4   0  -2 8.14249 17.6294  15
   4   0   2 10.6095 7.87270   3
  -4   0   2 6.44862 8.02775   6
   4   0  -2 2.14237 11.4006   9
  -4   0   2 2.18402 4.69069  23
  -4   0  -2 2.18667 10.0601  29
   4   0   2 12.9335 9.29625   9
  -4   0  -2 -2.1226 9.61841  28
   4   0   2 7.29501 12.1778   5
  -4   0  -2 9.92130 12.2717   1
  -4   0  -2 2.10188 11.1046  27
  -4   0  -2 20.4553 5.93698   4
  -4   0   2 27.7203 12.1059  25
   4   0   2 6.74633 10.6095  24
   4   0  -2 9.76846 10.1145  24
  -4   0   2 9.85493 11.6701  31
  -4   0  -2 1.78256 11.3034  10
   4   0  -2 15.6568 12.5824  11
   4   0  -2 24.3216 7.16598   8
  -4   0  -2 -2.5843 11.3390  21
  -4   0  -2 1.91177 10.9807  19
  -4   0   2 15.7521 9.55004   1
  -4   0  -2 -4.2042 13.8849  30
   4   0   2 5.40944 12.4510  11
  -4   0   2 -7.9292 13.1072  27
  -4   0  -2 -6.4658 12.4379  14
   4   0  -2 19.4480 9.30983   3
  -4   0   2 13.3567 11.7745  29
   5   0  -2 312.752 26.7312   3
   5   0   2 236.810 33.6279  11
  -5   0  -2 288.989 39.4662  10
   5   0   2 327.806 29.7506   9
   5   0   2 291.336 31.5654  24
  -5   0  -2 363.173 34.6808  19
  -5   0   2 293.464 30.8430  29
  -5   0   2 241.241 33.5087  27
  -5   0   2 306.027 34.3347  25
   5   0  -2 302.303 38.9786  11
  -5   0  -2 216.574 38.8890  14
   5   0   2 248.117 32.3825   5
   5   0   2 340.110 26.0814   3
  -5   0  -2 290.817 35.8908  27
  -5   0   2 298.077 24.7849   6
   5   0  -2 204.568 42.8589  15
  -5   0  -2 301.406 34.0074   1
  -5   0  -2 257.893 34.6707  29
  -5   0  -2 293.444 32.6020  20
   5   0  -2 253.449 31.3816  24
  -5   0   2 280.900 30.2334   1
  -5   0  -2 284.777 30.7976  28
   6   0  -2 -3.6524 30.6310  15
   6   0  -2 -10.422 22.8823  11
  -6   0   2 -12.650 20.4481  27
   6   0  -2 17.2309 16.6407  24
  -6   0   2 12.9778 17.1337  29
  -6   0   2 5.60914 16.5458   1
  -6   0  -2 17.7621 18.6711  20
  -6   0   2 -12.373 23.6857  30
  -6   0  -2 -4.2217 31.3899  30
  -6   0  -2 4.28349 21.0527  27
  -6   0  -2 -24.998 25.6928  29
  -6   0  -2 -4.1740 15.5553  28
   6   0   2 -3.1204 19.5256  11
  -6   0  -2 -11.962 23.2352   1
  -6   0   2 3.19198 15.0708  20
  -6   0   2 -2.6673 16.9360  31
  -6   0  -2 -4.3237 20.1990  14
   6   0   2 -10.819 16.9991  24
  -6   0  -2 7.97950 16.8882  31
   0   1   2 659.255 37.8426   2
   0  -1  -2 725.626 36.1804  22
  -1  -1  -2 1500.83 105.618  14
  -1   1   2 1716.13 80.0386   2
  -1  -1  -2 1788.73 86.5554   1
  -1  -1  -2 1752.13 118.001  10
  -1   1   2 1701.45 75.5495   6
  -1  -1  -2 1534.64 83.3274  28
  -1   1   2 1551.74 93.3365  29
  -1   1   2 1627.96 100.272  14
  -1   1   2 1762.43 96.0633  27
  -1  -1  -2 1612.56 81.2412  22
  -1  -1  -2 1543.97 105.906  31
  -1   1   2 1605.88 81.5979  28
  -1  -1  -2 1665.09 87.0807  20
  -1  -1  -2 1693.33 96.9617  27
   1   1   2 1610.82 91.7452   9
   1   1   2 1675.69 99.6525  11
   1  -1  -2 1725.27 84.3612   3
   1   1   2 1748.43 80.5403   2
   1   1   2 1629.01 89.9067  26
   1  -1  -2 1634.43 102.666  11
  -2  -1  -2 318.406 22.8985  19
   2   1  -2 368.912 29.6512  11
  -2  -1  -2 345.680 28.5186  14
  -2   1   2 339.489 23.0517  21
  -2   1   2 330.516 22.5104  28
  -2  -1  -2 355.294 24.7293  20
  -2   1   2 352.540 26.5147  31
  -2   1   2 345.585 25.5003  29
  -2  -1  -2 365.426 23.3003  28
  -2  -1  -2 340.035 24.5444   4
   2   1  -2 356.441 27.3175  12
   2   1  -2 395.780 35.3437  15
  -2  -1  -2 339.576 26.9977  21
  -2  -1  -2 341.226 34.9973  30
  -2   1   2 347.773 28.2944  14
  -2   1   2 299.025 20.8879   6
  -2  -1  -2 348.884 24.7662  23
   2   1  -2 375.978 27.1017   9
  -2   1   2 344.737 25.6020  27
  -2  -1  -2 341.025 20.9611  22
  -2  -1  -2 349.987 27.0152  27
  -2  -1  -2 323.292 22.2261  16
  -2  -1  -2 358.275 24.6963   1
  -2   1   2 350.147 20.4082   2
  -2   1   2 356.385 24.5626  19
  -2  -1  -2 337.373 25.9151  29
   2  -1   2 352.259 23.7321   9
   2   1   2 343.069 21.8142  26
   2  -1  -2 299.406 21.9487  12
  -2   1  -2 359.480 29.4793  20
   2   1   2 337.176 26.3438  24
  -2  -1   2 375.465 29.6816  14
   2  -1  -2 371.045 36.6547  15
   2  -1  -2 316.641 24.5240  24
  -2  -1   2 328.635 24.1280   1
  -2   1  -2 329.383 29.8080  16
  -2   1  -2 315.985 27.3550  29
  -2  -1   2 377.373 28.4902  21
   2  -1  -2 339.688 22.8041   3
   2   1   2 348.277 25.8661   9
   2  -1  -2 339.605 27.2185  11
  -2  -1   2 347.028 23.3657  28
  -2   1  -2 393.616 29.5498   1
  -2   1  -2 417.895 31.1819  27
  -2  -1   2 332.361 30.3158  31
   2   1   2 371.862 20.2631   2
  -2  -1   2 370.169 28.5573  27
  -2  -1   2 367.028 25.5511  23
  -2   1  -2 364.970 39.6591  30
  -2  -1   2 349.215 25.6037  29
  -2   1  -2 449.771 36.9845  10
  -3   1   2 931.073 61.0989  27
  -3   1   2 906.682 55.8748  19
  -3   1   2 877.510 55.8559  21
   3   1  -2 913.498 62.0086  24
  -3   1   2 860.024 59.2815  25
  -3  -1  -2 830.564 64.9808  14
   3   1  -2 930.305 55.9149   9
   3  -1   2 952.168 47.7848  17
  -3  -1  -2 829.972 65.1687  31
  -3  -1  -2 860.404 49.4195   7
  -3   1   2 877.315 48.6885  23
   3  -1   2 1019.23 62.9325  11
   3   1  -2 955.446 67.2833  11
   3   1  -2 907.603 78.7924  15
  -3  -1  -2 1001.21 62.4985  21
  -3  -1  -2 912.034 74.2989  10
  -3   1   2 849.552 56.6142   1
  -3  -1  -2 871.670 51.8076  28
  -3   1   2 1017.01 49.0599   6
  -3  -1  -2 916.795 55.5283  19
  -3  -1  -2 833.631 60.1105  27
  -3  -1  -2 739.209 78.0232  30
  -3   1   2 906.343 51.2284  28
  -3   1   2 913.327 63.4829  31
   3  -1   2 964.057 61.2399  24
  -3   1   2 912.673 65.3949  14
  -3   1   2 845.755 47.5741   2
  -3  -1  -2 884.682 55.4904  23
  -3  -1  -2 871.846 55.8431  20
  -3  -1  -2 942.057 58.5782  29
   3  -1   2 929.032 54.9045   9
  -3  -1  -2 912.434 59.1066   1
   3   1  -2 900.150 60.7773  12
  -3  -1  -2 973.788 56.6533   4
  -3  -1  -2 891.113 46.6766  22
  -3  -1   2 944.849 56.1893   1
  -3   1  -2 978.333 59.5623  19
   3  -1  -2 842.896 56.0135  12
   3   1   2 938.592 49.7652  26
  -3   1  -2 917.242 64.5791  16
   3  -1  -2 902.682 80.9625  15
   3  -1  -2 960.473 60.3108  24
  -3   1  -2 937.227 58.9088  20
   3  -1  -2 840.124 48.9265   7
   3   1   2 951.918 61.9371   5
  -3   1  -2 912.117 60.8038   1
  -3  -1   2 873.192 48.5410  22
   3   1   2 882.581 47.2962   2
  -3   1  -2 1023.63 71.2642  10
  -3  -1   2 919.418 52.9182  28
  -3  -1   2 1009.51 46.5018   6
   3  -1  -2 894.378 51.8414   3
   3   1   2 905.323 52.5791  17
  -3  -1   2 897.919 58.6377  29
  -3  -1   2 894.627 67.2339  31
   3   1   2 905.285 49.1668   3
   3  -1  -2 913.564 61.5831  18
  -3  -1   2 891.559 57.5429  13
   3  -1  -2 907.963 54.7147   8
  -3  -1   2 901.565 54.5685  23
   3  -1  -2 911.185 64.8269  11
  -3  -1   2 864.309 61.9846  21
  -3  -1   2 934.543 61.1892  25
   3   1   2 854.849 56.0306   9
   3   1   2 860.295 59.6916  24
   4  -1   2 219.376 20.0300   9
  -4   1   2 188.233 21.7099  19
  -4  -1  -2 143.954 26.8954  14
   4   1  -2 192.197 27.2719  11
  -4   1   2 121.213 23.8398  31
  -4  -1  -2 251.510 31.9364  10
   4  -1   2 220.407 23.2469  24
   4  -1   2 186.811 24.6198  11
  -4   1   2 213.500 23.2775   1
  -4   1   2 172.392 23.7499  27
  -4  -1  -2 264.420 25.3880  20
   4  -1   2 220.959 26.7650   5
  -4  -1  -2 210.674 23.1211   1
  -4  -1  -2 215.856 17.7993   4
   4  -1   2 225.409 29.6679  17
  -4   1   2 244.693 28.5971  14
   4   1  -2 184.590 21.0087  12
  -4  -1  -2 179.315 20.5603  19
  -4  -1  -2 178.660 24.5449  21
   4   1  -2 172.992 22.1668   9
   4  -1   2 229.678 20.3025   3
  -4  -1  -2 175.593 23.0699  29
  -4  -1  -2 147.051 24.1049  27
  -4   1   2 198.364 21.5606  28
  -4  -1  -2 132.583 21.7969  23
   4   1  -2 203.936 32.3177  15
  -4  -1  -2 112.982 33.1887  30
   4   1  -2 168.148 23.7410  24
  -4   1   2 231.425 19.7146   6
  -4  -1  -2 180.948 21.0203  28
  -4   1   2 224.881 25.0970  25
  -4   1  -2 196.196 23.3393  16
   4   1   2 206.592 16.8822   3
  -4  -1   2 103.007 25.3146  14
   4   1   2 223.614 26.6684  11
  -4   1  -2 148.595 24.6400  27
  -4   1  -2 221.373 25.8219  20
   4  -1  -2 229.783 19.5615   8
  -4  -1   2 242.975 22.5275   1
  -4  -1   2 215.406 24.3611  25
   4  -1  -2 228.118 23.3421  24
  -4   1  -2 193.917 28.2659  14
  -4   1  -2 212.493 25.6605  19
  -4  -1   2 202.203 21.8317  28
   4   1   2 197.668 22.0560   9
  -4   1  -2 207.150 26.8032   1
   4  -1  -2 220.047 20.2473   3
  -4  -1   2 176.874 23.5141  29
   4   1   2 238.275 25.7800   5
  -4   1  -2 159.300 24.4135  29
  -4  -1   2 198.072 17.0666   6
  -4  -1   2 201.538 14.3874  22
   4   1   2 194.771 24.7139  24
  -4  -1   2 110.009 25.2999  31
  -4   1  -2 161.438 37.7136  30
  -4   1  -2 209.070 29.0132  10
  -4   1  -2 203.691 22.4969  28
   4  -1  -2 210.226 26.1075  11
   5   1  -2 232.433 40.2568  15
  -5  -1  -2 222.531 28.6944   1
  -5  -1  -2 222.878 33.9955  14
  -5   1   2 201.593 23.9939  28
  -5   1   2 148.582 30.7073  14
  -5   1   2 211.219 25.0771  20
   5  -1   2 180.295 28.3091  11
  -5   1   2 192.072 25.9112  19
   5  -1   2 193.998 28.4945   5
   5   1  -2 230.499 31.6297  24
  -5  -1  -2 182.516 28.8993  29
  -5  -1  -2 249.154 33.5852  31
  -5   1   2 202.224 26.8279  29
  -5   1   2 233.599 28.6095  31
  -5  -1  -2 196.660 25.7726  19
  -5  -1  -2 259.252 26.8837  28
  -5   1   2 136.958 27.0235  27
   5  -1   2 225.397 22.3607   3
  -5   1   2 200.640 26.4504   1
   5   1  -2 253.535 36.0002  11
   5  -1   2 219.736 26.7716  24
   5  -1  -2 201.399 26.2884  24
  -5   1  -2 157.544 34.4708  27
  -5   1  -2 254.610 33.6003  19
  -5   1  -2 182.951 32.1153  14
   5   1   2 260.927 30.4397  24
  -5  -1   2 249.148 32.9311  31
  -5  -1   2 207.125 28.7946  25
  -5   1  -2 251.435 36.1059  10
  -5  -1   2 157.015 25.8873  29
   5   1   2 227.432 31.6422  11
  -5   1  -2 271.135 33.7473  20
  -5  -1   2 240.047 24.8654  28
  -5   1  -2 200.179 25.6489  28
  -5   1  -2 157.166 27.2384  29
  -5  -1   2 205.547 20.0011   6
  -5  -1   2 252.648 26.2728   1
   5  -1  -2 251.710 24.3238   3
  -5   1  -2 89.6215 44.5406  30
   5   1   2 232.930 28.0295   9
  -5  -1   2 127.919 25.0692  21
  -5  -1   2 135.477 31.1326  14
  -5   1  -2 236.941 32.4996   1
   5  -1  -2 256.415 34.4406  11
  -5  -1   2 261.405 32.4859  27
  -6  -1  -2 3.92398 31.3756  30
  -6   1   2 22.5788 17.2619  20
  -6   1   2 12.7478 16.8492  28
  -6   1   2 38.6973 20.3755  29
   6  -1   2 31.0146 15.5530   3
  -6  -1  -2 33.2232 21.2333  14
  -6  -1  -2 28.1661 19.6899  20
  -6  -1  -2 14.9715 21.0224  31
  -6   1   2 60.5865 20.4969  27
  -6  -1  -2 43.8072 19.7695  29
   6   1  -2 45.7336 32.3206  15
   6   1  -2 12.6118 21.0784  24
  -6   1   2 41.8378 22.3139  14
   6  -1   2 21.8880 19.6299  11
  -6   1   2 47.8743 18.5526   1
   6   1  -2 27.0606 27.8915  11
  -6  -1  -2 4.03983 17.7411  28
  -6   1   2 6.36965 30.9092  30
  -6  -1  -2 37.5153 21.3643   1
  -6  -1   2 42.2545 19.8804  29
   6   1   2 70.8507 21.1356  24
  -6  -1   2 24.1852 16.8587   1
  -6   1  -2 -4.5115 30.4141  30
  -6   1  -2 31.3735 21.0622  29
  -6  -1   2 -3.2483 16.9686  28
   6  -1  -2 60.6031 32.5132  15
  -6   1  -2 41.1805 23.4935  20
  -6   1  -2 23.1289 25.4487  14
  -6   1  -2 27.3968 30.9539   1
  -6  -1   2 59.8731 21.5658  27
   6   1   2 46.8428 23.2209  11
  -6  -1   2 37.2461 22.5943  31
   6  -1  -2 -9.8572 23.7297  11
  -6  -1   2 26.6780 20.4693  14
  -6  -1   2 8.97130 29.2959  30
  -6   1  -2 4.49385 16.7987  28
  -6   1  -2 27.4502 28.5018  19
   6  -1  -2 29.8577 15.9849   3
  -6   1  -2 91.0039 29.9586  27
   0  -2  -2 258.737 16.8321  31
   0   2   2 237.260 13.2777   2
   0  -2  -2 255.239 11.1254   3
   0   2   2 243.115 10.2035   6
   0  -2  -2 255.464 12.6371  11
   0   2   2 253.829 12.6252   9
   0   2   2 251.999 11.0566  19
   0  -2  -2 233.893 13.6555  23
   0  -2  -2 262.755 14.3702   4
   0  -2  -2 228.907 14.0181  10
   0  -2  -2 244.858 14.7868  21
   0  -2  -2 233.213 12.1645  22
  -1   2   2 3118.50 176.674  19
  -1   2   2 3579.08 191.209  27
  -1  -2  -2 3416.26 161.357  28
  -1   2   2 3459.38 167.951  28
  -1  -2  -2 3390.96 187.743  27
  -1  -2  -2 3459.47 229.387  10
  -1  -2  -2 3443.50 213.210  31
  -1  -2  -2 3556.86 205.563  14
  -1   2   2 3251.70 170.311   2
  -1  -2  -2 3417.34 189.902   1
  -1   2   2 3461.96 188.726  29
  -1   2   2 3598.08 193.121  25
  -1   2   2 3475.59 182.564   9
  -1   2   2 3467.27 205.626  14
  -1   2   2 3495.77 155.093   6
  -1  -2  -2 3342.47 195.251  21
  -1   2   2 3610.36 180.623   1
   1  -2  -2 3375.26 163.649   3
   1  -2  -2 3168.49 196.935   4
   1   2   2 3619.52 195.458  11
   1   2   2 3397.53 64.6463  17
   1  -2  -2 3399.75 162.001  22
   1  -2  -2 3362.60 203.012  11
   1   2   2 3197.39 170.863   2
   1   2   2 3467.04 190.939  24
  -2  -2  -2 757.857 27.6559   4
  -2  -2  -2 752.177 24.0162  18
  -2  -2  -2 716.347 27.7962  29
  -2  -2  -2 770.257 23.7626   1
  -2  -2  -2 767.993 28.7275  23
  -2   2   2 768.631 22.5229  31
  -2   2   2 715.408 25.2892   6
  -2   2   2 717.280 16.3967   9
   2   2  -2 776.177 36.7673  11
  -2  -2  -2 710.921 34.6295  31
  -2   2   2 781.478 29.9544  14
  -2   2   2 713.304 28.5195   1
  -2  -2  -2 766.210 32.6606  21
  -2  -2  -2 751.989 30.1752  27
  -2  -2  -2 759.802 35.9270  30
  -2   2   2 781.200 26.9107  27
  -2  -2  -2 702.794 25.4512  28
   2   2  -2 760.845 36.0427  15
  -2   2   2 786.154 24.6407  28
  -2   2   2 764.025 24.3577   2
  -2  -2  -2 730.727 30.9834  14
  -2  -2  -2 748.692 35.5623  10
  -2  -2  -2 761.641 22.3366   7
  -2  -2  -2 802.714 25.3484  22
  -2   2   2 802.765 28.9308  29
   2   2  -2 756.608 35.4929  12
   2   2  -2 821.957 35.7399   9
  -2   2   2 798.607 30.4471  25
  -2  -2  -2 750.067 20.4990  19
  -2  -2   2 781.342 49.7640  27
   2  -2  -2 726.527 39.6801   3
  -2  -2   2 811.921 40.4724  28
   2  -2  -2 719.420 40.0723   7
   2  -2  -2 650.628 38.8561   4
   2  -2  -2 685.129 46.9767  11
  -2  -2   2 743.937 50.6505  21
   2  -2  -2 710.705 50.5986  18
  -2  -2   2 770.677 49.6973  14
  -2   2  -2 704.274 49.5561  29
   2   2   2 647.400 34.9795   3
  -2  -2   2 751.858 54.0053  31
   2   2   2 734.308 34.6786  17
   2  -2  -2 810.397 62.9263  15
   2   2   2 785.592 49.1281  11
  -2  -2   2 762.308 44.9176  29
   2   2   2 771.316 38.9487   2
  -2  -2   2 815.769 45.4330  23
   2   2   2 725.402 45.0605   5
   2  -2  -2 728.320 43.3184  24
   2   2   2 780.820 44.7667   9
   2  -2  -2 704.970 42.7708   8
  -2   2  -2 792.526 55.1103  16
  -3  -2  -2 288.201 26.8852  30
  -3   2   2 285.825 18.0715  28
  -3  -2  -2 293.844 18.0042   4
  -3  -2  -2 288.783 25.5752  10
  -3   2   2 324.698 24.0389  25
  -3  -2  -2 314.365 23.5900  21
  -3   2   2 283.898 20.5645  27
   3  -2   2 263.496 15.3252   9
  -3  -2  -2 285.006 20.1116  23
  -3   2   2 321.156 14.8696   2
  -3   2   2 279.253 17.6996   6
  -3  -2  -2 300.421 23.1611  27
  -3   2   2 276.157 20.4183  29
  -3  -2  -2 240.435 22.3018  14
  -3  -2  -2 275.502 18.3375  28
  -3   2   2 261.874 21.6209  14
   3   2  -2 295.457 23.1849   9
   3  -2   2 284.177 22.6889  11
  -3  -2  -2 318.821 16.5570  19
   3   2  -2 273.831 25.6152  15
  -3  -2  -2 302.137 16.7836  22
  -3  -2  -2 277.687 12.6781   7
  -3   2   2 278.153 17.2398  31
  -3  -2  -2 262.435 19.8934  29
   3   2  -2 300.383 23.8323  24
   3   2  -2 306.719 22.7245  12
  -3   2   2 271.969 20.9263  19
   3  -2   2 299.992 19.5351  17
  -3  -2  -2 274.020 17.8734   1
  -3  -2   2 249.573 29.2943  31
  -3  -2   2 293.352 18.2001   6
  -3   2  -2 342.619 34.1262  27
   3  -2  -2 259.184 26.4263  11
  -3   2  -2 322.934 32.2838  10
  -3   2  -2 287.173 38.9505  30
   3  -2  -2 287.279 36.9485  15
   3   2   2 272.924 20.4397  26
  -3   2  -2 282.026 29.5098   1
  -3   2  -2 257.153 24.0231  28
   3   2   2 284.599 19.1722   2
  -3  -2   2 294.496 29.4920  14
  -3   2  -2 300.468 32.9960  14
   3  -2  -2 286.354 23.4927  24
   3  -2  -2 275.747 19.1242   7
  -3   2  -2 296.427 28.4430  29
   3  -2  -2 292.427 24.0282   8
  -3  -2   2 286.588 20.8592  22
  -3  -2   2 243.006 26.9145  27
   3  -2  -2 297.994 22.9505   3
   3  -2  -2 314.849 26.3108  18
   3   2   2 294.281 25.4972   9
   3   2   2 306.736 26.3702  24
  -3   2  -2 281.389 30.0314  19
   3   2   2 287.052 25.4664   5
   3   2   2 334.043 29.4844  11
  -3  -2   2 274.559 23.1948  28
  -3  -2   2 252.011 24.7571  29
  -3  -2   2 274.924 23.5536  13
   3   2   2 284.666 17.4123   3
  -3  -2   2 323.644 26.9926  25
  -3  -2   2 272.264 23.9438  23
  -3   2  -2 226.092 28.9223  16
  -3  -2   2 282.454 28.2865  21
   3   2   2 346.963 29.5826  17
  -4   2   2 194.704 19.8694   6
  -4   2   2 191.927 19.8918  28
   4   2  -2 157.284 24.2373  24
  -4  -2  -2 192.230 24.3025  21
  -4  -2  -2 194.163 27.8881  31
  -4   2   2 194.543 23.5345   1
  -4  -2  -2 223.004 23.9087  20
  -4   2   2 206.453 22.6238  27
  -4   2   2 181.371 21.6508  29
   4   2  -2 135.433 27.8512  15
  -4  -2  -2 222.509 22.4422  28
  -4   2   2 178.543 20.4237  20
   4  -2   2 188.763 20.1196   3
   4  -2   2 152.510 23.9520   5
   4  -2   2 178.841 24.7203  11
  -4  -2  -2 196.282 21.4602   1
   4   2  -2 211.925 24.4517  12
  -4  -2  -2 193.687 18.9583   4
   4  -2   2 137.520 27.0985  17
  -4  -2  -2 207.355 32.1596  30
  -4  -2  -2 166.284 23.6158  27
   4   2  -2 179.876 24.3915   9
  -4   2   2 216.043 26.1606  14
  -4   2   2 190.703 21.2573  31
  -4  -2  -2 204.143 23.9109  29
  -4  -2  -2 175.117 25.6879  14
  -4  -2  -2 193.582 20.8681  23
  -4  -2  -2 168.290 16.4890  22
  -4   2   2 177.500 22.9848  19
  -4  -2  -2 151.245 18.7780  19
  -4   2  -2 173.798 22.6168  28
   4   2   2 195.981 16.9413  26
  -4   2  -2 196.273 28.6343  10
   4  -2  -2 179.155 33.0607  15
  -4  -2   2 172.201 21.8447  29
  -4   2  -2 181.030 27.1156  16
  -4  -2   2 176.758 26.6635  31
  -4  -2   2 192.344 15.7143   6
  -4   2  -2 274.189 30.8842  19
   4   2   2 145.283 20.7323   9
  -4  -2   2 183.903 15.9572  22
  -4  -2   2 227.048 25.5899  21
  -4  -2   2 147.728 24.8367  14
  -4   2  -2 123.152 27.0051  14
  -4  -2   2 185.459 20.3353  28
   4   2   2 165.106 14.1077   3
  -4   2  -2 76.7243 36.6705  30
   4  -2  -2 150.665 23.0344  11
   4   2   2 178.955 25.8857  11
   4  -2  -2 186.665 20.3210   3
  -4   2  -2 204.900 29.0069  27
  -4  -2   2 204.469 20.7480  23
  -4  -2   2 156.380 19.4144   1
   4   2   2 213.965 25.4131  24
  -4   2  -2 167.891 26.5246   1
   4  -2  -2 181.813 19.5315   8
  -4  -2   2 187.969 22.9947  25
   4  -2  -2 154.375 18.9155  24
  -4  -2   2 207.033 25.9570  27
  -5  -2  -2 87.6314 18.6291  28
   5   2  -2 50.4645 22.3721   9
  -5   2   2 105.640 17.3047  28
  -5  -2  -2 61.2701 21.2210  29
  -5  -2  -2 115.833 24.5331  31
   5  -2   2 50.7323 14.7213   3
  -5  -2  -2 95.3068 19.6778  20
  -5   2   2 87.6358 21.2654  14
   5   2  -2 49.5184 26.4071  15
  -5   2   2 91.1586 18.0499  20
  -5  -2  -2 94.9091 23.4950  14
   5   2  -2 55.1953 23.0335  11
   5   2  -2 55.5619 22.0600  24
  -5   2   2 26.4168 29.3469  30
  -5  -2  -2 96.3095 21.2006  21
  -5   2   2 86.8367 17.8988  19
   5  -2   2 105.792 21.5961  11
  -5   2   2 108.533 23.9451   1
  -5  -2  -2 80.8074 19.4418   1
  -5  -2  -2 65.1104 21.1998  27
  -5  -2  -2 100.746 30.2690  30
  -5  -2  -2 94.6664 18.7905  23
  -5   2   2 101.331 19.4062  27
  -5   2   2 64.7205 18.1291  29
   5  -2  -2 74.6086 16.6885   3
  -5   2  -2 28.1507 35.0217  30
  -5  -2   2 46.2848 18.4180  25
  -5   2  -2 37.0992 19.8029  28
  -5  -2   2 74.2613 20.7997  27
  -5   2  -2 68.1019 23.7851  10
  -5  -2   2 90.2641 19.6171  29
  -5   2  -2 93.8231 25.7439  27
   5   2   2 55.9852 19.5500   9
  -5   2  -2 62.1268 25.6955   1
  -5   2  -2 46.0029 28.9867  14
  -5  -2   2 32.4128 20.6664  14
  -5  -2   2 105.739 21.0891  21
   5  -2  -2 98.6951 21.8956  11
  -5   2  -2 63.4967 24.9416  19
  -5  -2   2 89.2727 15.8177   1
  -5  -2   2 100.598 26.5551  31
  -5  -2   2 80.5357 17.6481  28
   5   2   2 77.7421 19.9675  24
   5  -2  -2 36.0652 24.2924  15
   6  -2   2 26.1923 18.6376   5
   6   2  -2 17.3840 26.8555  15
  -6   2   2 -3.3397 18.6563  14
  -6  -2  -2 -3.7922 17.5982  20
  -6  -2  -2 3.80557 16.4158  29
  -6  -2  -2 -3.9211 18.9035  27
  -6   2   2 10.0533 26.7450  30
   6   2  -2 30.6472 28.8440  11
   6   2  -2 37.5962 24.7873  24
  -6  -2  -2 4.01333 25.8816  14
  -6  -2  -2 3.93219 15.0048  28
  -6   2   2 3.08618 16.3010  27
   6  -2   2 3.11387 15.3713  11
  -6   2   2 16.1054 15.0538  28
  -6   2   2 6.81378 17.4443  29
  -6   2   2 17.6044 14.1532  20
   6  -2   2 24.3819 16.3856   3
  -6  -2  -2 -3.7616 16.8964  31
  -6   2   2 35.8352 20.3630   1
  -6  -2   2 20.1039 14.6800  28
  -6   2  -2 14.6906 35.2952  30
   6  -2  -2 8.36745 33.1315  15
  -6  -2   2 23.6596 22.9772  30
  -6   2  -2 -5.8289 31.7417  19
  -6  -2   2 10.5923 22.1118  31
   6   2   2 21.4631 18.7895  24
  -6  -2   2 17.7836 18.4686  27
   6  -2  -2 2.73229 16.3660   3
  -6  -2   2 3.46018 19.6478  14
  -6   2  -2 20.5111 30.2553   1
   6   2   2 23.8684 18.6384   9
  -6  -2   2 6.49712 15.8100  29
   6  -2  -2 -3.1091 18.1017  11
  -6   2  -2 5.53421 21.8571  14
  -6   2  -2 -15.830 19.6692  28
  -6   2  -2 6.21845 19.8858  27
   0  -3  -2 590.872 43.3432  10
   0  -3  -2 621.304 32.6680   3
   0  -3  -2 605.913 38.4043   7
   0  -3  -2 648.705 38.7693   8
   0  -3  -2 622.333 37.4518  23
   0   3   2 611.806 36.4511   9
   0   3   2 621.034 38.4367  24
   0  -3  -2 607.589 34.1552  22
   0   3   2 611.482 33.9185  19
   0  -3  -2 603.727 45.3596  13
   0   3   2 613.288 30.8893   6
   0   3   2 605.388 37.5927   2
   0  -3  -2 642.735 40.5311   4
   0  -3  -2 557.574 31.4947  20
   0  -3  -2 592.848 41.8618  31
   0  -3  -2 649.699 40.7129  21
  -1  -3  -2 240.031 17.7831  27
  -1  -3  -2 236.457 18.9309  23
  -1   3   2 239.541 16.1865  29
  -1  -3  -2 220.646 17.6490   7
  -1   3   2 206.255 17.6202   2
  -1  -3  -2 215.406 21.2436  10
  -1  -3  -2 201.949 20.8919  18
  -1   3   2 228.389 17.2671  19
  -1   3   2 227.535 16.8590  14
  -1  -3  -2 226.531 21.5228  31
  -1  -3  -2 224.843 15.7373   8
  -1   3   2 228.721 16.2979  26
  -1   3   2 228.671 13.3859  28
  -1   3   2 208.127 15.6090   6
  -1  -3  -2 239.730 18.7890  14
  -1  -3  -2 237.071 14.6583  28
  -1  -3  -2 239.890 21.0492  21
  -1   3   2 213.504 17.2729   1
  -1   3   2 222.983 17.5576  25
  -1   3   2 210.082 13.4916   9
  -1   3   2 227.278 13.9197  27
   1   3   2 250.890 18.4362  24
   1   3   2 223.952 16.3940  17
   1  -3  -2 228.351 16.1782  23
   1  -3  -2 222.977 20.7783  13
   1  -3  -2 208.682 15.8359   3
   1   3   2 229.814 18.8699   9
   1  -3  -2 194.517 14.8298  11
   1  -3  -2 220.539 17.7033   7
   1   3   2 233.154 17.8487   2
   1   3   2 231.443 18.2235  11
   1  -3  -2 226.435 17.6919  21
   1  -3  -2 209.000 16.9923   4
   1  -3  -2 231.890 15.1701  22
   1  -3  -2 203.277 21.0526  18
  -2   3   2 73.4026 8.39434  20
  -2   3   2 82.9608 8.99253  27
  -2  -3  -2 74.8852 11.0989  27
  -2  -3  -2 76.4808 11.0298  18
  -2  -3  -2 72.0645 10.9570  23
  -2   3   2 68.8299 10.4755   6
  -2  -3  -2 72.9905 9.12473   7
  -2   3   2 84.0911 10.3384  29
  -2   3   2 74.9731 10.4244   2
  -2   3   2 56.3656 10.5486   1
  -2   3   2 87.9108 11.1194  14
  -2  -3  -2 73.3371 13.6366  30
  -2   3   2 82.8711 8.78459  28
  -2   3   2 71.2772 11.2056  25
  -2  -3  -2 56.8550 12.0850  10
  -2   3   2 82.4885 11.4068  19
   2  -3   2 60.6272 9.49005   8
   2   3  -2 74.9581 15.9224   9
   2   3  -2 52.7386 13.4046  11
  -2  -3  -2 70.3010 6.55969   8
  -2  -3  -2 80.7539 11.3888  14
  -2  -3  -2 77.7158 10.0760  22
  -2  -3  -2 76.0784 10.5070   4
  -2  -3  -2 84.1331 10.0786  29
   2   3  -2 75.6829 16.6218  24
  -2  -3  -2 81.7316 9.23483  28
  -2  -3  -2 81.2154 14.0466  31
   2   3  -2 76.0072 16.4082  12
  -2  -3  -2 71.5837 7.54921   1
   2  -3  -2 84.9186 9.28933  11
   2  -3  -2 80.3751 11.7826  18
  -2  -3   2 93.1992 14.8344  23
   2   3   2 74.3736 11.1801  24
   2   3   2 60.1182 12.9156  17
  -2   3  -2 66.9066 15.6403   1
   2   3   2 80.4154 10.0886   2
   2  -3  -2 100.758 8.33801  24
  -2  -3   2 42.1952 10.4734  22
   2  -3  -2 80.7210 24.2029  15
   2  -3  -2 81.3024 9.21929   7
   2  -3  -2 86.0889 7.66426  22
   2   3   2 84.8978 11.6297  11
   2  -3  -2 74.2756 9.47457   3
   2  -3  -2 83.2670 11.6108   8
  -2  -3   2 85.5317 15.9801  31
   2  -3  -2 65.4144 6.76855   4
  -2   3  -2 92.3599 20.5918  16
  -2  -3   2 48.8384 11.3902  27
  -2   3  -2 96.8289 22.5645  30
  -3  -3  -2 124.948 19.6346  31
  -3   3   2 147.636 15.6290  27
  -3   3   2 146.821 16.3877  29
   3  -3   2 141.736 19.4224  17
  -3   3   2 133.657 13.3590  28
  -3  -3  -2 129.052 14.0809  28
  -3  -3  -2 122.640 15.9206  23
   3   3  -2 129.436 19.9562  24
  -3   3   2 134.645 13.7066   2
  -3   3   2 152.744 14.8844  20
  -3  -3  -2 136.537 12.8231   7
   3   3  -2 112.840 19.8043  12
  -3  -3  -2 141.695 22.6640  10
  -3   3   2 136.438 13.3577  31
  -3  -3  -2 139.683 15.6104  29
   3   3  -2 132.547 21.2621  11
  -3  -3  -2 130.177 13.5690   1
  -3  -3  -2 123.126 18.8589  21
  -3  -3  -2 138.014 18.8196  14
  -3  -3  -2 134.367 21.0265  30
  -3  -3  -2 138.332 15.7235   4
   3   3  -2 104.935 19.3216  15
  -3  -3  -2 147.233 18.5553  27
   3   3  -2 121.253 19.6372   9
  -3  -3  -2 153.457 14.3611  22
  -3   3   2 113.873 16.6298   1
  -3   3   2 124.580 17.2033  14
  -3  -3   2 158.267 17.9098  29
  -3   3  -2 120.135 21.4455  10
   3  -3  -2 112.644 25.2400  15
  -3   3  -2 155.052 22.6134  29
   3  -3  -2 129.005 16.1276   8
  -3  -3   2 146.098 15.6475  22
   3   3   2 147.180 18.3544   9
  -3  -3   2 114.394 20.2522  21
  -3  -3   2 135.727 17.8480  25
  -3   3  -2 140.049 29.5843  30
  -3  -3   2 151.814 23.4796  31
   3   3   2 137.765 13.3160   2
  -3  -3   2 150.081 17.6885  13
  -3   3  -2 113.556 21.2256  19
   3  -3  -2 122.895 12.5208   7
   3  -3  -2 149.186 17.3888  11
  -3  -3   2 147.362 15.4212  28
  -3  -3   2 86.4728 17.0417  14
  -3   3  -2 144.200 22.4834   1
   3   3   2 146.728 19.4141  11
   3  -3  -2 129.097 16.9936  18
  -3   3  -2 123.730 25.1942  16
  -3  -3   2 130.405 17.1875  23
  -3  -3   2 113.004 18.3376  27
  -3  -3   2 114.848 10.5215   6
  -4  -3  -2 16.9465 9.78251   1
  -4  -3  -2 13.2030 7.88428  22
   4   3  -2 24.5918 15.8683  24
  -4   3   2 12.8970 10.5808  27
  -4  -3  -2 38.7057 14.0837  27
  -4   3   2 36.5659 14.1073  14
  -4  -3  -2 11.7617 9.00216   4
  -4   3   2 32.6655 13.9313   1
  -4  -3  -2 7.91889 10.8081  29
  -4  -3  -2 19.1014 11.1316  21
  -4  -3  -2 10.9347 13.2313  14
  -4   3   2 13.0758 8.70701  20
   4   3  -2 22.2751 17.2556  15
   4   3  -2 22.7712 16.9005  11
  -4  -3  -2 21.2316 9.64885  28
  -4   3   2 7.21061 8.95321  28
   4   3  -2 9.85524 15.3084  12
  -4   3   2 17.3458 19.2776  30
   4   3  -2 43.1202 17.4877   9
  -4  -3  -2 15.5577 10.4797  23
  -4   3   2 8.65775 14.1917  19
  -4  -3  -2 35.1588 12.9529  20
  -4   3   2 10.1765 10.9469  29
   4  -3   2 3.94202 12.9362   3
   4  -3   2 32.8468 14.4807   5
   4  -3  -2 24.9717 11.1948   8
  -4  -3   2 17.2683 11.5884  25
  -4   3  -2 35.9840 20.7997  19
  -4  -3   2 33.0179 12.9873  23
  -4   3  -2 14.3132 14.8231  10
  -4  -3   2 23.7674 13.6077  21
  -4   3  -2 10.4568 13.9072  28
  -4  -3   2 4.18048 12.4695  14
   4   3   2 2.47454 13.0059   9
  -4  -3   2 9.11322 15.7135  27
  -4  -3   2 22.1933 10.2200  22
  -4  -3   2 10.2094 9.13197  28
   4   3   2 23.4133 13.7100  11
  -4  -3   2 7.11221 14.2314  31
   4  -3  -2 33.2060 20.9860  15
  -4  -3   2 9.26408 11.3367  29
  -4   3  -2 24.0970 19.5628  16
   4   3   2 20.4067 13.4829  24
  -4   3  -2 15.8365 13.0507  29
   4  -3  -2 16.6324 11.6531  11
   4   3   2 32.9160 10.0949  26
  -4   3  -2 29.5002 19.9159  14
   4  -3  -2 15.9213 11.5893   3
  -5   3   2 134.156 22.3080  20
   5   3  -2 194.290 30.8886  12
  -5   3   2 154.492 23.6889  27
  -5  -3  -2 109.963 20.5037  23
  -5  -3  -2 138.396 27.8024  31
  -5  -3  -2 168.691 29.6155  14
   5   3  -2 100.401 31.2927   9
   5  -3   2 156.478 22.8394   3
  -5   3   2 149.716 24.9641  19
  -5  -3  -2 142.382 24.9909  20
  -5   3   2 155.668 26.5981  14
  -5   3   2 130.808 24.8728  29
  -5  -3  -2 150.467 27.3481  27
   5   3  -2 145.819 31.1775  24
   5   3  -2 143.343 32.6451  11
   5  -3   2 153.268 26.7565   5
  -5  -3  -2 144.878 26.0576  21
  -5   3   2 182.987 21.9377  28
  -5  -3  -2 173.023 23.9360  28
  -5  -3  -2 122.555 23.1550  29
   5   3  -2 168.144 33.9740  15
   5   3   2 137.395 24.9700   9
  -5  -3   2 153.713 24.4843  25
  -5   3  -2 165.240 29.3745  28
  -5   3  -2 28.3253 42.4821  30
  -5  -3   2 187.996 31.2361  31
  -5   3  -2 174.750 34.8996  14
  -5   3  -2 159.600 36.1730  19
  -5  -3   2 179.262 23.1571  23
  -5   3  -2 157.083 31.2441   1
   5  -3  -2 144.356 25.5605  11
   5  -3  -2 150.729 37.9433  15
   5   3   2 146.372 26.8342  11
  -5  -3   2 133.384 22.6433  29
   5   3   2 167.228 27.1296  24
  -5  -3   2 169.592 29.5627  14
  -5   3  -2 165.672 30.3860  29
  -5  -3   2 121.563 21.6464  28
   5  -3  -2 166.013 21.1014   8
   5  -3  -2 102.377 19.5938   3
  -5  -3   2 144.787 27.0093  21
  -5  -3   2 120.896 26.7517  27
   6  -3   2 3.27550 20.3121   5
  -6   3   2 3.57417 17.9968  29
  -6   3   2 -3.3630 14.2116  28
  -6  -3  -2 7.86335 20.8276  14
  -6   3   2 -4.3064 18.8786  20
  -6  -3  -2 19.4249 20.5563  31
  -6  -3  -2 19.6299 20.3787  27
  -6   3   2 6.26232 14.1569  27
  -6  -3  -2 7.70349 16.2765  28
  -6   3   2 -3.4972 18.2323  19
  -6  -3  -2 -3.6572 16.4709  29
  -6  -3  -2 18.8237 18.0791  20
   6   3  -2 3.70935 27.9005  15
   6  -3   2 -2.8274 16.0791   3
  -6   3   2 3.63015 28.5810  30
  -6   3   2 3.38646 18.2688  14
   6   3  -2 -14.115 30.6586  24
  -6  -3  -2 7.12950 17.9278  21
  -6  -3   2 14.1907 13.8362  28
   6   3   2 11.4265 16.5400   9
  -6  -3   2 -8.0808 27.7087  31
  -6   3  -2 5.62012 28.8301   1
   6   3   2 6.55275 19.8043  24
   6   3   2 -19.799 23.7619  11
   6   3   2 21.0402 24.9322  15
  -6  -3   2 3.42522 16.3612  29
  -6   3  -2 -21.987 40.8698  30
   6  -3  -2 10.0634 36.2791  15
  -6  -3   2 -15.302 23.0278  27
   6  -3  -2 -14.506 16.8525   3
  -6   3  -2 -6.9315 35.0232  19
  -6   3  -2 6.03612 23.5417  29
   0   4   2 1511.95 91.1184   2
   0   4   2 1555.56 98.9138  12
   0  -4  -2 1595.06 108.407  13
   0  -4  -2 1632.65 90.3679  23
   0   4   2 1576.74 94.2565  24
   0  -4  -2 1574.71 82.2304  22
   0   4   2 1563.81 87.8411   9
   0  -4  -2 1653.19 101.839  31
   0  -4  -2 1566.54 81.0518   3
   0  -4  -2 1539.81 95.0442   4
   0  -4  -2 1640.34 92.0003   7
   0  -4  -2 1524.26 94.0439   8
   0   4   2 1641.97 99.3879  16
   0  -4  -2 1502.53 98.1112  21
   0   4   2 1625.48 84.4030  19
   0   4   2 1537.21 121.009  30
  -1  -4  -2 1231.98 82.4158  31
  -1   4   2 1168.28 72.2887  14
  -1  -4  -2 1082.00 68.7158   8
  -1  -4  -2 1212.56 82.7137  13
  -1  -4  -2 1180.15 72.9818   4
  -1   4   2 1161.29 59.7124   6
  -1   4   2 1096.81 66.1544  26
  -1  -4  -2 1190.59 70.3360   7
  -1  -4  -2 1131.10 63.3952  22
  -1  -4  -2 1211.51 75.9155  21
  -1  -4  -2 1186.19 69.0030  27
  -1   4   2 1219.18 67.2258  29
  -1   4   2 1095.77 63.7994   9
  -1  -4  -2 1176.07 85.1125  18
  -1   4   2 1060.32 67.5759   1
  -1   4   2 1153.53 56.2254  28
  -1  -4  -2 1146.80 69.3393  23
  -1   4   2 1266.75 78.4238  16
  -1  -4  -2 1224.89 58.3164  28
  -1   4   2 1187.12 91.4994  30
  -1   4   2 1052.15 68.7236   2
  -1   4   2 1157.97 66.6719  19
  -1  -4  -2 1203.02 74.7845  14
   1   4   2 1123.77 71.2466  24
   1   4   2 1136.82 69.4998   2
   1   4   2 1152.78 68.9256   9
   1  -4  -2 1053.96 65.0784  23
   1  -4  -2 1082.36 70.4340  21
   1  -4  -2 1190.83 71.8482   8
   1  -4  -2 1191.06 85.5524  18
   1   4   2 1214.18 74.4648  11
   1  -4  -2 1277.66 70.5058   7
   1  -4  -2 1156.63 62.7734   3
   1  -4  -2 1110.54 81.0526  13
   1   4   2 1119.59 76.0758  12
   1  -4  -2 1150.40 60.6239  22
   1  -4  -2 1133.04 69.8819   4
  -2   4   2 241.449 20.0131  19
  -2   4   2 276.852 19.5488  14
  -2  -4  -2 271.259 20.3633  14
  -2  -4  -2 290.183 20.0937  22
  -2   4   2 252.190 14.9799  28
  -2  -4  -2 252.345 24.6705  21
  -2  -4  -2 247.996 18.3492   7
  -2  -4  -2 264.017 20.2365  27
  -2   4   2 258.082 20.4759   2
  -2  -4  -2 253.677 25.2737  31
  -2   4   2 293.655 19.3310  29
  -2   4   2 271.955 19.1659   6
  -2  -4  -2 253.536 21.0406   4
  -2   4   2 258.798 16.5625  27
  -2   4   2 264.347 27.0941  16
  -2   4   2 280.329 28.7322  30
  -2  -4  -2 271.557 16.1462  28
  -2   4   2 261.887 20.2291   1
   2   4  -2 152.568 29.9293  12
  -2  -4  -2 283.753 17.3973  29
   2  -4  -2 286.061 16.4435  23
  -2   4  -2 295.527 32.1567   1
   2  -4  -2 269.618 18.6935   3
  -2   4  -2 373.664 41.9203  16
   2   4   2 305.391 23.4802   9
   2   4   2 281.420 21.1221  24
   2  -4  -2 241.285 17.3382   7
   2   4   2 283.280 23.1970  12
   2   4   2 261.511 19.5661   2
   2  -4  -2 262.000 22.8630  18
   2   4   2 329.915 22.0260  11
   2  -4  -2 250.028 19.9283   8
   2  -4  -2 247.996 15.2522   4
   2  -4  -2 280.469 22.0543  13
   2  -4  -2 262.156 15.5166  11
   2  -4  -2 227.826 13.3504  22
  -3   4   2 166.598 14.7456  28
  -3  -4  -2 136.084 14.5734   7
  -3   4   2 164.324 26.7655  30
   3   4  -2 161.677 25.4176  12
  -3  -4  -2 147.799 18.8346  27
   3   4  -2 140.031 24.5569  24
  -3  -4  -2 149.549 15.3829  28
  -3   4   2 183.375 19.4975  14
  -3   4   2 149.624 15.3477  27
  -3   4   2 123.790 15.7635  29
  -3  -4  -2 133.896 17.9538  23
  -3  -4  -2 162.295 20.0965  14
  -3  -4  -2 116.972 14.6138  29
   3   4  -2 176.488 27.7098  11
   3   4  -2 104.130 23.4748  15
  -3   4   2 138.026 15.9481   2
  -3  -4  -2 143.142 22.0991  21
  -3  -4  -2 165.889 16.4916  22
   3   4  -2 144.671 23.4190   9
  -3  -4  -2 190.495 25.8434  31
  -3   4   2 131.599 18.5772  19
  -3   4   2 169.253 20.5811   1
   3  -4   2 155.664 19.1886  17
  -3  -4  -2 168.741 18.4428   4
   3   4   2 125.863 19.5747  11
  -3  -4   2 138.575 18.7592  22
   3  -4  -2 142.519 15.7705   7
   3  -4  -2 105.659 36.2556  15
  -3   4  -2 142.348 22.2657  10
   3  -4  -2 164.354 18.9045   3
  -3   4  -2 145.936 25.9860   1
  -3   4  -2 104.299 32.5668  30
  -3  -4   2 155.915 17.9511  29
  -3   4  -2 153.882 32.0434  16
  -3  -4   2 127.070 20.1294  14
  -3  -4   2 126.170 23.6775  21
  -3  -4   2 143.154 18.2346  25
  -3  -4   2 137.019 16.6506  28
   3   4   2 140.057 16.0156   2
  -3  -4   2 159.417 25.5624  31
   3   4   2 136.581 21.7523   9
   3   4   2 167.176 21.1791  24
  -3  -4   2 179.973 22.6412  23
   3  -4  -2 130.173 18.5695   8
  -3  -4   2 147.424 21.8883  13
  -3  -4   2 132.450 20.7877  27
  -4  -4  -2 88.6401 18.4016  14
  -4   4   2 87.6312 19.2436  14
   4   4  -2 54.1461 23.7589  11
  -4   4   2 100.619 27.1429  30
  -4  -4  -2 102.549 17.8036  23
  -4  -4  -2 101.950 15.8251  28
   4   4  -2 88.4980 23.0483  12
  -4   4   2 80.3773 19.4424   1
  -4  -4  -2 89.5820 18.9426  27
   4   4  -2 55.0606 24.4724   9
  -4  -4  -2 124.302 22.1704  21
  -4  -4  -2 84.3899 13.9370  22
  -4   4   2 102.442 14.8397  28
   4  -4   2 73.4785 15.4546   3
   4   4  -2 82.9879 23.9918  15
  -4  -4  -2 86.7053 15.8105   4
  -4   4   2 75.4835 16.8682  29
   4  -4   2 69.2992 18.1397   5
  -4  -4  -2 101.186 22.9880  31
  -4   4   2 97.9379 15.7946  27
  -4  -4   2 98.3904 21.4302  27
  -4  -4   2 112.355 19.0047  25
  -4  -4   2 81.7089 21.0353  21
  -4  -4   2 114.866 21.6240  23
  -4  -4   2 112.705 18.0554  28
  -4   4  -2 99.6540 29.8904  19
  -4   4  -2 76.9916 29.2445  16
   4  -4  -2 105.175 34.3795  15
   4   4   2 92.5705 21.5153   9
   4   4   2 93.2694 20.6866  24
  -4   4  -2 73.7702 31.9715  30
  -4   4  -2 87.4250 26.0047   1
  -4  -4   2 118.077 23.4828  14
  -4  -4   2 85.9124 23.7870  31
  -4   4  -2 78.1825 23.7959  29
  -4  -4   2 73.5728 17.0596  29
   4  -4  -2 95.7341 16.9488   8
   4   4   2 95.8397 22.0378  11
  -4  -4   2 83.1909 15.6777  22
   5   4  -2 49.8570 30.3769  11
  -5   4   2 46.1539 20.8690  19
  -5  -4  -2 61.8353 20.6164  27
   5  -4   2 53.1845 18.0473   5
  -5  -4  -2 55.9462 21.6499  14
  -5   4   2 39.7474 14.8163  28
  -5   4   2 56.4947 19.2383  14
  -5  -4  -2 80.4341 18.2394  23
   5   4  -2 33.4080 25.7540  24
   5   4  -2 40.0592 25.7786  15
  -5  -4  -2 73.4350 21.6905  21
   5  -4   2 46.3021 15.6078   3
  -5   4   2 42.2015 20.2064   1
  -5   4   2 81.3725 20.1753  29
  -5   4   2 53.1405 18.9314  27
  -5  -4  -2 43.2836 16.4388  28
  -5  -4  -2 72.8824 18.8158  20
   5   4  -2 41.7535 26.3868  12
  -5   4   2 -3.0106 26.6650  30
  -5  -4   2 39.5453 17.9827  23
  -5   4  -2 83.0774 33.2168   1
  -5   4  -2 73.8124 34.0073  16
  -5  -4   2 37.1294 16.4136  29
  -5   4  -2 66.2013 27.4600  29
   5   4   2 69.4355 21.5020   9
  -5  -4   2 43.1265 16.8208  28
  -5   4  -2 -4.7858 33.5710  30
  -5  -4   2 73.0083 27.9727  31
   5   4   2 51.0015 21.6419  24
  -5  -4   2 65.4543 23.5829  14
   5   4   2 50.4802 20.6248  11
   5  -4  -2 40.5690 30.7600  15
   5  -4  -2 59.2129 16.9249   8
  -5  -4   2 67.3950 23.4028  27
  -5  -4   2 43.8074 21.5609  21
  -5   4  -2 110.218 35.4342  19
   5  -4  -2 88.7169 19.5615   3
   0  -5  -2 46.7956 10.2951  23
   0  -5  -2 34.0724 12.8778  13
   0  -5  -2 23.7645 9.40652   7
   0  -5  -2 33.2024 8.60214   8
   0  -5  -2 36.1743 6.98518   3
   0   5   2 37.2025 10.1314  12
   0   5   2 41.7041 12.0635  16
   0  -5  -2 35.6600 9.52557   4
   0  -5  -2 42.5489 9.44800  22
   0   5   2 29.0699 6.35055  19
   0   5   2 33.1355 7.12995  24
   0  -5  -2 48.9182 8.92772  31
   0   5   2 36.1613 9.55666   9
   0   5   2 27.2836 11.1513   2
   0  -5  -2 30.4121 9.82651  21
  -1   5   2 283.276 30.2815  16
  -1  -5  -2 346.395 27.9601   4
  -1  -5  -2 310.332 25.0326  22
  -1  -5  -2 307.414 33.3730  13
  -1  -5  -2 332.397 26.2263   7
  -1  -5  -2 304.101 29.5632  31
  -1  -5  -2 296.923 22.4781  27
  -1   5   2 338.785 34.1632  30
  -1  -5  -2 300.359 23.4543   8
  -1   5   2 281.641 22.3454   1
  -1   5   2 253.535 23.6528  26
  -1   5   2 328.186 29.2188   2
  -1  -5  -2 334.374 28.4488  23
  -1  -5  -2 313.660 29.3687  21
  -1   5   2 273.244 24.0117  19
   1  -5  -2 307.209 25.1636  21
   1   5   2 341.277 30.7742  12
   1  -5  -2 276.009 32.5015  18
   1  -5  -2 318.030 24.6094  23
   1  -5  -2 319.115 32.6909  13
   1   5   2 340.911 28.2660   9
   1  -5  -2 362.244 27.9810   8
   1  -5  -2 289.549 22.9678   3
   1  -5  -2 310.616 23.4972  22
   1   5   2 314.940 25.8463  24
   1   5   2 309.845 24.7130  11
   1  -5  -2 357.931 27.5834   7
   1  -5  -2 313.891 26.3511   4
   1   5   2 275.780 27.4381   2
  -2  -5  -2 103.261 18.7261  21
  -2   5   2 111.405 21.8137  16
  -2   5   2 163.365 17.9371  19
  -2  -5  -2 134.019 14.4194  27
  -2  -5  -2 156.883 19.2553  23
  -2   5   2 132.078 13.1702  28
  -2  -5  -2 130.650 19.5516  31
  -2   5   2 138.054 17.3560  14
  -2   5   2 123.807 15.4189  26
  -2   5   2 108.759 20.3608  30
  -2   5   2 147.132 15.0866  29
  -2   5   2 169.554 18.8002   2
  -2  -5  -2 139.560 15.4466   7
   2   5  -2 37.8827 40.4615  12
  -2  -5  -2 123.329 15.5326  22
  -2   5   2 151.106 15.8622   1
  -2  -5  -2 162.308 18.6292   4
   2  -5  -2 140.738 16.5231   7
   2  -5  -2 126.544 17.9028   8
   2   5   2 136.447 17.9878  24
   2  -5  -2 135.144 12.7506  22
   2  -5  -2 145.986 15.6704   4
   2   5   2 143.265 18.4101   2
   2  -5  -2 115.170 19.4712  13
  -2   5  -2 188.782 42.3239  16
   2  -5  -2 138.729 16.2384   3
   2   5   2 134.183 20.1481   9
   2   5   2 123.383 17.0334  11
  -2   5  -2 137.992 31.3174   1
  -3   5   2 377.245 22.7846  28
  -3  -5  -2 412.647 31.1326  23
  -3   5   2 444.573 27.8891   2
  -3   5   2 425.803 41.6997  30
  -3   5   2 441.858 31.3272  19
  -3   5   2 404.254 27.7477  29
  -3   5   2 490.442 31.1380   1
  -3  -5  -2 440.368 27.5025  22
  -3  -5  -2 417.608 36.6790  31
  -3  -5  -2 384.038 28.1600   4
  -3   5   2 375.501 29.0360  14
  -3  -5  -2 435.664 29.7034  27
  -3  -5  -2 389.273 24.7035   7
   3  -5  -2 418.429 30.2053   8
  -3   5  -2 307.493 42.4592  19
   3  -5  -2 422.741 28.2228   3
   3   5   2 351.609 31.4275   9
  -3   5  -2 487.763 62.1099  16
   3  -5  -2 412.110 25.6827   7
   3   5   2 363.038 29.6755  11
   3   5   2 434.569 32.0533  24
  -3   5  -2 396.980 43.7274   1
   3   5   2 397.004 26.2176   2
  -4   5   2 87.2590 18.4377  29
   4   5  -2 41.0623 27.0099  24
  -4  -5  -2 62.5785 16.6089  23
  -4  -5  -2 89.4874 23.7055  31
  -4   5   2 65.3330 19.4595   1
  -4  -5  -2 44.4985 12.6318  22
   4  -5   2 15.5828 14.0464   3
  -4  -5  -2 100.007 22.9017  21
  -4   5   2 88.3845 20.4927  14
  -4   5   2 47.2227 23.3663  30
   4   5  -2 4.72000 32.3822  11
  -4  -5  -2 66.1054 16.1888   4
  -4   5   2 55.4551 18.1887  19
  -4   5   2 69.7307 15.1119  28
  -4  -5  -2 78.0329 19.1971  27
   4  -5   2 12.5855 14.4608   5
   4   5  -2 64.7952 30.6918  12
  -4  -5   2 6.69720 19.1623  27
  -4   5  -2 107.658 37.1711  16
   4  -5  -2 85.5170 17.3173   3
  -4   5  -2 102.646 32.7979   1
  -4  -5   2 3.68110 20.6823  31
  -4  -5   2 10.6563 17.5760  21
   4   5   2 123.384 25.2987   9
   4   5   2 51.0804 18.2614  11
   4   5   2 84.4957 19.5480  24
   4  -5  -2 96.9642 18.1945   8
  -5   5   2 33.1036 19.0179  29
  -5  -5  -2 25.9058 18.7243  21
  -5   5   2 16.3612 20.8995   1
   5  -5   2 -8.9624 17.0172   5
  -5   5   2 6.59425 16.4848  14
  -5  -5  -2 43.9344 20.7495  27
  -5   5   2 10.3649 23.2559  30
  -5  -5  -2 49.2789 19.1061  20
  -5   5   2 9.50644 12.3743  28
  -5  -5  -2 13.8433 19.3950  31
   5  -5   2 -2.8329 12.3603   3
  -5  -5  -2 5.97242 16.5005  23
  -5   5   2 6.91672 18.3129  19
  -5  -5  -2 19.3436 14.5935   4
   5   5   2 55.3958 25.3930   9
  -5   5  -2 19.9458 33.0701   1
   5   5   2 75.9122 21.6732  24
   5  -5  -2 58.0645 18.0128   8
   5   5   2 2.87601 20.4219  11
   0   6   2 9.17241 6.01739  19
   0  -6  -2 23.2081 12.9107  13
   0   6   2 6.75114 11.5435  16
   0  -6  -2 13.7742 9.76581  23
   0  -6  -2 -1.5270 9.96137  21
   0  -6  -2 3.83802 9.63129  22
   0  -6  -2 16.2044 10.8158   7
   0  -6  -2 3.02973 6.45804   3
   0  -6  -2 10.9420 8.79845   4
   0  -6  -2 -1.3639 7.92518   8
   0   6   2 19.0006 13.7075   2
   0   6   2 -0.8450 6.29676  24
   0   6   2 11.1871 9.91754  12
   0   6   2 24.5295 9.91402   9
  -1  -6  -2 42.1099 12.0989   7
  -1  -6  -2 43.3748 13.7505  21
  -1   6   2 45.5501 12.1289  26
  -1  -6  -2 41.2705 17.9438  13
  -1  -6  -2 40.5308 12.1551  31
  -1  -6  -2 20.2186 12.1104   4
  -1  -6  -2 67.9108 14.2931  22
  -1  -6  -2 38.2393 13.0937  23
  -1   6   2 43.5858 14.9818   2
  -1  -6  -2 43.3458 10.2137   8
  -1   6   2 67.3401 17.1897  16
  -1   6   2 49.2866 8.92835   1
  -1   6   2 27.2393 10.2187  19
   1  -6  -2 56.1544 10.9925   3
   1  -6  -2 45.2910 13.5468   7
   1  -6  -2 38.0496 12.1105   8
   1  -6  -2 52.9271 11.6555   4
   1   6   2 39.5616 13.6681   9
   1  -6  -2 41.4950 11.1223  22
   1   6   2 29.6873 9.73099  24
   1   6   2 54.0612 15.2261   2
   1  -6  -2 48.3431 10.6232  23
   1   6   2 51.4607 15.0324  12
   1  -6  -2 38.1404 15.4973  13
  -2  -6  -2 159.166 19.7744  22
  -2   6   2 164.423 29.0229  30
  -2   6   2 164.162 21.1085  19
  -2  -6  -2 187.753 21.8468   7
  -2  -6  -2 133.214 24.0389  21
  -2  -6  -2 226.780 25.8051  23
  -2   6   2 144.347 18.4356   1
  -2   6   2 160.294 22.1656   2
  -2  -6  -2 192.857 23.6447   4
  -2   6   2 165.634 20.1217  26
  -2  -6  -2 127.195 22.5772  31
   2  -6  -2 168.783 16.4198  22
   2  -6  -2 192.138 26.0310  13
   2  -6  -2 183.438 19.8975   3
   2   6   2 195.630 25.3514   9
   2  -6  -2 163.977 20.5087   7
   2   6   2 155.102 20.6739  24
   2   6   2 141.497 19.7691  11
   2   6   2 161.803 24.7096  12
   2   6   2 103.517 19.3726   2
  -3  -6  -2 37.9619 17.9154  21
  -3  -6  -2 32.0688 13.1714  22
  -3   6   2 28.1116 19.2244  30
  -3   6   2 9.44290 10.8954  29
  -3  -6  -2 17.7971 16.1868  31
  -3  -6  -2 31.5682 14.9418  23
  -3   6   2 12.3958 13.0604   2
  -3   6   2 4.80054 14.3165  19
  -3   6   2 18.5073 12.8913   1
  -3  -6  -2 14.1031 10.6145   7
  -3  -6  -2 17.9432 12.0754   4
   3   6   2 28.1718 15.2698  11
   3   6   2 16.4735 14.9451  24
   3  -6  -2 12.9647 11.5954   8
   3  -6  -2 29.6018 12.3220   7
   3   6   2 39.2818 18.7855   9
   3   6   2 28.6939 13.3877   2
   3  -6  -2 9.00581 13.5226   3
  -4  -6  -2 31.2933 18.0978  23
  -4  -6  -2 -3.0478 19.1140  31
  -4   6   2 18.6032 18.4757  19
  -4  -6  -2 21.8344 12.8648   4
  -4   6   2 36.9647 16.7810  29
  -4  -6  -2 18.5265 17.3224  21
  -4  -6  -2 2.54411 14.5432  27
  -4   6   2 9.10040 22.5945  30
  -4  -6  -2 36.0801 13.7565  22
  -4   6   2 21.7701 16.2795   1
   4   6   2 26.3290 18.1461  24
   4   6   2 19.9647 18.3555  11
   4  -6  -2 2.71808 15.1350   3
   4  -6  -2 15.0964 12.8350   8
   0  -7  -2 16.1636 11.7348  21
   0   7   2 39.4795 15.4763   2
   0  -7  -2 36.8996 13.4140   4
   0  -7  -2 58.2934 20.4897  13
   0  -7  -2 36.5507 11.8634  22
   0  -7  -2 37.1052 12.9549  23
   0   7   2 26.0789 13.2310   9
   0  -7  -2 48.4321 12.6586   8
  -1   7   2 63.0726 19.7562   2
  -1  -7  -2 49.2763 14.1592   7
  -1  -7  -2 50.0022 14.9481  22
  -1   7   2 68.5047 12.9480  19
  -1  -7  -2 69.5864 15.9452   4
  -1  -7  -2 42.9489 11.7910   8
  -1  -7  -2 47.2342 15.0820  23
  -1  -7  -2 52.5710 15.6927  21
  -1   7   2 26.8313 18.9195  16
  -1  -7  -2 88.9528 23.4841  13
  -1   7   2 27.8744 13.1919  26
   1   7   2 64.2696 16.6440   9
   1   7   2 75.3714 17.9475  12
   1  -7  -2 40.4741 13.3711   4
   1  -7  -2 58.2065 12.9708  23
   1  -7  -2 63.5612 16.7642   7
   1   7   2 22.4791 15.5269   2
   1  -7  -2 58.6714 19.3883  13
   1  -7  -2 35.3066 11.2907   3
   1  -7  -2 64.0797 13.8948  22
   1  -7  -2 47.6129 13.5425   8
   1   7   2 48.9833 12.4621  24
  -2  -7  -2 33.9045 17.4640  21
  -2   7   2 44.7194 14.4322  19
  -2  -7  -2 56.7324 17.8942  23
  -2  -7  -2 67.4280 15.2818   7
  -2   7   2 59.7700 16.6482  26
  -2   7   2 79.6363 19.8660   2
  -2  -7  -2 47.4658 17.4060  31
   2   7   2 38.1782 17.7158   9
   2  -7  -2 78.9023 16.0937   3
   2   7   2 45.5289 15.0848  24
   2  -7  -2 78.3277 17.9747   7
   2   7   2 57.7148 19.1945   2
   2  -7  -2 60.4629 19.5370  13
   2  -7  -2 78.4111 17.2620   8
  -3   7   2 78.4702 21.1256  19
  -3  -7  -2 72.5344 23.5611  21
  -3   7   2 114.229 20.7132   1
  -3   7   2 97.3424 30.3872  30
  -3  -7  -2 98.5668 19.8120  22
  -3  -7  -2 114.275 25.9346  31
  -3  -7  -2 110.173 20.5336   4
  -3  -7  -2 71.0384 18.3747   7
  -3   7   2 115.870 21.9085   2
   3   7   2 47.2586 18.1745  24
   3   7   2 53.5221 21.1449   2
   3   7   2 88.8527 24.8700   9
   3  -7  -2 82.0729 17.6782   3
   3  -7  -2 94.9431 17.7990   7
   3  -7  -2 65.5964 20.2931   8
  -4  -7  -2 103.968 28.8116  31
  -4  -7  -2 93.6712 18.9566  22
  -4   7   2 136.446 26.3101   1
  -4  -7  -2 117.892 24.1922  23
  -4   7   2 122.881 28.0437  19
  -4  -7  -2 122.899 24.3736   4
  -4   7   2 109.141 37.9965  30
   4   7   2 90.4353 28.3480   9
   4  -7  -2 156.511 24.5432   3
   4   7   2 126.966 28.7833  24
   4  -7  -2 106.851 23.2349   8
   0   8   2 106.416 24.9144   2
   0   8   2 87.3361 22.8071  26
   0  -8  -2 99.0703 17.3454   8
   0  -8  -2 117.521 20.6185  23
   0  -8  -2 122.808 20.3182  22
   0  -8  -2 129.604 21.2974   4
   0  -8  -2 105.416 26.0235  13
  -1  -8  -2 112.872 20.3971  22
  -1  -8  -2 76.6833 18.4022   4
  -1  -8  -2 87.7683 20.5541  23
  -1  -8  -2 99.6329 19.8331   7
  -1  -8  -2 83.0987 21.2901  21
  -1   8   2 71.9327 20.9219  26
  -1   8   2 76.8083 21.5803   2
   1  -8  -2 62.6241 24.4218  13
   1  -8  -2 80.1479 18.1105   4
   1  -8  -2 105.019 16.9839  22
   1  -8  -2 97.8805 21.7723   7
   1   8   2 72.3195 22.4405   2
   1   8   2 103.515 22.9301   9
   1  -8  -2 68.0723 16.5887   8
  -2  -8  -2 60.6474 15.7654   7
  -2  -8  -2 64.6495 21.1644  23
  -2   8   2 53.6849 22.3292   2
  -2   8   2 54.3585 16.8086  19
  -2  -8  -2 95.2280 24.5820  21
   2   8   2 46.4751 21.1808   2
   2  -8  -2 58.7750 15.3404   3
   2   8   2 28.4450 19.7546   9
   2  -8  -2 50.5583 17.1460   7
   2  -8  -2 44.6469 17.1396   8
  -3  -8  -2 29.8014 15.8859  22
  -3  -8  -2 79.3138 24.6651  21
  -3   8   2 49.9344 21.1466  19
  -3  -8  -2 69.9183 17.7748   7
  -3  -8  -2 48.5827 17.7026   4
  -3  -8  -2 37.6118 17.4441  23
  -3  -8  -2 30.4981 20.6082  31
  -3   8   2 36.3239 22.6405   2
   3  -8  -2 83.5595 18.6100   3
   3   8   2 20.5368 19.4835  24
   3   8   2 81.3150 24.1684   9
   3  -8  -2 20.4958 15.8892   7
   0  -9  -2 41.4724 16.6735  23
   0   9   2 31.2780 23.2726  26
   0  -9  -2 56.8127 19.3016   4
   0   9   2 62.4392 26.2303   2
   0  -9  -2 9.16491 16.4848  22
  -1  -9  -2 42.5216 20.0344  21
  -1  -9  -2 46.6859 16.9354   7
  -1  -9  -2 67.1268 20.5813  22
  -1   9   2 -5.2047 31.9471  26
  -1  -9  -2 15.7324 17.6768  23
  -1   9   2 55.4313 23.5757   2
  -1  -9  -2 5.21496 16.6172   4
   1  -9  -2 33.1315 16.8414   7
   1   9   2 4.30686 22.1032   2
   1  -9  -2 52.5521 16.9810  22
   1  -9  -2 40.8915 16.2069   8
   1   9   2 22.1643 20.6237  26
  -2   9   2 4.60239 22.9294   2
  -2  -9  -2 19.0392 15.3213   4
  -2  -9  -2 25.7979 15.7167   7
  -2  -9  -2 -3.6910 17.0497  22
  -2  -9  -2 25.3909 19.4976  23
  -2  -9  -2 30.7693 21.2201  21
   2  -9  -2 8.75375 17.1039   7
   2   9   2 14.4330 25.3013   2
   2  -9  -2 33.0075 17.1778   8
   2   0   3 10.6166 7.17600  11
  -2   0  -3 7.17352 11.7447  10
  -2   0   3 8.11270 5.85149  29
  -2   0  -3 7.05625 10.4160   1
  -2   0  -3 19.1486 9.79733  20
   2   0  -3 17.1028 9.33825  11
  -2   0  -3 2.07666 7.23153  27
  -2   0  -3 7.45855 7.43749  28
  -2   0   3 5.72405 4.66927   1
  -2   0  -3 11.8301 10.4548  14
  -2   0  -3 6.01454 7.83176  29
   2   0   3 5.38961 4.18567   9
  -2   0   3 16.3021 7.97901  27
  -3   0  -3 6.21113 12.8515  30
  -3   0   3 -2.6666 5.56720   6
  -3   0   3 -2.4261 4.75676  23
   3   0  -3 1.63631 10.6459  11
  -3   0  -3 -5.6150 9.44508   1
   3   0   3 2.84277 8.65028  11
   3   0   3 -1.5793 11.3511  17
   3   0   3 9.04242 6.54538  24
  -3   0   3 -7.2258 7.19305  21
   3   0  -3 4.45072 6.69860   3
   3   0   3 2.86046 6.21078   9
  -3   0   3 -1.5932 6.54978  29
  -3   0  -3 -2.0049 11.1950  14
  -3   0   3 1.51715 7.88571  25
  -3   0  -3 2.02955 6.85500  16
  -3   0   3 -2.7054 8.34645  31
  -3   0  -3 4.07077 9.38835  31
  -3   0   3 -1.5479 8.17170  27
   3   0  -3 -2.7853 8.64237  24
  -3   0  -3 -11.887 11.4290  19
  -3   0  -3 -7.1049 11.6200  10
   3   0  -3 0.84022 5.33964  12
  -3   0  -3 7.73080 7.37188  28
  -3   0  -3 8.03522 8.66144  29
   3   0  -3 -1.8744 13.7120  15
  -3   0   3 1.33635 6.96487   1
  -4   0  -3 7.34232 13.5297   1
   4   0   3 -6.7996 10.1355  24
  -4   0  -3 -4.4525 12.7777  19
   4   0   3 -5.8074 10.8423   5
  -4   0   3 2.06028 11.2337  27
   4   0   3 -2.2068 16.2958  17
   4   0  -3 -2.1244 6.69547   8
  -4   0   3 5.13892 11.6069  31
  -4   0   3 2.03371 10.7397  29
   4   0  -3 3.55456 9.67354  24
  -4   0  -3 -7.0932 8.23929   4
   4   0   3 11.4055 13.2627  11
  -4   0  -3 2.64282 13.7008  31
   4   0   3 5.36754 9.64705   9
   4   0   3 -6.8012 8.53476   3
  -4   0  -3 -2.5916 11.2093  14
  -4   0   3 -7.9545 12.5865  25
   4   0  -3 3.85706 9.28888   3
  -4   0   3 -1.1859 8.60129  21
  -4   0  -3 13.0498 15.8448  30
   4   0  -3 2.15731 15.3751  11
  -4   0   3 5.22291 9.75702   1
  -4   0  -3 -2.4898 9.49673  28
   4   0  -3 -2.2827 18.5087  15
  -4   0   3 -0.8583 5.16750  23
  -4   0  -3 2.33391 15.0280  10
  -4   0  -3 -2.5374 11.8939  29
  -4   0   3 -3.5442 7.63434   6
  -5   0  -3 83.9678 28.3763  10
  -5   0  -3 43.8751 19.4989  27
  -5   0   3 65.4771 18.8557  29
  -5   0  -3 24.9265 20.7488  14
  -5   0   3 13.0744 18.3028  31
   5   0   3 43.0937 19.0254  11
   5   0  -3 80.2518 31.2233  15
  -5   0   3 66.4548 20.9902  25
   5   0   3 60.9838 17.0427   9
  -5   0   3 50.7662 15.7175   1
   5   0   3 55.7259 13.3819   3
  -5   0   3 84.8309 14.9810   6
   5   0   3 60.4790 18.1854  24
   5   0  -3 52.4267 22.6528  11
  -5   0  -3 14.4719 28.7319  30
  -5   0   3 73.0432 18.8681  27
   5   0  -3 58.9267 19.9287  24
  -5   0  -3 66.0061 21.6989  19
  -5   0  -3 42.0510 18.4205  29
  -5   0  -3 71.3703 24.4199   1
  -5   0  -3 51.4160 16.4228  28
  -5   0  -3 61.1550 24.2695  31
  -5   0  -3 54.4169 19.1457  20
   5   0   3 22.8392 18.9940   5
  -6   0   3 -3.4868 18.9652  29
  -6   0   3 -2.7538 14.1298   1
  -6   0  -3 5.11484 20.7989  28
   6   0  -3 -9.1560 17.4258  24
  -6   0   3 3.25516 17.4723  27
  -6   0  -3 5.08662 27.1488  30
  -6   0  -3 -5.2749 29.9421  14
  -6   0  -3 -21.428 27.3243  27
   6   0  -3 4.02562 27.1580  11
  -6   0   3 -16.815 28.2133  30
   6   0   3 -25.750 18.7334  11
  -6   0  -3 35.1702 24.8742  29
  -6   0  -3 -4.9099 28.6121   1
  -6   0   3 -5.4943 19.2871  31
  -6   0  -3 -16.395 19.1681  20
   6   0  -3 -4.9852 32.0339  15
   1   1   3 4.12666 3.17476   9
  -2   1   3 1406.44 80.7173  29
  -2   1   3 1370.83 72.2472  28
  -2  -1  -3 1317.65 85.4140  27
  -2  -1  -3 1392.73 91.7808  23
  -2  -1  -3 1294.08 94.2579  21
  -2   1   3 1560.19 92.0331  31
  -2  -1  -3 1279.82 83.9635   1
  -2  -1  -3 1556.94 75.2065  28
  -2  -1  -3 1434.09 86.6267  29
  -2  -1  -3 1525.75 95.1408  14
  -2   1   3 1236.78 89.1562  14
  -2   1   3 1362.89 87.1763  27
  -2  -1  -3 1489.92 103.052  10
  -2  -1  -3 1369.21 77.6311  20
   2   1   3 1377.37 80.9368   9
   2   1   3 1334.83 85.9616  24
   2  -1  -3 1456.01 89.1913  11
   2   1   3 1366.87 73.4010  26
  -3   1   3 26.5789 9.95027  19
  -3  -1  -3 42.5283 10.3274  20
  -3   1   3 41.1012 8.97184  28
   3  -1   3 39.9377 8.41866   9
   3   1  -3 47.2137 14.7388  11
  -3   1   3 34.8353 4.97560  23
  -3  -1  -3 15.0378 13.7189  30
  -3   1   3 32.0668 7.99479   6
  -3   1   3 18.1589 8.43320  31
  -3  -1  -3 29.1699 10.9008  23
  -3  -1  -3 22.8156 5.85611  16
   3  -1   3 25.9824 10.3163  11
  -3  -1  -3 23.7686 10.0607  21
   3   1  -3 21.6339 15.2672  15
  -3   1   3 28.1861 5.09734   2
  -3   1   3 33.3347 9.53269   1
   3  -1   3 25.4573 11.6897  17
  -3   1   3 14.9147 9.69437  25
  -3  -1  -3 26.0619 7.77833   4
  -3  -1  -3 38.9930 11.1849  27
   3   1  -3 28.4803 13.4572  24
  -3  -1  -3 31.0793 10.0642  29
  -3  -1  -3 27.8297 8.42961  19
  -3  -1  -3 37.0651 12.3730  31
  -3  -1  -3 35.6256 9.78224   1
  -3   1   3 36.3147 7.23718  21
  -3  -1  -3 29.0147 8.33140  28
   3   1  -3 38.0361 11.3540  12
  -3   1   3 41.3641 10.5151  27
  -3   1   3 40.7871 11.9243  14
  -3  -1  -3 33.5410 10.8904  14
  -3   1  -3 27.6204 15.8060  10
   3   1   3 42.9100 10.7349  24
  -3   1  -3 28.2476 12.3377   1
  -3   1  -3 2.81395 10.9287  27
  -3  -1   3 17.6094 12.8989  14
  -3  -1   3 41.3355 10.8121  21
   3   1   3 36.7741 6.08093  26
  -3  -1   3 50.8340 11.9316  29
   3   1   3 30.8397 4.78079   2
  -3   1  -3 20.6440 11.0847  19
   3  -1  -3 27.3634 8.14647  24
  -3  -1   3 30.1655 11.4060  25
   3   1   3 39.9803 12.9411  17
   3  -1  -3 35.5271 17.9820  15
  -3   1  -3 39.2823 12.2638  29
   3   1   3 29.9109 9.44094   9
   3   1   3 18.1662 9.05745   5
  -3  -1   3 38.6417 12.1449  31
  -3   1  -3 44.6758 13.8813  16
   3  -1  -3 25.2526 9.57097  11
   3  -1  -3 31.6268 8.11951   3
   3  -1  -3 35.7159 5.91205  12
  -3  -1   3 46.8592 10.2222  28
  -3   1  -3 13.9620 15.4489  30
  -3  -1   3 30.2458 6.68697   6
  -4   1   3 1365.91 86.2659   1
  -4  -1  -3 1418.53 85.2367  20
  -4  -1  -3 1426.58 89.8878  29
  -4  -1  -3 1385.96 85.3482  19
  -4   1   3 1449.89 92.4145  25
  -4  -1  -3 1493.73 91.9405   1
   4  -1   3 1320.78 98.9189   5
   4   1  -3 1407.23 119.080  15
  -4  -1  -3 1396.78 112.275  10
   4  -1   3 1380.11 82.0806   9
   4  -1   3 1289.83 83.1178  17
   4  -1   3 1352.01 81.0066   3
  -4   1   3 1400.08 73.8704   6
  -4  -1  -3 1385.59 87.5775   4
   4   1  -3 1473.09 105.301  11
   4  -1   3 1243.31 93.0218  11
   4   1  -3 1447.87 95.1593  12
   4   1  -3 1334.28 96.7324  24
  -4   1  -3 1623.30 95.1891  19
  -4   1  -3 1422.76 93.4940  20
   4   1   3 1289.47 85.8227  17
  -4  -1   3 1382.92 73.2553  22
   4  -1  -3 1393.39 75.7162   3
   4  -1  -3 1268.45 84.8333   8
   4  -1  -3 1354.28 102.048  11
   4  -1  -3 1446.70 93.9754  24
   4   1   3 1365.02 85.7683   9
  -4  -1   3 1422.08 72.6198   6
  -4   1  -3 1561.00 96.5191   1
   4   1   3 1391.79 93.0775   5
  -4  -1   3 1353.27 93.6628  25
  -4   1  -3 1456.04 115.738  10
   4   1   3 1349.05 74.7935   3
   4   1   3 1419.18 91.7776  24
   4   1   3 1236.64 91.4421  11
  -4  -1   3 1451.24 83.4447   1
  -4   1  -3 1311.86 98.5159  16
  -5   1   3 39.1243 17.1019  14
   5  -1   3 41.0096 14.3402   3
  -5  -1  -3 45.4246 19.2727   1
  -5  -1  -3 23.8041 18.8066  29
  -5   1   3 7.85802 15.6557  25
   5   1  -3 14.4176 18.1899  24
  -5   1   3 42.7100 14.1504   6
   5   1  -3 43.6154 22.9515  11
   5  -1   3 22.5936 16.5997  11
  -5   1   3 48.6730 15.0756  28
  -5  -1  -3 63.5243 16.8046  28
   5  -1   3 23.9053 16.5396   5
   5   1  -3 49.7189 29.3223  15
  -5  -1  -3 38.0956 20.0311  14
  -5   1   3 18.6974 14.3497   1
  -5  -1  -3 17.1904 27.4980  30
  -5   1   3 14.8555 15.5396  27
  -5  -1  -3 32.4898 17.9292  31
  -5  -1  -3 10.1693 13.9328  27
  -5  -1  -3 41.5517 25.9693  10
  -5   1   3 11.1119 12.5028  31
  -5  -1   3 36.8301 15.8365  28
  -5  -1   3 -1.7883 14.1126  21
  -5  -1   3 26.8581 18.4709  27
  -5   1  -3 41.8533 25.5088  19
   5   1   3 18.6708 13.5840  24
   5   1   3 22.6866 15.6886   9
  -5   1  -3 23.8809 23.2091  10
   5  -1  -3 27.5516 13.9234   3
  -5  -1   3 41.1826 20.0699  31
  -5   1  -3 13.3120 20.9917  27
   5  -1  -3 41.3405 15.2991  24
  -5   1  -3 3.81494 27.9833  30
  -5   1  -3 15.8683 25.8775   1
  -5  -1   3 2.91193 20.8318  14
  -5  -1   3 4.28201 11.3968   1
   5   1   3 37.4944 18.4084  11
   5  -1  -3 59.2032 22.1969  11
   5   1   3 37.8862 17.5556   5
  -5   1  -3 3.76516 18.3551  29
  -5  -1   3 32.6119 15.6544  29
  -5  -1   3 39.7171 12.0899   6
  -5  -1   3 33.7536 17.5930  25
  -6  -1  -3 -4.8225 19.3251  29
  -6   1   3 -6.2886 15.1288  28
  -6  -1  -3 32.6431 23.7779   1
  -6   1   3 3.03643 17.0672  27
   6  -1   3 3.24449 13.7636  11
  -6  -1  -3 -9.0992 25.0176  31
   6   1  -3 14.9545 22.9032  24
   6   1  -3 -4.9415 30.5530  15
  -6   1   3 -3.3501 17.4229  29
   6   1  -3 -32.947 34.5788  11
  -6  -1  -3 4.74938 28.1719  30
   6  -1   3 26.6040 15.3113   3
  -6   1   3 12.9658 16.0778  20
  -6   1   3 11.5411 14.8027   1
  -6   1   3 6.43268 18.5499  14
  -6  -1  -3 29.6937 22.5640  14
  -6  -1  -3 -4.7911 19.0885  28
   6  -1   3 20.0305 18.3955   5
  -6   1   3 -6.7549 28.9990  30
  -6  -1   3 -10.895 18.2060  28
  -6  -1   3 3.63103 19.7980  27
  -6   1  -3 5.93731 28.3899  14
  -6   1  -3 17.4582 31.2636   1
   6  -1  -3 -7.1157 22.8564  11
  -6  -1   3 -7.2119 20.1635  29
  -6   1  -3 -5.5067 26.3037  29
  -6   1  -3 5.61759 18.2733  28
  -6   1  -3 -36.039 41.1529  19
  -6  -1   3 22.4227 24.3944  14
   6   1   3 3.26105 19.8463  11
   6  -1  -3 -3.4532 14.1843   3
  -6  -1   3 21.9744 19.0829  31
   6  -1  -3 -5.2198 35.9363  15
   6   1   3 2.91112 14.7507  24
  -6   1  -3 -13.660 26.3326  27
  -6   1  -3 10.7376 33.3260  30
   0  -2  -3 3652.44 183.882  22
   0   2   3 3913.02 213.565   9
   0   2   3 3968.28 193.406   2
   0  -2  -3 3862.99 221.329  23
   0  -2  -3 4032.79 224.658   4
   0  -2  -3 4456.54 236.501  21
  -1   2   3 1176.22 53.6805   6
  -1   2   3 1151.91 65.4425  29
  -1   2   3 1113.65 69.3944  14
  -1  -2  -3 1123.34 73.9728  21
  -1   2   3 1026.32 61.9630  19
  -1   2   3 1093.92 56.7152  28
  -1  -2  -3 1078.76 66.6344  23
  -1  -2  -3 1145.95 85.0206  10
  -1  -2  -3 1099.99 62.5038  20
  -1   2   3 1174.82 62.2460   2
  -1   2   3 1122.28 61.8256   1
  -1  -2  -3 1113.26 75.5744  31
   1   2   3 1048.06 59.7953  26
   1   2   3 1050.29 59.2343   2
   1   2   3 1053.99 65.0028  24
   1  -2  -3 1085.02 55.5539   3
   1  -2  -3 1115.29 66.3318   4
  -2  -2  -3 281.163 27.7077  31
  -2  -2  -3 331.439 28.8100  14
  -2   2   3 296.093 22.9099   1
  -2  -2  -3 283.498 20.5259  22
  -2   2   3 269.891 19.7894  28
  -2  -2  -3 321.439 22.4760  28
  -2   2   3 279.930 19.2546   2
  -2  -2  -3 272.139 21.5486  20
  -2   2   3 296.164 22.2675  27
  -2  -2  -3 310.944 29.9016  10
  -2  -2  -3 303.746 26.3298  29
  -2  -2  -3 285.492 18.6729  19
  -2  -2  -3 307.349 23.7515   4
  -2  -2  -3 265.490 25.3919  27
  -2   2   3 263.519 24.0009  25
  -2   2   3 275.769 22.6121  29
  -2   2   3 304.506 20.0055   6
  -2   2   3 265.790 24.8651  14
  -2   2   3 285.085 22.0898  31
  -2  -2  -3 257.140 25.5470  21
  -2  -2  -3 288.184 21.2236   1
  -2  -2  -3 258.108 22.9391  23
   2   2   3 267.065 24.2811  17
   2   2   3 293.160 19.6134  26
   2   2   3 284.210 24.5397  11
   2  -2  -3 233.457 18.1408   4
   2  -2  -3 309.613 23.6781  11
   2  -2  -3 284.434 20.3001   3
   2   2   3 292.619 24.1865   9
   2  -2  -3 289.776 20.5554  24
   2   2   3 286.918 18.6436   2
  -3   2   3 336.508 24.4391  28
  -3  -2  -3 336.435 30.5042  27
  -3  -2  -3 333.952 32.1639  21
  -3   2   3 317.954 28.2673  27
  -3   2   3 307.429 26.6342  19
   3   2  -3 263.373 35.6225  24
  -3  -2  -3 333.036 27.3190  20
  -3  -2  -3 339.280 24.2866  19
  -3  -2  -3 410.442 27.9443  28
  -3   2   3 335.203 28.4224   1
  -3  -2  -3 331.657 27.8168   4
   3  -2   3 254.197 29.5017  17
  -3  -2  -3 395.755 34.4559  14
  -3   2   3 323.727 21.6189  21
  -3   2   3 370.152 25.2446   6
  -3  -2  -3 363.246 24.6558  22
  -3   2   3 343.841 27.7355  31
  -3   2   3 366.555 29.1715  29
   3   2  -3 324.786 42.5114  15
  -3   2   3 329.017 31.0798  14
  -3  -2  -3 355.179 30.1789  29
  -3  -2  -3 364.632 27.7239   1
  -3  -2  -3 339.141 42.4752  30
  -3   2   3 363.014 22.8250   2
  -3   2   3 392.736 31.1707  25
  -3  -2  -3 371.317 38.1948  10
  -3  -2  -3 357.991 22.7195   7
  -3  -2  -3 396.447 29.7151  23
  -3  -2  -3 331.502 25.8990  18
   3   2   3 389.615 26.1530   5
   3   2   3 320.439 16.5869   3
   3   2   3 381.361 28.3960  24
  -3   2  -3 307.801 33.1077  29
   3   2   3 362.419 20.6905  26
   3  -2  -3 332.991 27.1242  11
   3  -2  -3 246.865 38.8510  15
   3   2   3 364.872 26.8121   9
  -3   2  -3 278.691 39.7289  10
   3   2   3 356.937 27.9922  11
   3   2   3 355.430 18.5917   2
   3  -2  -3 348.162 23.9236   8
   3   2   3 352.092 28.3867  17
   3  -2  -3 343.242 25.2783  18
   3  -2  -3 331.942 22.6737   3
  -3   2  -3 351.266 46.9260  30
   3  -2  -3 343.565 19.0230   7
   3  -2  -3 337.984 22.7002  24
  -3   2  -3 383.446 38.3334  16
  -3   2  -3 372.792 35.1252   1
  -4  -2  -3 253.573 25.7768   1
  -4   2   3 252.526 25.0777  31
  -4   2   3 238.095 22.4238   6
  -4  -2  -3 283.398 30.0244  27
   4  -2   3 228.077 22.6935   3
  -4  -2  -3 231.352 26.8091  23
   4   2  -3 240.376 33.2448  24
  -4   2   3 225.502 26.5369  27
  -4   2   3 234.245 28.7202  14
  -4  -2  -3 244.989 26.4610  20
  -4  -2  -3 218.954 31.8557  31
   4   2  -3 248.320 30.1846  12
  -4   2   3 247.361 25.2054  19
   4   2  -3 246.831 38.8409  15
   4  -2   3 227.854 30.4143  17
  -4  -2  -3 245.541 23.2730   4
  -4  -2  -3 226.204 29.4921  21
  -4  -2  -3 324.771 34.7117  14
  -4   2   3 240.876 22.8628  28
  -4  -2  -3 225.932 38.3501  30
  -4  -2  -3 237.428 24.5692  28
  -4  -2  -3 278.956 28.6717  29
  -4   2   3 217.778 25.2930  29
  -4   2  -3 207.867 33.8171  16
   4  -2  -3 232.579 24.2601  24
  -4   2  -3 246.971 29.3848  28
   4  -2  -3 251.264 23.4812   3
  -4   2  -3 240.902 36.5517  10
   4   2   3 217.747 25.8990   9
   4  -2  -3 261.180 24.5688   8
   4   2   3 215.601 16.7598   3
   4   2   3 245.361 26.6452   5
  -4  -2   3 287.311 20.9472   6
   4  -2  -3 209.441 27.9104  11
  -4  -2   3 276.058 26.3049  28
  -4  -2   3 272.784 30.2861  25
  -4  -2   3 253.680 20.4999  22
  -4   2  -3 245.463 34.0057   1
  -4  -2   3 261.778 33.1140  27
   4  -2  -3 251.787 43.8814  15
   4   2   3 218.761 27.4031  24
  -4  -2   3 190.366 32.9451  14
   4   2   3 214.982 27.5875  11
  -4   2  -3 311.287 38.9763  19
  -4  -2   3 197.559 31.1913  31
   4   2   3 245.986 19.8271  26
  -4   2  -3 173.743 37.3712  14
  -4  -2   3 232.442 24.3150  23
  -4  -2   3 284.628 29.0177  29
  -4  -2   3 252.275 29.5372  21
  -5   2   3 264.792 32.7828  14
  -5  -2  -3 230.611 36.2147  14
  -5  -2  -3 173.584 37.5455  10
  -5  -2  -3 199.561 33.5471  21
   5   2  -3 250.786 39.3764  24
  -5  -2  -3 255.193 35.0176  27
  -5  -2  -3 252.706 36.6278  31
   5  -2   3 204.581 25.2699   3
  -5   2   3 216.469 26.3699  20
  -5   2   3 253.778 29.8854  29
  -5   2   3 189.571 26.5069  27
  -5  -2  -3 256.642 31.4930  20
  -5  -2  -3 218.547 29.2028   1
   5   2  -3 267.351 44.2055  11
  -5  -2  -3 180.490 41.4500  30
  -5   2   3 249.568 24.8177  28
  -5   2   3 213.095 28.3782   1
  -5   2   3 243.084 25.1960   6
  -5  -2  -3 176.239 29.6665  29
   5   2  -3 212.270 43.3957  15
  -5  -2  -3 247.262 29.2986  28
   5  -2  -3 201.702 46.3124  15
  -5  -2   3 161.776 30.9286  27
  -5   2  -3 247.108 41.0160  10
  -5  -2   3 227.005 30.1803  21
   5   2   3 208.237 29.0393   9
  -5   2  -3 111.262 34.0852  19
  -5  -2   3 139.762 29.4012  29
   5   2   3 181.272 29.9168  11
   5  -2  -3 261.064 34.5546  11
  -5   2  -3 107.977 48.7475  30
  -5  -2   3 270.345 37.4555  14
  -5  -2   3 235.809 28.1726  28
  -5   2  -3 203.721 38.7540   1
   5   2   3 199.479 28.9526  24
  -5  -2   3 163.622 33.0635  31
  -5  -2   3 238.748 31.9438  25
  -5   2  -3 210.518 33.8509  28
   5  -2  -3 201.814 23.3274   3
  -6  -2  -3 43.0111 23.7389  31
  -6  -2  -3 61.5329 28.5536  27
  -6   2   3 17.2536 15.8218  20
   6  -2   3 43.4033 21.6018   5
  -6   2   3 65.9345 19.9587  29
  -6   2   3 -3.3713 31.8645  30
  -6  -2  -3 62.0166 24.3153  20
   6   2  -3 29.3210 37.2532  11
  -6   2   3 59.9967 16.9233  28
   6   2  -3 25.3593 28.5890  24
  -6   2   3 47.8449 21.6715  14
  -6   2   3 61.7897 19.7449  27
  -6  -2  -3 -4.7818 27.6503  14
  -6  -2  -3 78.9890 23.3480  28
  -6   2   3 65.3990 19.9629   1
   6  -2   3 2.65600 14.5339   3
  -6  -2  -3 -4.6375 19.6221  29
  -6   2  -3 38.1608 38.0000   1
  -6  -2   3 -7.6555 21.4457  29
  -6  -2   3 4.00742 17.8901  28
  -6   2  -3 50.9881 29.9052  29
   6  -2  -3 44.3812 23.6115  11
  -6  -2   3 -3.8343 21.5267  31
   6   2   3 68.7902 22.0824  24
   6  -2  -3 74.0978 17.6084   3
  -6  -2   3 -4.0842 22.4724  14
  -6   2  -3 5.69580 36.9030  30
   6  -2  -3 29.6198 40.1633  15
   6   2   3 38.6418 20.6976   9
   0   3   3 2609.07 140.128   9
   0   3   3 2756.02 134.353   2
   0  -3  -3 2529.51 176.786  10
   0  -3  -3 2648.86 117.566   3
   0   3   3 2653.97 134.457  26
   0  -3  -3 2575.05 153.528   4
   0  -3  -3 2527.88 155.559  21
   0   3   3 2585.15 149.228  25
   0  -3  -3 2722.36 141.378  23
   0  -3  -3 2687.86 125.769  22
   0   3   3 2615.52 144.738  29
   0   3   3 2671.78 118.855   6
  -1  -3  -3 111.152 13.1787  23
  -1  -3  -3 119.959 15.2161  10
  -1   3   3 142.674 12.4135  25
  -1   3   3 125.768 9.61101  27
  -1  -3  -3 124.484 11.0932  20
  -1   3   3 104.391 11.0869   1
  -1   3   3 130.742 11.1965  14
  -1  -3  -3 122.657 13.7102   4
  -1   3   3 127.080 9.21958   9
  -1   3   3 128.062 10.9472  29
  -1   3   3 107.517 8.73485  28
  -1  -3  -3 122.002 8.36574   1
  -1   3   3 109.521 10.5430   6
  -1  -3  -3 136.216 15.1902  18
  -1   3   3 124.775 11.9937  19
  -1   3   3 121.468 13.1229   2
  -1  -3  -3 107.087 15.1499  31
  -1  -3  -3 128.026 15.2705  21
   1  -3  -3 111.327 9.25527  11
   1   3   3 126.012 13.1010  24
   1   3   3 99.1135 7.61453  25
   1  -3  -3 115.468 13.8715  23
   1   3   3 140.175 13.4186   2
   1   3   3 124.380 11.7953  26
   1   3   3 100.368 12.7989  11
   1  -3  -3 119.185 11.9141   4
   1   3   3 110.943 6.83385   6
   1   3   3 128.943 13.7270   9
   1  -3  -3 122.651 11.1198  22
   1  -3  -3 138.555 12.1349   3
  -2  -3  -3 1019.17 53.0081  22
  -2  -3  -3 985.779 65.4234   4
  -2   3   3 978.239 55.7937   2
  -2  -3  -3 923.677 56.7749  20
  -2  -3  -3 1003.00 57.9741   1
  -2   3   3 1021.06 59.8965  27
  -2  -3  -3 957.320 59.5951  23
  -2   3   3 1045.20 61.5377  25
  -2   3   3 944.003 61.3549  31
  -2  -3  -3 1054.73 67.9227  14
  -2   3   3 1023.67 51.0708  28
  -2  -3  -3 989.593 57.6410   7
  -2   3   3 975.617 59.1354  29
  -2   3   3 970.840 52.0696   6
  -2   3   3 975.977 64.6776  14
  -2  -3  -3 1032.84 69.6893  31
  -2  -3  -3 1025.57 78.9483  10
  -2   3   3 1000.77 59.6900   1
  -2  -3  -3 1047.46 62.9477  27
  -2  -3  -3 960.363 54.5343   8
  -2   3   3 1047.77 57.3805  19
  -2  -3  -3 1013.39 53.6411  28
  -2  -3  -3 993.451 69.1217  18
  -2   3   3 869.955 56.6989  21
   2  -3  -3 938.099 63.7409  11
   2  -3  -3 853.835 58.9277  24
   2  -3  -3 924.943 71.1504  18
   2   3   3 997.589 45.8338  17
   2  -3  -3 997.264 57.2270   7
   2   3   3 1016.94 62.3414  24
   2   3   3 1007.76 55.0395   2
   2  -3  -3 1017.11 54.0565   3
   2   3   3 988.946 62.6699  11
   2   3   3 991.952 55.0804  26
   2  -3  -3 986.818 55.6071   4
   2  -3  -3 1063.71 60.6825   8
   2   3   3 970.434 58.3818   5
  -3  -3  -3 498.001 29.6306   4
  -3  -3  -3 414.784 25.9011  28
  -3   3   3 458.240 24.0440  20
  -3  -3  -3 463.984 24.3581   1
  -3   3   3 432.309 28.6254   1
  -3  -3  -3 399.531 22.2907   7
  -3  -3  -3 429.718 29.0543  29
  -3   3   3 469.562 26.3674   6
  -3  -3  -3 416.340 32.4451  21
  -3   3   3 466.657 28.3451  29
  -3  -3  -3 461.367 31.7174  27
  -3   3   3 443.337 22.4159  31
  -3  -3  -3 478.667 30.5008  23
  -3  -3  -3 458.893 37.3707  10
  -3  -3  -3 455.403 33.4215  14
  -3  -3  -3 444.148 35.0753  31
  -3   3   3 429.356 28.4500  19
  -3  -3  -3 436.465 25.3870  22
  -3  -3  -3 411.665 27.1380  20
  -3   3   3 479.198 27.4894  27
  -3   3   3 461.250 24.1637  28
  -3   3   3 436.241 29.7242  14
  -3   3   3 449.186 30.2379  25
  -3   3   3 449.166 24.2235   2
  -3   3  -3 318.270 42.3978   1
   3  -3  -3 410.381 38.0917  18
   3   3   3 471.696 38.1036  11
   3   3   3 455.910 30.3116   2
   3   3   3 419.262 39.4828  17
   3   3   3 451.859 33.4157   5
   3   3   3 487.247 31.4268  26
   3   3   3 421.627 36.1362   9
   3  -3  -3 423.895 36.5774  11
   3  -3  -3 498.397 36.1495   8
   3  -3  -3 480.893 30.6425   7
   3  -3  -3 442.784 31.6420   3
   3   3   3 420.890 36.2326  24
  -4  -3  -3 177.374 26.5340  14
  -4   3   3 192.361 24.0435   1
  -4   3   3 171.636 21.3650  29
  -4   3   3 188.448 19.5982  20
  -4  -3  -3 173.411 24.9745  21
  -4  -3  -3 211.393 19.1445  22
  -4  -3  -3 151.716 22.0502  29
  -4   3   3 204.151 24.6648  14
  -4   3   3 178.782 18.7202  28
  -4   3   3 218.620 24.3150  19
  -4  -3  -3 203.693 22.9350  20
  -4  -3  -3 199.390 22.1475  28
  -4  -3  -3 232.517 30.9475  10
  -4  -3  -3 198.519 22.7171  23
   4   3  -3 113.366 30.3029  15
   4   3  -3 79.5461 29.8220  11
  -4  -3  -3 189.053 25.0413  27
  -4   3   3 185.550 20.3101   6
  -4   3   3 203.166 20.9709  27
   4   3  -3 105.142 30.9381  24
  -4  -3  -3 171.030 19.9114   4
  -4   3  -3 173.489 28.8997  10
   4   3   3 208.107 25.8749  24
   4   3   3 185.013 16.2019  26
   4   3   3 164.861 23.2707  11
  -4   3  -3 197.854 34.8452  19
   4  -3  -3 147.681 18.0573   8
   4   3   3 220.652 25.2422   9
   4  -3  -3 151.683 21.5143  11
  -4   3  -3 131.551 32.7092  16
   4  -3  -3 165.146 19.6753   3
   4  -3  -3 118.806 38.1025  15
  -5  -3  -3 132.412 22.5710  23
   5   3  -3 -4.9438 32.5422  24
   5   3  -3 41.0578 36.5111  11
  -5   3   3 91.9033 17.5218  20
  -5   3   3 111.085 21.7258  29
  -5  -3  -3 100.662 23.6685  29
  -5  -3  -3 148.719 28.5766  14
  -5   3   3 97.6675 18.7274  27
  -5  -3  -3 85.8377 22.8724  21
  -5   3   3 115.463 22.1238  14
  -5   3   3 102.796 16.9018  28
  -5   3   3 104.842 22.9675   1
  -5  -3  -3 80.8434 21.4520  20
  -5  -3  -3 57.0691 20.0275  28
  -5  -3  -3 118.460 25.8105  27
  -5  -3  -3 119.751 27.4151  31
  -5   3   3 73.7179 19.6543  19
   5   3   3 143.371 24.8849  24
  -5  -3   3 33.6577 22.6353  27
  -5   3  -3 9.37823 40.8027  30
   5   3   3 111.618 23.4097   9
   5  -3  -3 141.035 20.5693   8
  -5   3  -3 108.610 34.1133   1
   5  -3  -3 34.6232 33.6159  15
  -5   3  -3 121.519 35.2948  19
   5   3   3 73.1107 22.3973  11
   5  -3  -3 92.0514 18.8863   3
   5  -3  -3 87.3571 22.4646  11
  -6  -3  -3 34.4699 21.9812  31
  -6  -3  -3 37.6309 27.2178  14
  -6  -3  -3 42.7193 25.9641  27
  -6   3   3 19.4141 15.6789  28
  -6  -3  -3 63.9859 21.1005  28
  -6   3   3 50.3120 23.5618  14
  -6  -3  -3 72.1868 20.8140  20
  -6   3   3 49.0498 20.3720  27
  -6   3   3 41.7299 18.7556  29
  -6  -3  -3 9.17141 19.7074  21
   6   3   3 27.3510 20.9309   9
   6  -3  -3 51.9036 18.7639   3
   6   3   3 48.4089 21.1874  24
   6   3   3 61.1145 25.0787  11
   0  -4  -3 2490.34 152.630  11
   0   4   3 2623.44 138.173   2
   0  -4  -3 2457.75 146.281   7
   0   4   3 2892.31 139.028  26
   0  -4  -3 2696.59 139.189  23
   0   4   3 2576.03 139.502   9
   0  -4  -3 2652.89 173.929  10
   0  -4  -3 2553.76 126.432  22
   0   4   3 2568.00 148.757  27
   0   4   3 2706.07 131.006  19
   0  -4  -3 2606.59 124.405   3
   0   4   3 2624.56 120.107   6
   0   4   3 2476.14 76.9186  17
   0  -4  -3 2608.57 150.136   8
   0  -4  -3 2680.20 152.819  21
   0  -4  -3 2666.13 153.695   4
   0  -4  -3 2599.37 160.891  31
  -1  -4  -3 1041.83 73.9046   4
  -1   4   3 1093.29 61.6972   9
  -1  -4  -3 1141.42 68.5624   8
  -1   4   3 1102.27 55.4235  28
  -1   4   3 1174.14 65.2006  26
  -1  -4  -3 1195.75 74.6974  21
  -1  -4  -3 1093.46 61.9212  22
  -1   4   3 1158.00 58.4863   6
  -1   4   3 1189.32 63.8169  29
  -1  -4  -3 1227.70 62.9206  20
  -1  -4  -3 1164.63 83.5634  10
  -1   4   3 1055.00 69.9484  31
  -1  -4  -3 1230.56 78.2275  31
  -1   4   3 1188.17 64.5246  19
  -1   4   3 1288.16 67.7363   2
  -1   4   3 1175.19 71.4940  14
  -1  -4  -3 1116.82 67.3006  23
  -1   4   3 1111.00 64.7881   1
  -1  -4  -3 1233.37 70.5614   7
  -1  -4  -3 1263.29 86.1475  18
   1  -4  -3 1188.74 61.4490   3
   1  -4  -3 1176.93 69.8051   4
   1  -4  -3 1146.73 71.8611   8
   1  -4  -3 1089.28 66.7421  23
   1  -4  -3 1210.42 84.7398  18
   1   4   3 1255.31 66.2729  26
   1   4   3 1145.84 45.7495  17
   1   4   3 1147.48 70.3816  24
   1   4   3 1214.40 66.8946   2
   1  -4  -3 1091.85 60.3638  22
   1   4   3 1100.76 68.3105   9
   1  -4  -3 1176.84 69.5896   7
   1   4   3 1050.70 72.6768  11
   1  -4  -3 900.191 76.2230  21
  -2   4   3 1294.07 73.2967  19
  -2   4   3 1313.38 80.6782  14
  -2  -4  -3 1214.20 66.4767  22
  -2   4   3 1306.13 72.5042  29
  -2  -4  -3 1233.11 71.5716  20
  -2  -4  -3 1141.93 84.7249  14
  -2  -4  -3 1255.12 94.9580  10
  -2   4   3 1298.39 62.9397  28
  -2   4   3 1214.38 79.5149  25
  -2  -4  -3 1246.68 78.4238  27
  -2  -4  -3 1122.15 67.1199  28
  -2  -4  -3 1134.33 80.2159   4
  -2   4   3 1235.47 65.7878   6
  -2   4   3 1221.09 72.0386  27
  -2  -4  -3 1193.47 69.5448   8
  -2  -4  -3 1190.36 74.3811   7
  -2  -4  -3 1196.81 81.8194  21
  -2   4   3 1376.23 74.1310   2
  -2  -4  -3 1197.32 88.2265  31
  -2  -4  -3 1277.34 89.8448  18
  -2   4   3 1257.95 75.2728   1
   2   4   3 1345.36 79.1319  11
   2  -4  -3 1274.44 74.1275   7
   2  -4  -3 1272.09 67.5235   3
   2   4   3 1239.97 77.9692  24
   2   4   3 1310.84 72.8647   2
   2  -4  -3 1201.09 92.5854  18
   2  -4  -3 1192.89 78.1849   8
   2  -4  -3 1176.83 61.7337  22
   2   4   3 1238.65 60.7455  17
   2   4   3 1289.11 75.2961   9
   2  -4  -3 1141.21 79.3365  11
   2  -4  -3 1136.13 72.4899   4
  -3  -4  -3 5.50621 10.7841  27
  -3  -4  -3 31.1800 13.8864  21
  -3   4   3 27.9299 11.4086   6
  -3  -4  -3 16.0203 11.2234  23
  -3   4   3 21.3909 10.1525  29
  -3  -4  -3 19.0166 9.96132  20
  -3   4   3 19.6798 7.23860  28
  -3  -4  -3 16.4896 9.42355   4
  -3   4   3 9.80751 9.35419   2
  -3   4   3 24.4001 7.93301  27
  -3   4   3 6.35012 7.91305  14
  -3  -4  -3 5.40398 10.4516  10
  -3  -4  -3 5.33354 7.94378  28
  -3  -4  -3 12.8517 8.23234  22
  -3  -4  -3 12.5298 8.19084   7
  -3  -4  -3 9.35262 8.96167  29
  -3  -4  -3 8.37724 12.3641  31
  -3   4   3 9.12107 10.8759  19
  -3   4   3 3.34647 10.3646   1
  -3  -4  -3 12.7772 9.52086  14
   3  -4  -3 16.4804 8.68500   7
   3  -4  -3 6.74704 10.5651  18
   3  -4  -3 19.7121 9.88230   3
   3   4   3 14.2328 11.3073  11
   3   4   3 23.0635 9.17857  26
   3  -4  -3 18.8347 10.4719   8
   3   4   3 29.0472 9.74866   2
   3   4   3 12.2329 12.1879  24
   3   4   3 4.60469 13.7147   9
  -4  -4  -3 44.9357 17.0444  14
  -4  -4  -3 31.3485 16.3415  21
  -4  -4  -3 55.9831 14.9578  23
  -4   4   3 35.4275 16.0203  19
  -4  -4  -3 98.2592 23.2213  31
  -4   4   3 36.4072 11.9212  27
  -4   4   3 20.4918 13.7584   1
  -4  -4  -3 48.3565 13.2661   4
  -4  -4  -3 55.4997 17.6607  27
  -4   4   3 39.7822 11.5436  28
  -4  -4  -3 38.2411 13.8805  20
  -4   4   3 18.3031 18.4686  30
  -4  -4  -3 63.4407 14.2952  28
  -4   4   3 21.8351 12.7933  14
  -4   4   3 39.4452 13.5200  29
  -4  -4  -3 38.9111 11.5331  22
   4   4   3 20.3337 16.3926   9
   4  -4  -3 40.2808 13.5141   8
   4   4   3 57.1586 18.7032  24
   4   4   3 32.6937 11.4916  26
   4   4   3 34.0923 17.2404  11
  -5  -4  -3 10.4730 17.7947  14
  -5  -4  -3 -6.7354 14.4919  28
  -5   4   3 2.59001 15.6211  14
  -5   4   3 -8.2305 17.1055  29
  -5  -4  -3 36.2195 18.4393  21
  -5   4   3 8.84794 14.4138  19
  -5   4   3 2.49840 11.1288  28
  -5   4   3 2.98728 16.0489   1
  -5   4   3 -5.7470 22.6234  30
  -5  -4  -3 -6.9404 15.3283  27
  -5  -4  -3 15.9538 13.9876  20
  -5  -4  -3 -8.9698 14.1011  23
   5   4   3 2.80719 19.1562  11
   5  -4  -3 -2.7447 13.0196   3
   5  -4  -3 16.3777 13.9242   8
   5   4   3 -3.5988 19.4053   9
   0  -5  -3 65.1065 12.1312   7
   0   5   3 50.5261 9.43986  24
   0  -5  -3 57.1102 11.7947  21
   0   5   3 61.6344 13.5448   2
   0   5   3 33.2452 8.19245  30
   0  -5  -3 72.7869 11.7511  22
   0   5   3 49.6516 9.98485  26
   0  -5  -3 52.7476 14.7832  18
   0   5   3 63.2162 10.4027   9
   0  -5  -3 65.5828 10.9725  23
   0   5   3 48.4738 7.05826  19
   0  -5  -3 55.6271 11.8210   4
   0  -5  -3 56.8482 10.9345  31
   0  -5  -3 56.6662 8.09108   3
   0  -5  -3 59.0664 10.5234   8
  -1  -5  -3 67.0565 14.8802  21
  -1   5   3 56.0644 8.79272   1
  -1  -5  -3 61.1696 13.4093  23
  -1  -5  -3 81.1470 8.93193  20
  -1   5   3 42.5323 12.8561   2
  -1   5   3 71.2547 11.2005  26
  -1  -5  -3 92.2507 15.7746  18
  -1  -5  -3 52.9026 12.5303  31
  -1  -5  -3 63.4394 9.92164   8
  -1  -5  -3 58.5319 11.2892  22
  -1  -5  -3 65.6914 12.6958   7
  -1   5   3 68.2106 10.0722  19
  -1   5   3 62.5354 13.3713  30
  -1  -5  -3 66.9521 13.5046   4
  -1   5   3 59.7996 8.49438   9
  -1   5   3 71.7372 8.43894  29
  -1   5   3 84.0724 11.2920   6
   1  -5  -3 63.2111 12.6482   7
   1  -5  -3 51.7079 15.9569  18
   1  -5  -3 67.3574 11.6923   4
   1  -5  -3 72.2022 11.5952  21
   1  -5  -3 64.5800 10.9406  23
   1   5   3 94.8723 14.0396   9
   1  -5  -3 65.4891 10.6149   3
   1   5   3 79.8278 14.8740   2
   1   5   3 63.3438 11.3464  24
   1  -5  -3 89.2571 13.6973   8
   1  -5  -3 62.2150 9.94078  22
  -2  -5  -3 396.215 32.9287  27
  -2  -5  -3 399.967 34.4955   4
  -2   5   3 374.353 42.0345  30
  -2   5   3 396.642 30.5924  14
  -2  -5  -3 361.306 36.0678  21
  -2   5   3 372.960 28.2967   6
  -2   5   3 385.704 32.9696   2
  -2   5   3 394.491 31.0171   1
  -2   5   3 403.637 24.4712  28
  -2  -5  -3 376.707 27.9074   8
  -2  -5  -3 390.208 33.7133  23
  -2  -5  -3 353.081 29.2777  22
  -2   5   3 408.551 31.2737  19
  -2   5   3 394.015 28.9608  29
  -2  -5  -3 379.256 38.0031  31
  -2  -5  -3 390.529 28.8949  20
  -2  -5  -3 395.398 31.4235   7
   2  -5  -3 376.915 31.6146   7
   2  -5  -3 357.162 26.2962  22
   2  -5  -3 395.155 39.5108  18
   2  -5  -3 371.610 29.7857   4
   2  -5  -3 415.265 29.6031   3
   2  -5  -3 360.869 33.6148   8
   2   5   3 374.588 32.6885   2
   2   5   3 391.514 34.0336   9
   2   5   3 363.846 32.6029  24
   2   5   3 429.768 33.6483  11
  -3  -5  -3 241.287 24.8047   4
  -3  -5  -3 211.652 21.7552  20
  -3   5   3 165.533 16.7801  28
  -3   5   3 204.540 22.0150  29
  -3  -5  -3 158.343 19.9341   7
  -3   5   3 176.941 23.0226  19
  -3   5   3 216.436 22.9108  14
  -3   5   3 189.851 23.1019   1
  -3   5   3 180.809 22.0273   2
  -3  -5  -3 201.449 28.9682  31
  -3  -5  -3 219.417 25.9569  23
  -3  -5  -3 186.175 23.1289  27
  -3   5   3 168.176 31.0103  30
  -3  -5  -3 199.920 20.6406  22
[truncated: 122,652 more chars]
