# Supplementary material for: High-pressure single-crystal diffraction at the Australian Synchrotron
Source: J Synchrotron Radiat. 2023 Jun 15;30(Pt 4):841–6. doi: 10.1107/S160057752300406X (PMC10325021; doi:10.1107/S160057752300406X)
Supplement: Supplementary file 2 [file s-30-00841-ambientsup2.hkl]

data_ambient                                                                    
_shelx_title ' thrnew_auto_a.res in P2(1)2(1)2(1)'                              
_shelx_refln_list_code          4                                               
_shelx_F_calc_maximum       60.75                                               
_exptl_crystal_F_000       256.00                                               
_reflns_d_resolution_high  0.7327                                               
                                                                                
loop_                                                                           
 _space_group_symop_operation_xyz                                               
 'x, y, z'                                                                      
 '-x+1/2, -y, z+1/2'                                                            
 '-x, y+1/2, -z+1/2'                                                            
 'x+1/2, -y+1/2, -z'                                                            
                                                                                
_cell_length_a     5.1456                                                       
_cell_length_b     7.7415                                                       
_cell_length_c    13.6223                                                       
_cell_angle_alpha  90.000                                                       
_cell_angle_beta   90.000                                                       
_cell_angle_gamma  90.000                                                       
                                                                                
_shelx_F_squared_multiplier     1.000                                           
                                                                                
loop_                                                                           
 _refln_index_h                                                                 
 _refln_index_k                                                                 
 _refln_index_l                                                                 
 _refln_F_squared_calc                                                          
 _refln_F_squared_meas                                                          
 _refln_F_squared_sigma                                                         
 _refln_observed_status                                                         
   2   0   0       1544.69       1802.99        37.95 o                         
   4   0   0          2.71         -0.25         1.21 o                         
   6   0   0          1.27         -1.18         1.89 o                         
   1   1   0       2308.37       2381.02        20.80 o                         
   2   1   0          8.63          5.28         0.56 o                         
   3   1   0        175.58        168.67         6.00 o                         
   4   1   0          9.29         10.33         1.51 o                         
   5   1   0          6.35          5.02         1.39 o                         
   6   1   0          1.04          2.32         1.47 o                         
   0   2   0       3690.62       3745.37        59.49 o                         
   1   2   0         29.42         30.94         0.76 o                         
   2   2   0       1455.25       1601.34        31.29 o                         
   3   2   0        109.40        121.66         4.10 o                         
   4   2   0        165.16        174.50         6.57 o                         
   5   2   0          7.12          2.26         1.74 o                         
   6   2   0         11.08         10.10         1.95 o                         
   1   3   0          4.45          4.85         0.35 o                         
   2   3   0        428.80        484.82         7.85 o                         
   3   3   0         10.33          9.66         0.79 o                         
   4   3   0        237.51        247.92         9.36 o                         
   5   3   0         27.37         22.04         2.91 o                         
   6   3   0          2.82          4.86         4.57 o                         
   0   4   0        150.48        152.36         3.54 o                         
   1   4   0         83.56         84.59         1.59 o                         
   2   4   0         42.16         40.88         1.30 o                         
   3   4   0          8.21         10.29         0.98 o                         
   4   4   0          3.11          1.80         1.13 o                         
   5   4   0         30.88         32.26         3.59 o                         
   6   4   0          1.28         -3.09         3.09 o                         
   1   5   0          3.68          2.80         0.32 o                         
   2   5   0        107.84        109.49         2.73 o                         
   3   5   0         32.51         28.05         1.64 o                         
   4   5   0         37.12         31.38         3.06 o                         
   5   5   0          1.41         -2.03         3.37 o                         
   6   5   0         36.13         43.81         7.46 o                         
   0   6   0         79.55         86.63         3.23 o                         
   1   6   0         16.13         13.13         0.99 o                         
   2   6   0         73.54         70.01         2.41 o                         
   3   6   0          2.73          1.72         0.89 o                         
   4   6   0          1.33          1.21         1.20 o                         
   5   6   0         81.53         89.94         5.55 o                         
   1   7   0         26.68         23.65         2.26 o                         
   2   7   0         18.92         15.04         1.88 o                         
   3   7   0          5.84          5.91         1.46 o                         
   4   7   0          0.78          0.95         1.84 o                         
   0   8   0         22.94         21.93         2.84 o                         
   1   8   0         67.82         65.19         3.86 o                         
   2   8   0         28.86         26.77         2.68 o                         
   3   8   0         76.49         75.46         5.47 o                         
   1   9   0         35.30         40.66         4.01 o                         
   2   9   0          0.58         -0.59         1.29 o                         
   1  10   0          0.68          2.43         2.93 o                         
   1   0   1       1070.07       1157.62        11.19 o                         
   2   0   1        277.33        294.72         6.12 o                         
   3   0   1        421.71        468.04        10.13 o                         
   4   0   1         31.55         25.96         2.25 o                         
   5   0   1        219.28        239.13         7.84 o                         
   6   0   1         14.31         14.05         2.15 o                         
  -6   1   1          2.68          1.18         1.18 o                         
  -5   1   1         10.82          9.48         1.75 o                         
  -4   1   1         15.03         16.35         1.85 o                         
  -3   1   1        246.64        284.11         6.91 o                         
  -2   1   1        195.91        210.61         5.00 o                         
  -1   1   1       1055.37       1011.48        12.85 o                         
   0   1   1        934.17        846.54         6.70 o                         
   1   1   1       1055.83       1020.67        13.99 o                         
   2   1   1        195.53        204.44         3.68 o                         
   3   1   1        246.25        285.87         8.00 o                         
   4   1   1         15.07         18.90         1.92 o                         
   5   1   1         10.78          8.20         1.67 o                         
   6   1   1          2.67          1.97         1.36 o                         
  -6   2   1          7.42          5.80         1.74 o                         
  -5   2   1         42.68         42.14         3.28 o                         
  -4   2   1          1.62          1.23         1.02 o                         
  -3   2   1        305.09        353.60        10.18 o                         
  -2   2   1         44.15         45.45         1.65 o                         
  -1   2   1       2570.65       2526.88        24.91 o                         
   0   2   1       1848.27       1860.79        15.89 o                         
   1   2   1       2570.25       2574.14        23.52 o                         
   2   2   1         44.31         47.72         1.36 o                         
   3   2   1        304.54        353.24         8.03 o                         
   4   2   1          1.60          1.34         1.02 o                         
   5   2   1         42.68         36.50         5.93 o                         
   6   2   1          7.39          2.98         1.56 o                         
  -6   3   1         16.59          9.84         4.58 o                         
  -5   3   1         33.23         30.53         2.83 o                         
  -4   3   1         36.24         31.95         2.45 o                         
  -3   3   1          9.45         10.19         1.03 o                         
  -2   3   1        354.00        371.78         6.46 o                         
  -1   3   1         26.57         22.48         0.69 o                         
   0   3   1         28.11         24.16         0.77 o                         
   1   3   1         26.64         22.83         0.73 o                         
   2   3   1        354.01        377.53         5.70 o                         
   3   3   1          9.49          7.69         0.69 o                         
   4   3   1         36.28         36.11         2.62 o                         
   5   3   1         33.29         29.46         2.83 o                         
   6   3   1         16.59         21.87         3.85 o                         
  -6   4   1         29.81         28.07         7.51 o                         
  -5   4   1         93.81         86.29         6.70 o                         
  -4   4   1         55.17         56.35         2.83 o                         
  -3   4   1          8.27          8.82         1.07 o                         
  -2   4   1         72.97         74.25         1.89 o                         
  -1   4   1         73.05         77.87         1.43 o                         
   0   4   1        454.49        462.43         5.89 o                         
   1   4   1         73.13         79.63         1.51 o                         
   2   4   1         73.02         70.36         1.98 o                         
   3   4   1          8.25          7.71         0.99 o                         
   4   4   1         55.16         50.06         3.71 o                         
   5   4   1         93.91         98.93         5.98 o                         
   6   4   1         29.75         40.17         5.14 o                         
  -6   5   1          0.67         -3.34         3.79 o                         
  -5   5   1         87.61         74.00         5.23 o                         
  -4   5   1          8.06          7.19         1.92 o                         
  -3   5   1         85.20         84.64         2.99 o                         
  -2   5   1         26.42         23.25         1.21 o                         
  -1   5   1          3.13          3.28         0.34 o                         
   0   5   1          9.06          8.50         0.74 o                         
   1   5   1          3.13          2.79         0.35 o                         
   2   5   1         26.42         26.33         1.49 o                         
   3   5   1         85.23         79.05         3.00 o                         
   4   5   1          8.11          8.07         1.66 o                         
   5   5   1         87.57         84.82         8.18 o                         
   6   5   1          0.67          1.13         3.26 o                         
  -5   6   1          2.30          4.90         2.20 o                         
  -4   6   1         24.13         28.47         2.80 o                         
  -3   6   1         93.78         94.48         5.00 o                         
  -2   6   1        176.33        174.48         4.96 o                         
  -1   6   1         41.49         38.11         1.72 o                         
   0   6   1        298.55        287.36         5.32 o                         
   1   6   1         41.46         35.53         3.35 o                         
   2   6   1        176.82        174.81         4.72 o                         
   3   6   1         94.01         99.48         3.97 o                         
   4   6   1         24.11         23.58         3.12 o                         
   5   6   1          2.29          3.44         1.82 o                         
  -4   7   1         22.55         23.00         4.57 o                         
  -3   7   1         64.01         58.91         4.09 o                         
  -2   7   1         59.47         55.86         3.58 o                         
  -1   7   1         13.80         11.04         1.46 o                         
   0   7   1         37.21         32.10         1.88 o                         
   1   7   1         13.78         14.16         2.66 o                         
   2   7   1         59.61         62.45         5.16 o                         
   3   7   1         64.08         67.65         6.27 o                         
   4   7   1         22.62         24.18         3.91 o                         
  -3   8   1          4.86          6.36         1.69 o                         
  -2   8   1         38.21         47.10         3.55 o                         
  -1   8   1         30.53         28.27         2.73 o                         
   0   8   1         43.96         46.63         3.53 o                         
   1   8   1         30.41         30.15         4.17 o                         
   2   8   1         38.33         46.38         5.00 o                         
   3   8   1          4.90          7.50         3.41 o                         
   4   8   1          6.30          4.31         4.13 o                         
  -2   9   1          7.24          7.27         1.86 o                         
  -1   9   1          7.64          5.31         1.82 o                         
   0   9   1         21.57         17.84         2.83 o                         
   1   9   1          7.66          9.54         2.17 o                         
   2   9   1          7.21          4.44         2.36 o                         
   3   9   1          0.36         -1.41         2.86 o                         
  -1  10   1          4.47          1.28         2.01 o                         
   0   0   2        488.54        473.78        12.95 o                         
   1   0   2        227.85        193.93         3.91 o                         
   2   0   2          1.00          0.47         0.41 o                         
   3   0   2        299.07        352.15         8.02 o                         
   4   0   2          3.98          5.12         1.13 o                         
   5   0   2        125.57        126.71         5.62 o                         
   6   0   2          2.38          1.75         1.29 o                         
  -6   1   2         14.46         16.44         2.74 o                         
  -5   1   2         83.62         86.88         4.61 o                         
  -4   1   2         84.40         80.75         3.52 o                         
  -3   1   2        394.71        412.05        11.25 o                         
  -2   1   2        152.90        149.72         3.65 o                         
  -1   1   2        683.48        659.10         7.80 o                         
   0   1   2        342.13        277.60         2.18 o                         
   1   1   2        683.02        655.88         9.15 o                         
   2   1   2        153.12        152.12         3.53 o                         
   3   1   2        394.91        412.95         8.68 o                         
   4   1   2         84.42         81.48         4.67 o                         
   5   1   2         83.65         83.26         4.51 o                         
   6   1   2         14.49         16.73         2.77 o                         
  -6   2   2          4.91          4.12         1.40 o                         
  -5   2   2         30.96         28.64         2.72 o                         
  -4   2   2         76.47         77.79         3.84 o                         
  -3   2   2        106.21         99.04         5.32 o                         
  -2   2   2        278.51        299.84         7.65 o                         
  -1   2   2       1344.12       1373.62        17.98 o                         
   0   2   2         86.82        113.00         1.33 o                         
   1   2   2       1343.21       1363.10        13.10 o                         
   2   2   2        277.62        309.27         9.83 o                         
   3   2   2        105.90        110.50         3.34 o                         
   4   2   2         76.42         87.65         4.60 o                         
   5   2   2         31.01         34.19         4.12 o                         
   6   2   2          4.88          3.36         1.32 o                         
  -6   3   2          1.25         -0.05         1.91 o                         
  -5   3   2         62.52         67.26         4.09 o                         
  -4   3   2          8.44          8.76         1.24 o                         
  -3   3   2         46.90         65.48         2.87 o                         
  -2   3   2         28.59         30.21         1.76 o                         
  -1   3   2         84.39         92.64         1.35 o                         
   0   3   2        246.80        246.02         3.05 o                         
   1   3   2         84.29         90.42         2.05 o                         
   2   3   2         28.51         30.25         1.24 o                         
   3   3   2         46.77         53.48         2.18 o                         
   4   3   2          8.44         11.71         1.59 o                         
   5   3   2         62.48         59.41         3.84 o                         
   6   3   2          1.25          1.69         2.00 o                         
  -6   4   2         11.53         16.23         3.42 o                         
  -5   4   2         26.90         24.22         3.13 o                         
  -4   4   2         43.38         43.67         2.65 o                         
  -3   4   2         55.09         56.49         2.45 o                         
  -2   4   2        114.99        118.72         2.89 o                         
  -1   4   2        423.35        439.17         6.11 o                         
   0   4   2        668.46        624.18         6.61 o                         
   1   4   2        423.28        437.98         5.22 o                         
   2   4   2        114.94        115.88         2.22 o                         
   3   4   2         55.28         53.90         2.64 o                         
   4   4   2         43.42         45.96         3.16 o                         
   5   4   2         26.79         15.29         2.67 o                         
   6   4   2         11.50         12.61         3.22 o                         
  -6   5   2          9.10          7.82         3.81 o                         
  -5   5   2          9.99          9.80         2.19 o                         
  -4   5   2         26.33         26.99         2.09 o                         
  -3   5   2        145.61        157.17         3.80 o                         
  -2   5   2         46.65         53.68         2.96 o                         
  -1   5   2        117.66        114.01         1.97 o                         
   0   5   2         13.25         12.76         0.66 o                         
   1   5   2        117.97        119.78         2.40 o                         
   2   5   2         46.71         48.00         1.89 o                         
   3   5   2        145.66        155.54         3.99 o                         
   4   5   2         26.35         29.27         2.57 o                         
   5   5   2          9.93         11.73         1.95 o                         
   6   5   2          9.11          5.80         3.66 o                         
  -5   6   2         14.60          9.71         2.97 o                         
  -4   6   2          4.56          5.36         1.41 o                         
  -3   6   2          5.65          6.41         0.97 o                         
  -2   6   2         67.13         66.39         2.33 o                         
  -1   6   2         16.47         17.08         1.36 o                         
   0   6   2          5.52          3.78         0.81 o                         
   1   6   2         16.41         16.11         1.26 o                         
   2   6   2         67.26         64.06         2.57 o                         
   3   6   2          5.63          5.23         1.10 o                         
   4   6   2          4.56          2.68         1.40 o                         
   5   6   2         14.67          9.69         2.06 o                         
  -4   7   2         41.25         51.24         3.92 o                         
  -3   7   2         28.05         29.98         2.49 o                         
  -2   7   2         19.09         23.27         2.36 o                         
  -1   7   2         20.91         19.93         2.11 o                         
   0   7   2         13.30         12.37         1.35 o                         
   1   7   2         20.87         22.71         2.23 o                         
   2   7   2         19.15         21.81         2.20 o                         
   3   7   2         28.02         29.07         2.77 o                         
   4   7   2         41.17         47.22         3.75 o                         
  -3   8   2         16.36         13.29         2.18 o                         
  -2   8   2         18.21         17.78         2.28 o                         
  -1   8   2         31.80         31.17         2.84 o                         
   0   8   2         40.44         37.93         3.05 o                         
   1   8   2         31.75         31.30         3.21 o                         
   2   8   2         18.29         17.74         4.99 o                         
   3   8   2         16.37         15.28         3.86 o                         
   4   8   2         16.31         19.15         5.72 o                         
  -2   9   2          5.11          4.80         1.68 o                         
  -1   9   2         11.76         11.54         2.32 o                         
   0   9   2         13.19         12.65         3.64 o                         
   1   9   2         11.79         10.71         2.76 o                         
   2   9   2          5.12          2.40         1.93 o                         
   3   9   2          2.88          1.35         2.76 o                         
   1   0   3         10.93         10.17         0.66 o                         
   2   0   3          0.12          1.14         0.44 o                         
   3   0   3          0.28          1.27         0.62 o                         
   4   0   3          0.11          0.31         0.75 o                         
   5   0   3         27.04         25.64         2.59 o                         
   6   0   3          0.03          0.54         1.10 o                         
  -6   1   3          0.32         -1.07         1.07 o                         
  -5   1   3         11.04         12.76         1.90 o                         
  -4   1   3        549.74        591.58        11.43 o                         
  -3   1   3         12.02         14.15         1.48 o                         
  -2   1   3        515.40        545.14        11.35 o                         
  -1   1   3         74.42         73.36         2.33 o                         
   0   1   3        925.77        769.34         5.49 o                         
   1   1   3         74.42         74.62         1.67 o                         
   2   1   3        515.81        556.79         8.98 o                         
   3   1   3         12.05         12.25         1.21 o                         
   4   1   3        549.48        569.39        12.46 o                         
   5   1   3         11.05         11.09         1.87 o                         
   6   1   3          0.32         -0.52         1.21 o                         
  -6   2   3         16.50         21.93         3.56 o                         
  -5   2   3         95.92         90.91         4.74 o                         
  -4   2   3        100.72         99.21         4.31 o                         
  -3   2   3        147.92        152.81         4.94 o                         
  -2   2   3        101.62        105.14         3.46 o                         
  -1   2   3        434.30        452.80         7.07 o                         
   0   2   3       1416.55       1371.59        10.51 o                         
   1   2   3        434.43        432.52         4.47 o                         
   2   2   3        101.93        112.17         2.99 o                         
   3   2   3        147.53        157.44         4.63 o                         
   4   2   3        100.73        102.12         3.76 o                         
   5   2   3         95.64         88.21         6.03 o                         
   6   2   3         16.56         17.98         2.45 o                         
  -6   3   3         10.41         13.62         3.41 o                         
  -5   3   3         34.74         41.82         3.65 o                         
  -4   3   3         75.95         78.12         4.13 o                         
  -3   3   3        171.59        197.87         5.78 o                         
  -2   3   3        384.08        399.99         8.15 o                         
  -1   3   3         42.00         46.44         1.11 o                         
   0   3   3        977.04        958.45         8.86 o                         
   1   3   3         42.06         47.46         1.56 o                         
   2   3   3        383.86        414.00         6.36 o                         
   3   3   3        171.57        171.64         5.76 o                         
   4   3   3         75.87         84.18         8.75 o                         
   5   3   3         34.82         34.17         2.96 o                         
   6   3   3         10.39         13.63         3.23 o                         
  -6   4   3          0.64         -1.16         1.84 o                         
  -5   4   3          0.90          0.20         1.03 o                         
  -4   4   3         18.36         20.03         1.78 o                         
  -3   4   3          3.95          5.47         1.07 o                         
  -2   4   3        458.99        502.85         7.12 o                         
  -1   4   3        442.60        454.76         5.39 o                         
   0   4   3        995.38       1003.53         9.50 o                         
   1   4   3        442.63        445.81         6.42 o                         
   2   4   3        458.35        490.90         7.07 o                         
   3   4   3          3.95          3.96         0.78 o                         
   4   4   3         18.37         17.77         1.92 o                         
   5   4   3          0.88          1.09         1.21 o                         
   6   4   3          0.64          2.87         2.03 o                         
  -5   5   3         14.01         18.08         2.32 o                         
  -4   5   3          1.73          2.47         1.01 o                         
  -3   5   3         76.14         79.94         2.80 o                         
  -2   5   3        129.55        133.48         3.26 o                         
  -1   5   3         26.17         23.35         1.09 o                         
   0   5   3         15.07         14.69         0.70 o                         
   1   5   3         26.21         23.57         1.21 o                         
   2   5   3        129.39        140.68         3.35 o                         
   3   5   3         76.11         77.01         3.03 o                         
   4   5   3          1.73          3.41         1.17 o                         
   5   5   3         14.03         20.37         2.51 o                         
  -5   6   3         10.98         11.43         2.89 o                         
  -4   6   3          3.76          3.79         1.20 o                         
  -3   6   3          5.38          4.20         0.85 o                         
  -2   6   3         11.51         12.62         1.13 o                         
  -1   6   3         22.92         22.94         1.79 o                         
   0   6   3        114.43        113.62         3.97 o                         
   1   6   3         22.95         22.31         1.49 o                         
   2   6   3         11.56         10.36         1.29 o                         
   3   6   3          5.37          3.99         1.05 o                         
   4   6   3          3.75          4.42         1.38 o                         
   5   6   3         11.01         15.99         2.91 o                         
  -4   7   3         10.94         17.63         2.41 o                         
  -3   7   3         20.55         17.84         2.26 o                         
  -2   7   3         58.57         58.08         4.16 o                         
  -1   7   3         43.09         44.38         3.90 o                         
   0   7   3         16.33         13.24         1.34 o                         
   1   7   3         42.99         45.21         2.56 o                         
   2   7   3         58.66         56.33         4.11 o                         
   3   7   3         20.51         18.87         2.29 o                         
   4   7   3         10.94         15.52         2.33 o                         
   5   7   3         20.85         22.86         5.90 o                         
  -4   8   3          3.27          3.27         2.98 o                         
  -3   8   3          3.32          4.77         1.47 o                         
  -2   8   3         13.59         13.62         2.21 o                         
  -1   8   3         30.65         29.49         3.23 o                         
   0   8   3          0.89          1.24         1.02 o                         
   1   8   3         30.66         33.08         2.98 o                         
   2   8   3         13.57         14.88         2.43 o                         
   3   8   3          3.34          2.49         1.47 o                         
   4   8   3          3.27          5.21         3.35 o                         
  -3   9   3          0.21         -1.19         2.42 o                         
  -2   9   3          4.85          3.11         1.47 o                         
  -1   9   3         15.93         17.27         2.77 o                         
   0   9   3         14.21         15.92         3.37 o                         
   1   9   3         15.95         16.89         3.40 o                         
   2   9   3          4.85          5.72         1.91 o                         
   3   9   3          0.21          1.30         2.65 o                         
   0  10   3          7.49          5.28         3.18 o                         
   1  10   3          9.34         11.73         4.60 o                         
   0   0   4       2005.27       1993.44        56.56 o                         
   1   0   4          0.89          2.39         0.35 o                         
   2   0   4        292.23        294.83         5.89 o                         
   3   0   4        537.98        544.22         9.94 o                         
   4   0   4        235.00        242.24         7.16 o                         
   5   0   4          0.45         -0.57         1.00 o                         
   6   0   4          3.49          3.15         1.40 o                         
  -6   1   4          0.18         -0.05         1.13 o                         
  -5   1   4         75.17         72.95         3.84 o                         
  -4   1   4        129.28        135.51         5.31 o                         
  -3   1   4         26.15         27.10         2.03 o                         
  -2   1   4        217.29        239.13         6.66 o                         
  -1   1   4        128.11        137.51         3.63 o                         
   0   1   4       1448.74       1420.00        13.16 o                         
   1   1   4        128.24        141.22         2.42 o                         
   2   1   4        217.25        240.80         5.08 o                         
   3   1   4         26.19         27.99         1.80 o                         
   4   1   4        129.42        133.40         4.52 o                         
   5   1   4         75.16         69.72         4.21 o                         
   6   1   4          0.18         -0.15         1.20 o                         
  -6   2   4         15.06         16.69         2.40 o                         
  -5   2   4          6.87          5.78         1.29 o                         
  -4   2   4          2.03          2.26         1.06 o                         
  -3   2   4         58.77         59.06         2.72 o                         
  -2   2   4         45.02         40.54         2.79 o                         
  -1   2   4        977.37        989.60        12.78 o                         
   0   2   4       2730.24       2642.74        24.69 o                         
   1   2   4        977.68        985.49         9.67 o                         
   2   2   4         45.18         38.31         1.28 o                         
   3   2   4         58.87         59.10         2.55 o                         
   4   2   4          2.03          1.86         0.76 o                         
   5   2   4          6.86          6.73         1.70 o                         
   6   2   4         15.02         14.17         2.86 o                         
  -6   3   4          7.20          6.21         4.50 o                         
  -5   3   4         65.66         70.44         5.54 o                         
  -4   3   4        181.94        218.74         9.30 o                         
  -3   3   4        113.74        118.61         4.41 o                         
  -2   3   4        361.10        378.59         8.06 o                         
  -1   3   4        234.25        244.46         3.74 o                         
   0   3   4       1048.14       1066.85        11.62 o                         
   1   3   4        234.67        245.00         3.36 o                         
   2   3   4        360.94        366.74         4.98 o                         
   3   3   4        113.79        107.46         2.62 o                         
   4   3   4        182.17        210.79         9.93 o                         
   5   3   4         65.71         65.35         4.60 o                         
   6   3   4          7.23          6.31         2.66 o                         
  -6   4   4         21.02         21.87         7.94 o                         
  -5   4   4          9.36         10.20         1.74 o                         
  -4   4   4         22.73         22.92         2.11 o                         
  -3   4   4         60.57         62.76         3.38 o                         
  -2   4   4         52.21         49.58         2.55 o                         
  -1   4   4        336.88        342.59         4.85 o                         
   0   4   4         42.39         38.14         1.41 o                         
   1   4   4        336.67        342.62         4.69 o                         
   2   4   4         52.11         50.86         1.77 o                         
   3   4   4         60.69         60.42         2.91 o                         
   4   4   4         22.77         27.15         2.15 o                         
   5   4   4          9.31         12.78         2.28 o                         
   6   4   4         21.05         22.49         3.87 o                         
  -5   5   4          3.40          3.82         1.28 o                         
  -4   5   4         65.41         71.35         3.54 o                         
  -3   5   4        100.09        107.72         3.21 o                         
  -2   5   4        183.49        175.08         3.73 o                         
  -1   5   4        167.28        164.65         3.65 o                         
   0   5   4         36.49         36.68         1.25 o                         
   1   5   4        167.21        166.84         3.95 o                         
   2   5   4        183.13        179.09         4.32 o                         
   3   5   4         99.95        107.45         3.63 o                         
   4   5   4         65.50         65.54         3.46 o                         
   5   5   4          3.41          2.09         1.14 o                         
  -5   6   4          8.14         11.02         5.67 o                         
  -4   6   4          9.40         11.26         1.66 o                         
  -3   6   4         39.49         35.89         2.21 o                         
  -2   6   4         36.65         38.96         1.89 o                         
  -1   6   4        176.24        180.25         4.60 o                         
   0   6   4         78.84         77.56         2.92 o                         
   1   6   4        176.18        175.71         5.45 o                         
   2   6   4         36.57         33.87         2.72 o                         
   3   6   4         39.41         36.03         2.47 o                         
   4   6   4          9.37         10.35         1.78 o                         
   5   6   4          8.17          9.91         2.81 o                         
  -4   7   4          1.03          0.94         1.03 o                         
  -3   7   4          4.97          2.79         1.08 o                         
  -2   7   4         15.13         14.34         1.71 o                         
  -1   7   4          7.36          6.15         1.38 o                         
   0   7   4          4.23          4.04         0.88 o                         
   1   7   4          7.35          6.16         1.43 o                         
   2   7   4         15.10         14.95         2.30 o                         
   3   7   4          4.96          3.51         1.25 o                         
   4   7   4          1.02          1.69         1.28 o                         
  -4   8   4         16.51         13.81         4.33 o                         
  -3   8   4          2.95          2.40         1.29 o                         
  -2   8   4         25.89         26.15         3.06 o                         
  -1   8   4          0.16          1.03         1.01 o                         
   0   8   4         61.62         63.41         3.57 o                         
   1   8   4          0.16          0.43         1.10 o                         
   2   8   4         25.88         27.06         3.16 o                         
   3   8   4          2.99          2.07         1.72 o                         
   4   8   4         16.53         23.55         5.89 o                         
  -2   9   4          9.21          8.03         2.00 o                         
  -1   9   4         12.56         14.38         3.01 o                         
   0   9   4          0.03          0.85         1.56 o                         
   1   9   4         12.61         12.12         2.37 o                         
   2   9   4          9.18          7.93         2.42 o                         
   3   9   4         19.28         27.56         6.28 o                         
   1  10   4          8.50          6.30         3.44 o                         
   1   0   5       1361.35       1291.21        14.40 o                         
   2   0   5        402.93        406.83         8.24 o                         
   3   0   5         57.56         55.75         2.66 o                         
   4   0   5         86.98         90.75         3.84 o                         
   5   0   5         13.45         14.97         2.04 o                         
   6   0   5         16.97         16.95         2.46 o                         
  -6   1   5          3.77          3.12         1.49 o                         
  -5   1   5        105.10        100.74         4.63 o                         
  -4   1   5         35.54         33.72         2.40 o                         
  -3   1   5        199.81        206.44         7.00 o                         
  -2   1   5        117.46        134.46         4.87 o                         
  -1   1   5        598.32        611.02        10.83 o                         
   0   1   5        167.74        163.03         2.71 o                         
   1   1   5        598.05        610.08         7.35 o                         
   2   1   5        117.38        120.41         3.01 o                         
   3   1   5        199.89        204.09         5.29 o                         
   4   1   5         35.62         36.15         3.17 o                         
   5   1   5        105.39         99.09         5.14 o                         
   6   1   5          3.72          3.66         1.40 o                         
  -6   2   5         21.61         25.35         2.92 o                         
  -5   2   5         85.76         91.47         4.99 o                         
  -4   2   5         84.65         85.54         4.87 o                         
  -3   2   5         57.37         55.19         2.75 o                         
  -2   2   5         42.54         44.77         2.39 o                         
  -1   2   5        255.28        256.66         6.88 o                         
   0   2   5        271.41        270.39         3.61 o                         
   1   2   5        254.90        256.25         3.38 o                         
   2   2   5         42.52         43.26         1.59 o                         
   3   2   5         57.32         52.27         2.62 o                         
   4   2   5         84.86         84.83         3.98 o                         
   5   2   5         85.80         97.19         8.99 o                         
   6   2   5         21.66         21.83         2.77 o                         
  -6   3   5          4.35          2.33         2.81 o                         
  -5   3   5         45.19         45.06         3.30 o                         
  -4   3   5         17.18         15.56         2.62 o                         
  -3   3   5        428.39        457.17        10.33 o                         
  -2   3   5         24.79         26.57         1.98 o                         
  -1   3   5         46.54         50.18         1.25 o                         
   0   3   5          0.23          0.33         0.29 o                         
   1   3   5         46.52         49.01         1.34 o                         
   2   3   5         24.67         27.17         0.99 o                         
   3   3   5        428.38        438.35         7.34 o                         
   4   3   5         17.07         19.24         2.31 o                         
   5   3   5         45.31         46.30         3.90 o                         
   6   3   5          4.37          1.33         2.71 o                         
  -5   4   5          0.08          0.95         1.04 o                         
  -4   4   5          8.18          6.65         1.41 o                         
  -3   4   5        227.23        243.93         6.92 o                         
  -2   4   5         23.10         26.74         1.58 o                         
  -1   4   5        108.91        110.77         2.84 o                         
   0   4   5        182.40        174.19         4.81 o                         
   1   4   5        108.98        117.90         2.46 o                         
   2   4   5         23.06         24.27         1.62 o                         
   3   4   5        227.25        228.11         5.61 o                         
   4   4   5          8.21          7.91         1.30 o                         
   5   4   5          0.08          0.92         1.24 o                         
  -5   5   5          0.62         -0.55         1.08 o                         
  -4   5   5         12.44         13.80         1.66 o                         
  -3   5   5         29.32         30.60         2.20 o                         
  -2   5   5         65.72         64.69         2.23 o                         
  -1   5   5         25.53         26.43         1.43 o                         
   0   5   5         52.08         45.57         1.53 o                         
   1   5   5         25.67         27.53         1.62 o                         
   2   5   5         65.93         61.27         2.37 o                         
   3   5   5         29.36         26.08         1.83 o                         
   4   5   5         12.50         12.40         1.44 o                         
   5   5   5          0.62          0.50         1.16 o                         
  -5   6   5         29.89         30.27         5.95 o                         
  -4   6   5          4.53          3.68         1.15 o                         
  -3   6   5         44.68         45.09         2.30 o                         
  -2   6   5         11.08         10.55         1.06 o                         
  -1   6   5        171.61        173.22         4.60 o                         
   0   6   5        150.64        130.72         3.80 o                         
   1   6   5        171.24        169.03         4.78 o                         
   2   6   5         11.07         12.01         1.39 o                         
   3   6   5         44.78         42.87         2.70 o                         
   4   6   5          4.51          4.67         1.47 o                         
  -4   7   5         11.43         19.33         4.34 o                         
  -3   7   5          5.27          5.13         1.32 o                         
  -2   7   5         66.14         66.65         3.07 o                         
  -1   7   5          0.31          0.68         0.81 o                         
   0   7   5         86.56         84.69         3.87 o                         
   1   7   5          0.31          0.27         1.13 o                         
   2   7   5         66.02         71.72         5.23 o                         
   3   7   5          5.29          6.20         1.54 o                         
   4   7   5         11.48         11.23         2.36 o                         
  -3   8   5         10.35         11.11         2.25 o                         
  -2   8   5          7.86          7.85         1.66 o                         
  -1   8   5         48.19         47.17         3.55 o                         
   0   8   5         30.54         29.36         3.34 o                         
   1   8   5         48.08         47.58         3.57 o                         
   2   8   5          7.82          6.46         1.89 o                         
   3   8   5         10.41         13.85         2.39 o                         
  -2   9   5         21.08         24.74         4.04 o                         
  -1   9   5         33.72         31.76         3.75 o                         
   0   9   5          4.35          1.99         1.83 o                         
   1   9   5         33.74         36.34         3.37 o                         
   2   9   5         21.10         24.63         3.88 o                         
   1  10   5          1.17          3.67         2.73 o                         
   0   0   6        126.42        127.36         4.03 o                         
   1   0   6        729.90        729.42         8.83 o                         
   2   0   6         70.51         69.74         2.98 o                         
   3   0   6         11.42         13.11         1.36 o                         
   4   0   6         20.98         22.11         2.37 o                         
   5   0   6         19.43         17.50         2.17 o                         
   6   0   6         22.79         26.95         4.27 o                         
  -6   1   6          0.11         -1.29         1.83 o                         
  -5   1   6          5.98          3.19         1.32 o                         
  -4   1   6         38.57         34.34         2.77 o                         
  -3   1   6        203.82        198.86         6.72 o                         
  -2   1   6        415.36        443.40         9.34 o                         
  -1   1   6        729.57        737.59        17.52 o                         
   0   1   6        144.97        146.34         3.68 o                         
   1   1   6        728.64        728.99         8.70 o                         
   2   1   6        415.21        432.09         7.25 o                         
   3   1   6        203.75        199.55         5.39 o                         
   4   1   6         38.69         35.70         2.44 o                         
   5   1   6          5.98          5.54         1.34 o                         
   6   1   6          0.11         -0.09         1.49 o                         
  -6   2   6         15.66         14.08         4.41 o                         
  -5   2   6         35.34         34.94         3.52 o                         
  -4   2   6         66.68         64.58         3.78 o                         
  -3   2   6         28.22         32.12         2.16 o                         
  -2   2   6          4.88          5.20         0.86 o                         
  -1   2   6        144.66        135.45         4.85 o                         
   0   2   6       1011.32        986.15        10.59 o                         
   1   2   6        144.52        138.91         3.64 o                         
   2   2   6          4.89          3.79         0.58 o                         
   3   2   6         28.39         30.02         2.00 o                         
   4   2   6         66.56         61.85         3.19 o                         
   5   2   6         35.37         36.96         3.62 o                         
   6   2   6         15.69         20.61         5.02 o                         
  -5   3   6          7.48          7.74         1.60 o                         
  -4   3   6         42.94         39.31         3.03 o                         
  -3   3   6         42.16         39.71         2.44 o                         
  -2   3   6         65.21         69.50         3.15 o                         
  -1   3   6         85.80         88.65         1.78 o                         
   0   3   6         25.89         25.79         1.04 o                         
   1   3   6         85.53         86.48         1.88 o                         
   2   3   6         65.34         68.06         1.95 o                         
   3   3   6         42.16         42.95         1.84 o                         
   4   3   6         42.92         44.46         3.41 o                         
   5   3   6          7.48          7.87         2.02 o                         
  -5   4   6         19.52         22.34         3.44 o                         
  -4   4   6         11.47         11.46         1.76 o                         
  -3   4   6         25.88         23.37         2.11 o                         
  -2   4   6        178.96        181.06         3.92 o                         
  -1   4   6        106.71        109.00         2.90 o                         
   0   4   6        149.85        153.80         2.94 o                         
   1   4   6        106.65        106.10         2.53 o                         
   2   4   6        178.76        179.19         3.77 o                         
   3   4   6         25.92         23.83         1.55 o                         
   4   4   6         11.52         13.10         3.10 o                         
   5   4   6         19.57         15.71         2.19 o                         
  -5   5   6          3.27          3.04         1.64 o                         
  -4   5   6         46.01         49.64         2.85 o                         
  -3   5   6         40.03         36.62         2.07 o                         
  -2   5   6         86.86         81.31         2.59 o                         
  -1   5   6         32.91         32.13         1.56 o                         
   0   5   6          0.01          0.62         0.46 o                         
   1   5   6         32.86         32.71         1.67 o                         
   2   5   6         86.95         85.32         2.72 o                         
   3   5   6         39.93         37.01         2.34 o                         
   4   5   6         45.97         50.75         2.83 o                         
   5   5   6          3.30          3.52         1.56 o                         
  -4   6   6          1.77          1.34         0.98 o                         
  -3   6   6         17.24         16.88         1.48 o                         
  -2   6   6         51.21         48.95         2.93 o                         
  -1   6   6         74.81         70.40         2.89 o                         
   0   6   6         41.29         41.05         2.22 o                         
   1   6   6         74.76         76.05         3.57 o                         
   2   6   6         51.14         47.44         3.37 o                         
   3   6   6         17.26         15.90         1.79 o                         
   4   6   6          1.79          1.99         1.44 o                         
  -4   7   6         13.55         17.89         2.41 o                         
  -3   7   6         18.03         20.04         2.83 o                         
  -2   7   6         47.64         49.06         2.70 o                         
  -1   7   6          4.73          5.92         1.16 o                         
   0   7   6          8.40          6.46         1.16 o                         
   1   7   6          4.70          3.33         1.75 o                         
   2   7   6         47.73         53.71         4.00 o                         
   3   7   6         17.97         17.50         3.13 o                         
   4   7   6         13.61         14.86         2.71 o                         
  -3   8   6          2.46          1.84         1.38 o                         
  -2   8   6         18.70         17.93         2.35 o                         
  -1   8   6         11.90         12.92         2.24 o                         
   0   8   6         46.13         39.22         4.22 o                         
   1   8   6         11.94         15.47         1.97 o                         
   2   8   6         18.64         17.49         2.65 o                         
   3   8   6          2.48          6.69         2.48 o                         
  -2   9   6          4.83          5.36         3.24 o                         
  -1   9   6          0.06          1.82         1.80 o                         
   0   9   6          0.61         -0.79         2.08 o                         
   1   9   6          0.06         -1.05         2.53 o                         
   1   0   7         88.78         85.96         2.41 o                         
   2   0   7         25.19         28.15         2.10 o                         
   3   0   7          0.59         -0.13         0.61 o                         
   4   0   7          5.91          5.16         1.17 o                         
   5   0   7          2.97          2.29         1.09 o                         
   6   0   7          8.41          8.30         3.44 o                         
  -6   1   7          4.22          6.40         3.50 o                         
  -5   1   7         14.86         18.90         2.05 o                         
  -4   1   7        370.58        379.27        10.12 o                         
  -3   1   7         33.87         30.17         2.37 o                         
  -2   1   7         89.21         95.91         3.81 o                         
  -1   1   7         74.72         75.58         2.30 o                         
   0   1   7        604.90        634.50         9.04 o                         
   1   1   7         74.71         80.78         2.41 o                         
   2   1   7         89.36         93.18         2.89 o                         
   3   1   7         33.89         33.89         2.59 o                         
   4   1   7        370.21        380.08         8.88 o                         
   5   1   7         14.89         14.74         1.91 o                         
   6   1   7          4.21          2.46         2.50 o                         
  -6   2   7          4.79          1.22         3.13 o                         
  -5   2   7         21.14         21.13         2.73 o                         
  -4   2   7         37.17         38.26         2.97 o                         
  -3   2   7         25.50         24.48         2.63 o                         
  -2   2   7          6.38          7.55         1.18 o                         
  -1   2   7        305.40        310.04         5.95 o                         
   0   2   7        287.00        261.96         4.83 o                         
   1   2   7        305.28        307.27         5.77 o                         
   2   2   7          6.40          6.94         0.77 o                         
   3   2   7         25.39         28.76         1.62 o                         
   4   2   7         37.21         30.30         2.31 o                         
   5   2   7         21.24         23.21         3.00 o                         
   6   2   7          4.78          4.75         3.24 o                         
  -5   3   7          2.73          2.07         1.26 o                         
  -4   3   7         48.94         44.95         3.36 o                         
  -3   3   7         54.06         51.01         2.90 o                         
  -2   3   7        137.18        138.60         4.60 o                         
  -1   3   7         35.17         32.96         1.07 o                         
   0   3   7        101.08        101.11         3.58 o                         
   1   3   7         35.07         32.65         1.21 o                         
   2   3   7        137.33        140.99         2.87 o                         
   3   3   7         53.89         47.96         2.03 o                         
   4   3   7         48.88         45.56         2.86 o                         
   5   3   7          2.75          5.28         1.32 o                         
  -5   4   7          7.89          8.11         1.70 o                         
  -4   4   7          1.81          2.36         1.17 o                         
  -3   4   7         46.64         45.94         2.67 o                         
  -2   4   7        138.70        133.30         3.39 o                         
  -1   4   7         56.89         53.43         2.05 o                         
   0   4   7        300.38        315.40         4.90 o                         
   1   4   7         57.04         53.26         1.88 o                         
   2   4   7        138.76        133.61         3.70 o                         
   3   4   7         46.60         46.97         2.27 o                         
   4   4   7          1.77          1.72         1.15 o                         
   5   4   7          7.86          9.29         1.97 o                         
  -5   5   7          2.44          2.95         2.38 o                         
  -4   5   7          4.35          6.15         1.26 o                         
  -3   5   7         26.58         23.05         1.56 o                         
  -2   5   7         10.73          9.28         0.93 o                         
  -1   5   7        155.42        146.86         3.68 o                         
   0   5   7          0.08          0.72         0.55 o                         
   1   5   7        155.33        150.74         4.70 o                         
   2   5   7         10.69         11.60         1.09 o                         
   3   5   7         26.44         24.03         1.92 o                         
   4   5   7          4.35          3.24         1.16 o                         
   5   5   7          2.46          2.89         2.02 o                         
  -5   6   7          6.93          9.14         3.89 o                         
  -4   6   7          2.22          4.43         1.13 o                         
  -3   6   7          0.85          0.63         0.78 o                         
  -2   6   7         27.25         28.41         1.97 o                         
  -1   6   7         28.10         24.93         1.86 o                         
   0   6   7          0.02          0.29         0.66 o                         
   1   6   7         28.08         24.14         2.06 o                         
   2   6   7         27.22         25.84         2.26 o                         
   3   6   7          0.86          4.10         1.75 o                         
   4   6   7          2.20          2.40         1.54 o                         
  -4   7   7         19.77         27.87         4.67 o                         
  -3   7   7         58.65         70.86         4.81 o                         
  -2   7   7         34.54         32.70         2.45 o                         
  -1   7   7         44.10         49.79         3.39 o                         
   0   7   7         42.48         35.54         3.87 o                         
   1   7   7         44.22         42.11         3.03 o                         
   2   7   7         34.59         36.92         4.35 o                         
   3   7   7         58.63         70.29         6.08 o                         
   4   7   7         19.75         18.65         3.65 o                         
  -3   8   7          4.19          4.08         2.14 o                         
  -2   8   7          0.79          1.04         1.19 o                         
  -1   8   7          2.82          4.27         1.33 o                         
   0   8   7          5.17          6.68         2.09 o                         
   1   8   7          2.84          4.26         1.41 o                         
   2   8   7          0.78          0.98         2.17 o                         
   3   8   7          4.19          6.39         3.75 o                         
  -2   9   7          1.05          1.04         1.90 o                         
  -1   9   7         24.50         25.80         5.91 o                         
   1   9   7         24.46         29.23         6.13 o                         
   0   0   8         30.89         25.99         1.88 o                         
   1   0   8          1.48          0.93         0.43 o                         
   2   0   8          5.56          5.60         0.93 o                         
   3   0   8         44.76         36.84         2.43 o                         
   4   0   8          3.66          2.50         1.00 o                         
   5   0   8         45.60         45.40         3.29 o                         
  -5   1   8         37.42         41.61         3.46 o                         
  -4   1   8         49.48         45.05         3.62 o                         
  -3   1   8        179.61        166.37         5.27 o                         
  -2   1   8         17.99         15.11         1.65 o                         
  -1   1   8        306.23        289.40         7.38 o                         
   0   1   8         17.98         16.54         1.28 o                         
   1   1   8        306.19        285.64         4.97 o                         
   2   1   8         18.06         14.28         0.99 o                         
   3   1   8        179.58        167.15         5.95 o                         
   4   1   8         49.56         52.25         3.13 o                         
   5   1   8         37.34         37.73         2.95 o                         
   6   1   8          8.27          5.08         3.27 o                         
  -6   2   8          1.48         -1.27         2.30 o                         
  -5   2   8          8.93          8.70         1.65 o                         
  -4   2   8          3.64          4.48         1.25 o                         
  -3   2   8         75.69         77.69         3.60 o                         
  -2   2   8         86.42         75.81         4.22 o                         
  -1   2   8        187.00        201.31         4.23 o                         
   0   2   8          0.00          0.24         0.23 o                         
   1   2   8        187.08        193.20         3.77 o                         
   2   2   8         86.42         76.17         2.17 o                         
   3   2   8         75.70         69.28         2.60 o                         
   4   2   8          3.64          3.60         0.93 o                         
   5   2   8          8.93          7.39         1.94 o                         
   6   2   8          1.50         -1.23         2.96 o                         
  -5   3   8          7.17          5.67         1.70 o                         
  -4   3   8        103.48        107.31         5.46 o                         
  -3   3   8        150.46        150.90         5.60 o                         
  -2   3   8         70.85         70.95         3.55 o                         
  -1   3   8        529.88        523.93         6.54 o                         
   0   3   8         11.05         10.99         0.86 o                         
   1   3   8        530.20        537.56         8.43 o                         
   2   3   8         70.89         73.15         2.57 o                         
   3   3   8        150.31        144.20         5.16 o                         
   4   3   8        103.35        103.86         4.41 o                         
   5   3   8          7.17          8.19         2.06 o                         
  -5   4   8         25.50         27.65         2.94 o                         
  -4   4   8          7.80          5.26         1.43 o                         
  -3   4   8         16.47         18.17         1.71 o                         
  -2   4   8         89.80         89.87         3.00 o                         
  -1   4   8         60.06         58.27         2.09 o                         
   0   4   8        201.09        198.44         5.85 o                         
   1   4   8         59.85         60.52         2.34 o                         
   2   4   8         89.80         85.71         2.31 o                         
   3   4   8         16.52         14.35         1.47 o                         
   4   4   8          7.85          8.99         1.91 o                         
   5   4   8         25.50         32.38         3.94 o                         
  -5   5   8         16.91         11.61         2.40 o                         
  -4   5   8         89.60         90.56         3.73 o                         
  -3   5   8         18.95         22.10         1.52 o                         
  -2   5   8         38.19         36.63         1.75 o                         
  -1   5   8        318.04        313.53         5.93 o                         
   0   5   8          9.01         11.24         1.48 o                         
   1   5   8        318.42        317.90        10.31 o                         
   2   5   8         38.17         37.82         2.14 o                         
   3   5   8         19.07         17.98         1.93 o                         
   4   5   8         89.64         88.90         4.62 o                         
   5   5   8         16.90         13.30         3.07 o                         
  -4   6   8         10.63         13.45         1.78 o                         
  -3   6   8          2.23          1.66         0.84 o                         
  -2   6   8         43.17         45.13         2.55 o                         
  -1   6   8         22.66         25.31         1.80 o                         
   0   6   8         54.77         58.45         2.94 o                         
   1   6   8         22.65         25.84         1.98 o                         
   2   6   8         43.26         39.79         3.67 o                         
   3   6   8          2.27          2.54         2.01 o                         
   4   6   8         10.63          8.32         2.56 o                         
  -4   7   8         13.50         15.36         4.70 o                         
  -3   7   8          1.39          0.64         0.94 o                         
  -2   7   8          9.19          6.80         1.36 o                         
  -1   7   8         19.96         21.72         2.07 o                         
   0   7   8          0.28          1.37         1.34 o                         
   1   7   8         19.98         18.75         2.47 o                         
   2   7   8          9.17          9.34         3.29 o                         
   3   7   8          1.39          2.43         1.79 o                         
   4   7   8         13.53         15.85         3.45 o                         
  -3   8   8         19.46         19.37         4.22 o                         
  -2   8   8          7.84          6.98         2.02 o                         
  -1   8   8          9.89         11.72         1.93 o                         
   0   8   8         26.43         31.88         4.03 o                         
   1   8   8          9.92         11.00         1.81 o                         
   2   8   8          7.85          1.93         2.32 o                         
   3   8   8         19.42         29.51         6.04 o                         
  -1   9   8          1.48          5.31         3.35 o                         
   1   9   8          1.51         -1.02         2.80 o                         
   1   0   9        234.47        221.15         5.54 o                         
   2   0   9          6.61          6.62         1.07 o                         
   3   0   9          0.23         -0.53         0.71 o                         
   4   0   9         92.04         95.18         4.39 o                         
   5   0   9          0.37          0.87         1.06 o                         
  -5   1   9          8.78          8.19         1.78 o                         
  -4   1   9        157.97        151.55         6.77 o                         
  -3   1   9        147.23        142.52         5.36 o                         
  -2   1   9         43.00         47.33         2.94 o                         
  -1   1   9         45.89         43.20         2.73 o                         
   0   1   9         12.29         12.37         1.02 o                         
   1   1   9         46.05         46.25         1.73 o                         
   2   1   9         43.09         38.28         1.88 o                         
   3   1   9        147.30        144.18         4.99 o                         
   4   1   9        157.84        151.87         6.67 o                         
   5   1   9          8.78          7.39         1.55 o                         
  -5   2   9          7.12          4.82         1.40 o                         
  -4   2   9         40.42         31.75         2.84 o                         
  -3   2   9         63.64         62.61         3.71 o                         
  -2   2   9         81.93         72.91         4.27 o                         
  -1   2   9         44.67         42.29         1.78 o                         
   0   2   9          1.67          1.16         0.52 o                         
   1   2   9         44.53         43.90         1.69 o                         
   2   2   9         82.04         82.14         2.62 o                         
   3   2   9         63.80         59.51         2.88 o                         
   4   2   9         40.51         37.92         2.72 o                         
   5   2   9          7.14          7.64         1.84 o                         
   6   2   9         12.48         11.49         4.36 o                         
  -5   3   9          2.33          0.56         1.25 o                         
  -4   3   9        109.27        105.65         4.79 o                         
  -3   3   9        168.26        166.00         5.51 o                         
  -2   3   9        128.03        124.87         3.58 o                         
  -1   3   9        106.19        103.98         2.99 o                         
   0   3   9        234.81        241.19         8.53 o                         
   1   3   9        106.23        112.44         3.02 o                         
   2   3   9        128.25        130.08         3.21 o                         
   3   3   9        168.34        161.35         4.18 o                         
   4   3   9        109.35        105.92         5.57 o                         
   5   3   9          2.33          2.42         1.90 o                         
  -5   4   9          1.48          1.95         1.64 o                         
  -4   4   9          2.08          1.79         1.08 o                         
  -3   4   9         34.29         31.03         1.96 o                         
  -2   4   9         46.27         43.32         2.04 o                         
  -1   4   9         76.07         73.95         2.41 o                         
   0   4   9          8.09          5.59         1.33 o                         
   1   4   9         76.26         69.59         2.43 o                         
   2   4   9         46.32         46.22         2.37 o                         
   3   4   9         34.35         31.69         2.06 o                         
   4   4   9          2.09          1.46         1.62 o                         
   5   4   9          1.49          0.79         2.26 o                         
  -5   5   9         24.99         23.05         5.42 o                         
  -4   5   9         30.42         37.40         2.66 o                         
  -3   5   9         37.93         39.32         2.01 o                         
  -2   5   9         38.16         33.61         1.95 o                         
  -1   5   9         77.76         75.44         2.58 o                         
   0   5   9          1.92          0.48         0.78 o                         
   1   5   9         77.69         78.94         3.00 o                         
   2   5   9         38.20         40.53         2.51 o                         
   3   5   9         38.03         32.77         2.63 o                         
   4   5   9         30.44         35.70         4.09 o                         
   5   5   9         24.95         31.76         4.45 o                         
  -4   6   9          8.74          7.69         2.77 o                         
  -3   6   9          1.85          2.15         1.03 o                         
  -2   6   9         64.39         71.00         3.04 o                         
  -1   6   9         21.40         22.58         1.66 o                         
   0   6   9          5.55          8.40         1.29 o                         
   1   6   9         21.37         17.47         1.79 o                         
   2   6   9         64.27         61.97         5.24 o                         
   3   6   9          1.86          4.05         1.86 o                         
   4   6   9          8.72         11.86         2.85 o                         
  -3   7   9          5.52          3.30         1.46 o                         
  -2   7   9          5.78          6.20         1.55 o                         
  -1   7   9         23.08         28.43         3.02 o                         
   0   7   9          2.42          3.29         1.31 o                         
   1   7   9         23.14         17.21         2.28 o                         
   2   7   9          5.79          9.42         2.45 o                         
   3   7   9          5.54          3.58         1.90 o                         
  -1   8   9         14.63         16.44         2.63 o                         
   0   8   9         12.11         17.60         3.35 o                         
   1   8   9         14.60         14.32         2.13 o                         
   2   8   9          2.50          3.78         2.72 o                         
   0   0  10        236.70        257.52        11.48 o                         
   1   0  10        118.71        112.61         4.81 o                         
   2   0  10        106.56         99.84         3.60 o                         
   3   0  10          1.56          1.76         0.86 o                         
   4   0  10         94.38         84.27         4.77 o                         
   5   0  10          0.03         -0.30         1.15 o                         
  -5   1  10          9.56          6.87         1.84 o                         
  -4   1  10          0.72         -0.25         0.91 o                         
  -3   1  10        132.36        127.84         4.91 o                         
  -2   1  10         53.77         47.40         3.04 o                         
  -1   1  10        217.59        211.98         4.82 o                         
   0   1  10         17.20         20.91         1.34 o                         
   1   1  10        217.94        215.55         5.85 o                         
   2   1  10         53.67         52.44         3.03 o                         
   3   1  10        132.36        125.78         4.53 o                         
   4   1  10          0.72          0.20         0.98 o                         
   5   1  10          9.55          7.75         1.58 o                         
  -5   2  10          5.83          4.38         1.45 o                         
  -4   2  10          2.02          1.07         1.18 o                         
  -3   2  10         42.89         32.61         2.80 o                         
  -2   2  10         53.51         52.48         3.32 o                         
  -1   2  10         31.14         27.95         1.87 o                         
   0   2  10          0.64          0.02         0.54 o                         
   1   2  10         31.24         29.75         1.55 o                         
   2   2  10         53.47         57.82         2.27 o                         
   3   2  10         42.93         41.73         2.41 o                         
   4   2  10          2.05          1.03         1.05 o                         
   5   2  10          5.80          4.82         1.70 o                         
  -5   3  10         26.93         30.18         4.54 o                         
  -4   3  10         51.51         48.12         3.29 o                         
  -3   3  10          3.07          2.63         1.07 o                         
  -2   3  10         75.32         69.08         3.13 o                         
  -1   3  10        123.01        116.44         3.59 o                         
   0   3  10          2.24          2.28         0.75 o                         
   1   3  10        122.88        121.74         3.21 o                         
   2   3  10         75.48         66.62         2.46 o                         
   3   3  10          3.05          2.77         0.90 o                         
   4   3  10         51.45         49.58         3.17 o                         
   5   3  10         27.01         25.06         4.20 o                         
  -4   4  10          0.73          0.63         0.96 o                         
  -3   4  10         18.31         17.73         1.70 o                         
  -2   4  10         17.96         15.34         1.39 o                         
  -1   4  10         11.57         10.49         1.22 o                         
   0   4  10          4.37          4.72         1.06 o                         
   1   4  10         11.66         11.90         1.64 o                         
   2   4  10         17.98         19.56         1.55 o                         
   3   4  10         18.23         17.53         1.79 o                         
   4   4  10          0.74          0.51         1.04 o                         
  -4   5  10         53.99         55.50         3.65 o                         
  -3   5  10          0.77          0.03         0.70 o                         
  -2   5  10         53.84         56.68         2.68 o                         
  -1   5  10          8.25          8.50         1.32 o                         
   0   5  10          3.49          2.91         1.08 o                         
   1   5  10          8.27         10.22         1.19 o                         
   2   5  10         53.76         60.05         3.95 o                         
   3   5  10          0.76          2.21         1.15 o                         
   4   5  10         53.94         61.40         5.71 o                         
  -4   6  10          1.57          2.76         2.20 o                         
  -3   6  10         17.37         16.40         2.04 o                         
  -2   6  10         40.06         38.93         3.17 o                         
  -1   6  10          0.17          1.04         1.54 o                         
   0   6  10          5.08          4.35         1.07 o                         
   1   6  10          0.17         -0.70         0.75 o                         
   2   6  10         40.11         36.72         4.06 o                         
   3   6  10         17.39         20.89         3.30 o                         
  -3   7  10          7.80          8.26         2.55 o                         
  -2   7  10          1.60          1.08         1.45 o                         
  -1   7  10         11.34         16.22         2.60 o                         
   0   7  10          5.75          3.62         1.66 o                         
   1   7  10         11.31          9.57         2.09 o                         
   2   7  10          1.60          0.65         1.72 o                         
   3   7  10          7.81          1.11         3.19 o                         
  -1   8  10         38.88         32.72         5.50 o                         
   0   8  10          0.00         -1.11         1.92 o                         
   1   8  10         38.81         45.19         5.15 o                         
   1   0  11         22.48         23.36         1.81 o                         
   2   0  11         80.53         79.78         4.40 o                         
   3   0  11          7.92          6.43         1.30 o                         
   4   0  11         49.45         49.73         3.50 o                         
   5   0  11         21.68         22.22         7.98 o                         
  -5   1  11          4.33          2.35         2.83 o                         
  -4   1  11         34.53         34.20         3.35 o                         
  -3   1  11         29.02         25.30         2.31 o                         
  -2   1  11          5.39          4.89         1.13 o                         
  -1   1  11        132.87        130.12         3.66 o                         
   0   1  11          6.59          7.02         1.43 o                         
   1   1  11        132.96        134.51         3.95 o                         
   2   1  11          5.39          6.86         1.01 o                         
   3   1  11         29.09         21.54         1.88 o                         
   4   1  11         34.58         31.10         2.55 o                         
   5   1  11          4.36          3.15         2.22 o                         
  -4   2  11         14.28         11.28         3.39 o                         
  -3   2  11         41.75         36.18         3.58 o                         
  -2   2  11         12.42          9.37         1.93 o                         
  -1   2  11         91.30         87.92         3.20 o                         
   0   2  11        298.66        295.31         6.92 o                         
   1   2  11         91.40         94.09         3.64 o                         
   2   2  11         12.36         10.63         1.37 o                         
   3   2  11         41.71         38.57         2.92 o                         
   4   2  11         14.35         11.63         1.75 o                         
   5   2  11          0.50         -1.22         2.21 o                         
  -4   3  11          8.22          7.87         1.52 o                         
  -3   3  11          4.20          4.70         1.70 o                         
  -2   3  11          0.27         -0.17         0.81 o                         
  -1   3  11          2.64          3.42         1.11 o                         
   0   3  11          0.55          0.91         0.67 o                         
   1   3  11          2.65          3.75         0.98 o                         
   2   3  11          0.26         -0.09         0.90 o                         
   3   3  11          4.17          4.65         1.33 o                         
   4   3  11          8.25          8.68         1.63 o                         
  -4   4  11         17.15         15.63         2.08 o                         
  -3   4  11          3.03          2.09         0.87 o                         
  -2   4  11          0.88          1.09         0.87 o                         
  -1   4  11         19.00         17.90         1.94 o                         
   0   4  11         49.14         43.95         2.66 o                         
   1   4  11         19.03         18.28         1.73 o                         
   2   4  11          0.87         -0.47         0.97 o                         
   3   4  11          3.01          2.91         1.57 o                         
   4   4  11         17.15         16.12         2.63 o                         
  -4   5  11         40.73         43.61         4.89 o                         
  -3   5  11         34.23         34.21         4.35 o                         
  -2   5  11          3.04          2.59         0.99 o                         
  -1   5  11         24.66         23.94         2.11 o                         
   0   5  11          2.84          2.07         0.97 o                         
   1   5  11         24.75         27.25         2.02 o                         
   2   5  11          3.05          2.10         1.34 o                         
   3   5  11         34.21         37.19         6.75 o                         
   4   5  11         40.65         42.58         7.89 o                         
  -3   6  11         54.80         66.01         4.41 o                         
  -2   6  11         10.08         10.81         1.74 o                         
  -1   6  11         20.25         23.58         3.26 o                         
   0   6  11          3.77          3.41         1.13 o                         
   1   6  11         20.17         19.02         2.28 o                         
   2   6  11         10.03         15.50         4.41 o                         
  -2   7  11         14.78         19.03         3.46 o                         
  -1   7  11         43.10         46.59         3.62 o                         
   0   7  11         32.56         35.79         3.22 o                         
   1   7  11         43.16         46.97         4.32 o                         
   2   7  11         14.70         17.68         5.16 o                         
  -1   8  11         15.80         17.33         4.75 o                         
   0   8  11          0.80          1.03         1.88 o                         
   1   8  11         15.83         15.02         4.27 o                         
   0   0  12        266.40        282.93         9.40 o                         
   1   0  12        480.65        506.75        10.04 o                         
   2   0  12         18.71         18.68         2.12 o                         
   3   0  12         20.44         24.72         2.07 o                         
   4   0  12          5.60          3.94         1.33 o                         
  -4   1  12          6.81          5.89         1.52 o                         
  -3   1  12         44.61         44.79         3.08 o                         
  -2   1  12        126.30        129.99         5.54 o                         
  -1   1  12          6.05          4.85         1.06 o                         
   0   1  12        346.32        352.43         8.75 o                         
   1   1  12          6.09          5.11         1.06 o                         
   2   1  12        126.24        132.73         5.56 o                         
   3   1  12         44.68         43.64         2.70 o                         
   4   1  12          6.83          5.32         1.27 o                         
   5   1  12          7.88         11.18         3.95 o                         
  -4   2  12         15.05         13.86         2.56 o                         
  -3   2  12         24.15         21.24         2.20 o                         
  -2   2  12         26.77         25.42         2.45 o                         
  -1   2  12        120.26        117.33         4.33 o                         
   0   2  12          2.30          1.90         0.78 o                         
   1   2  12        120.50        114.38         3.88 o                         
   2   2  12         26.70         23.08         3.10 o                         
   3   2  12         24.11         27.70         2.39 o                         
   4   2  12         15.05         19.39         2.23 o                         
   5   2  12          1.10          6.34         3.83 o                         
  -4   3  12         33.19         33.57         2.91 o                         
  -3   3  12          4.63          3.74         1.10 o                         
  -2   3  12          8.45          4.86         1.27 o                         
  -1   3  12         34.08         30.92         2.70 o                         
   0   3  12          1.08          0.33         0.75 o                         
   1   3  12         34.19         31.44         2.05 o                         
   2   3  12          8.49          4.35         1.14 o                         
   3   3  12          4.66          4.25         1.39 o                         
   4   3  12         33.26         31.10         3.01 o                         
  -4   4  12         11.41          5.53         1.90 o                         
  -3   4  12          0.45          1.03         0.85 o                         
  -2   4  12          6.98          5.99         1.20 o                         
  -1   4  12         52.19         57.92         3.00 o                         
   0   4  12         21.32         16.38         3.06 o                         
   1   4  12         52.12         67.14         6.26 o                         
   2   4  12          6.97         10.54         2.05 o                         
   3   4  12          0.46          1.24         1.38 o                         
   4   4  12         11.39         12.64         3.01 o                         
  -4   5  12          7.87          1.98         2.84 o                         
  -3   5  12          9.31         10.78         1.91 o                         
  -2   5  12         25.18         24.35         2.14 o                         
  -1   5  12         17.45         16.08         1.81 o                         
   0   5  12          0.28          1.39         1.08 o                         
   1   5  12         17.43         16.10         1.84 o                         
   2   5  12         25.25         32.68         3.36 o                         
   3   5  12          9.24         10.56         4.53 o                         
   4   5  12          7.87         10.54         4.65 o                         
  -2   6  12          0.08         -0.16         1.03 o                         
  -1   6  12          2.06          2.15         1.18 o                         
   0   6  12         18.54         17.29         1.95 o                         
   1   6  12          2.04          3.49         1.62 o                         
   2   6  12          0.07         -2.26         2.52 o                         
  -2   7  12         15.47         19.27         3.48 o                         
  -1   7  12          9.57         12.56         2.44 o                         
   0   7  12         22.03         31.21         3.13 o                         
   1   7  12          9.58         12.43         2.98 o                         
   1   0  13          0.00         -0.06         0.89 o                         
   2   0  13         52.37         40.73         4.07 o                         
   3   0  13          2.59          3.14         1.13 o                         
   4   0  13          9.90          7.98         1.53 o                         
  -4   1  13         47.68         45.17         3.76 o                         
  -3   1  13         39.83         36.55         2.65 o                         
  -2   1  13          7.06          6.77         1.36 o                         
  -1   1  13          8.10          5.64         1.22 o                         
   0   1  13        114.43        121.49         4.92 o                         
   1   1  13          8.08          9.99         1.49 o                         
   2   1  13          7.08          6.21         1.43 o                         
   3   1  13         39.75         38.64         2.91 o                         
   4   1  13         47.71         50.53         3.54 o                         
  -4   2  13          2.08          1.78         1.62 o                         
  -3   2  13          5.37          5.42         1.46 o                         
  -2   2  13         84.61        100.37         5.91 o                         
  -1   2  13         97.30        107.11         6.08 o                         
   0   2  13          0.53          0.50         0.81 o                         
   1   2  13         97.24        104.60         4.10 o                         
   2   2  13         84.61         80.38         4.41 o                         
   3   2  13          5.41          3.52         1.22 o                         
   4   2  13          2.06          1.46         1.30 o                         
  -3   3  13          7.00          8.84         2.78 o                         
  -2   3  13          3.96          2.59         1.29 o                         
  -1   3  13         59.24         60.15         3.44 o                         
   0   3  13         52.64         47.25         3.74 o                         
   1   3  13         59.24         62.75         3.03 o                         
   2   3  13          3.98          3.69         1.25 o                         
   3   3  13          7.01          1.70         1.97 o                         
   4   3  13         27.40         27.35         6.00 o                         
  -3   4  13         25.07         28.73         2.43 o                         
  -2   4  13          9.30         12.23         2.23 o                         
  -1   4  13         12.83         12.38         1.71 o                         
   0   4  13         19.10         27.43         3.03 o                         
   1   4  13         12.89         14.30         2.60 o                         
   2   4  13          9.29          9.31         2.03 o                         
   3   4  13         25.09         28.19         4.42 o                         
  -3   5  13         26.11         38.46         6.60 o                         
  -2   5  13         26.17         21.86         2.95 o                         
  -1   5  13          7.53          8.35         1.52 o                         
   0   5  13         17.91         12.95         1.64 o                         
   1   5  13          7.51          9.46         3.06 o                         
   2   5  13         26.24         31.29         4.07 o                         
   3   5  13         26.16         14.99         5.46 o                         
  -2   6  13         20.49         26.11         4.36 o                         
  -1   6  13          5.87          4.83         1.52 o                         
   0   6  13         55.28         65.84         5.38 o                         
   1   6  13          5.90          6.20         1.92 o                         
   2   6  13         20.58         20.78         5.17 o                         
  -1   7  13         14.77         21.80         5.12 o                         
   0   0  14         13.54         14.30         2.90 o                         
   1   0  14         18.83         24.05         2.44 o                         
   2   0  14         25.78         32.43         4.03 o                         
   3   0  14         33.44         33.33         3.18 o                         
   4   0  14          9.86         14.71         4.62 o                         
  -4   1  14          3.58          5.91         3.40 o                         
  -3   1  14          3.13          2.75         1.34 o                         
  -2   1  14          2.84          3.29         1.14 o                         
  -1   1  14         68.47         67.09         3.57 o                         
   0   1  14          0.39          0.63         0.87 o                         
   1   1  14         68.52         66.92         3.59 o                         
   2   1  14          2.85          2.45         1.26 o                         
   3   1  14          3.13          3.16         1.98 o                         
  -3   2  14         14.53         11.61         2.45 o                         
  -2   2  14          9.59         10.61         2.36 o                         
  -1   2  14          0.20          0.89         0.92 o                         
   0   2  14          9.27         12.11         1.74 o                         
   1   2  14          0.20         -0.30         0.84 o                         
   2   2  14          9.51          8.22         1.82 o                         
   3   2  14         14.43         21.38         2.81 o                         
  -3   3  14          9.80          6.43         2.68 o                         
  -2   3  14         15.42         17.73         2.34 o                         
  -1   3  14         42.65         43.96         3.11 o                         
   0   3  14          6.00          4.46         1.68 o                         
   1   3  14         42.68         43.11         2.92 o                         
   2   3  14         15.50         16.19         2.61 o                         
   3   3  14          9.76         10.49         2.49 o                         
  -3   4  14          9.50          3.65         2.93 o                         
  -2   4  14          8.13          7.50         3.05 o                         
  -1   4  14         40.04         43.91         3.13 o                         
   0   4  14          5.22          5.70         1.77 o                         
   1   4  14         40.14         42.52         3.01 o                         
   2   4  14          8.12          0.69         2.26 o                         
   3   4  14          9.50          5.63         6.13 o                         
  -2   5  14         19.37         26.71         4.42 o                         
  -1   5  14          7.70          8.78         1.72 o                         
   0   5  14         38.81         49.21         3.63 o                         
   1   5  14          7.72          8.44         1.85 o                         
   2   5  14         19.49         18.86         3.79 o                         
   3   5  14          7.23          2.63         3.17 o                         
  -1   6  14          8.10         12.68         4.09 o                         
   0   6  14         51.55         77.49         7.04 o                         
   1   6  14          8.14          9.85         3.16 o                         
   2   6  14          2.46          4.70         3.03 o                         
   1   0  15         16.58         22.53         3.09 o                         
   2   0  15         20.00         26.87         2.67 o                         
   3   0  15          6.99         11.60         2.45 o                         
   4   0  15          2.59          4.81         3.28 o                         
  -3   1  15         12.90         15.48         3.54 o                         
  -2   1  15         10.43         14.33         2.09 o                         
  -1   1  15          2.68          2.58         0.97 o                         
   0   1  15          3.32          1.29         1.30 o                         
   1   1  15          2.71          2.43         1.13 o                         
   2   1  15         10.42         14.00         1.92 o                         
   3   1  15         12.82         15.50         2.66 o                         
  -3   2  15          4.81          3.69         2.96 o                         
  -2   2  15         22.87         19.15         2.24 o                         
  -1   2  15          9.83         10.89         1.75 o                         
   0   2  15         17.55         19.37         2.04 o                         
   1   2  15          9.83         12.67         1.80 o                         
   2   2  15         22.87         25.21         3.02 o                         
   3   2  15          4.78          2.41         2.03 o                         
  -2   3  15          5.73          5.77         1.64 o                         
  -1   3  15         23.57         26.34         2.54 o                         
   0   3  15         34.32         40.10         3.71 o                         
   1   3  15         23.56         21.67         2.57 o                         
   2   3  15          5.73          6.73         1.72 o                         
  -2   4  15         22.65         23.09         3.96 o                         
  -1   4  15          5.16          6.93         1.74 o                         
   0   4  15         81.59        108.74         8.76 o                         
   1   4  15          5.16          5.54         1.67 o                         
   2   4  15         22.55         18.41         4.14 o                         
  -1   5  15         13.12         11.92         3.12 o                         
   0   5  15          9.32          5.63         1.99 o                         
   1   5  15         13.14         20.63        11.72 o                         
   2   5  15          2.01          1.26         2.57 o                         
   0   0  16         39.53         47.36         5.13 o                         
   1   0  16         14.96         12.48         2.17 o                         
   2   0  16         24.72         27.46         3.00 o                         
   3   0  16          7.64          7.50         2.86 o                         
  -2   1  16          0.54          1.24         1.43 o                         
  -1   1  16         31.34         34.56         2.89 o                         
   0   1  16         16.64         17.37         2.32 o                         
   1   1  16         31.34         36.11         2.93 o                         
   2   1  16          0.55         -0.36         1.11 o                         
   3   1  16         10.69         17.33         5.06 o                         
  -2   2  16         18.98         19.84         3.73 o                         
  -1   2  16          4.59          4.11         1.35 o                         
   0   2  16        141.45        187.73        10.76 o                         
   1   2  16          4.63          5.09         1.38 o                         
   2   2  16         19.01         23.37         3.06 o                         
  -2   3  16          7.21         11.75         4.15 o                         
  -1   3  16         22.51         20.89         3.01 o                         
   0   3  16          0.01          0.84         1.47 o                         
   1   3  16         22.50         22.44         3.76 o                         
  -1   4  16         14.04         14.43         2.71 o                         
   0   4  16         15.12         15.51         2.41 o                         
   1   4  16         14.00         14.37         3.46 o                         
   0   5  16          8.15         10.07         2.31 o                         
   1   0  17         33.34         44.33         4.21 o                         
   2   0  17          0.84         -1.08         1.96 o                         
  -2   1  17         24.01         28.36         5.78 o                         
  -1   1  17         15.20         18.48         5.16 o                         
   0   1  17          1.10          2.27         1.41 o                         
   1   1  17         15.19         14.40         2.54 o                         
   2   1  17         24.01         27.57         4.40 o                         
  -2   2  17         19.68         24.84         5.85 o                         
   0   2  17          2.05         -1.18         2.83 o                         
   1   2  17          2.40          2.28         2.94 o                         
   2   2  17         19.67         34.43         6.66 o                         
  -1   3  17          5.56          5.55         3.03 o                         
   0   3  17          0.15          1.16         2.99 o                         
   1   3  17          5.53         11.20         4.33 o                         
                                                                                
