# Supplementary material for: High-pressure single-crystal diffraction at the Australian Synchrotron
Source: J Synchrotron Radiat. 2023 Jun 15;30(Pt 4):841–6. doi: 10.1107/S160057752300406X (PMC10325021; doi:10.1107/S160057752300406X)
Supplement: Supplementary file 3 [file s-30-00841-threonine_150000kPa_labsup3.hkl]

data_threonine_150000kPa_lab                                                    
_shelx_title ' thr_a.res in P2(1)2(1)2(1)'                                      
_shelx_refln_list_code          4                                               
_shelx_F_calc_maximum       60.72                                               
_exptl_crystal_F_000       256.00                                               
_reflns_d_resolution_high  0.8002                                               
                                                                                
loop_                                                                           
 _space_group_symop_operation_xyz                                               
 'x, y, z'                                                                      
 '-x+1/2, -y, z+1/2'                                                            
 '-x, y+1/2, -z+1/2'                                                            
 'x+1/2, -y+1/2, -z'                                                            
                                                                                
_cell_length_a     5.1419                                                       
_cell_length_b     7.7217                                                       
_cell_length_c    13.6130                                                       
_cell_angle_alpha  90.000                                                       
_cell_angle_beta   90.000                                                       
_cell_angle_gamma  90.000                                                       
                                                                                
_shelx_F_squared_multiplier     1.000                                           
                                                                                
loop_                                                                           
 _refln_index_h                                                                 
 _refln_index_k                                                                 
 _refln_index_l                                                                 
 _refln_F_squared_calc                                                          
 _refln_F_squared_meas                                                          
 _refln_F_squared_sigma                                                         
 _refln_observed_status                                                         
   2   0   0       1425.18       1634.86        20.86 o                         
   4   0   0          2.49         11.20         3.47 o                         
   6   0   0          0.02          2.29         2.54 o                         
   1   1   0       2305.13       2175.19        17.98 o                         
   2   1   0         10.58          5.83         0.28 o                         
   3   1   0        179.84        163.06         2.09 o                         
   4   1   0         11.58         10.56         0.79 o                         
   5   1   0          8.56          6.34         1.14 o                         
   6   1   0          1.56          0.92         1.58 o                         
   0   2   0       3686.55       3831.33        59.44 o                         
   1   2   0         28.97         32.37         0.56 o                         
   2   2   0       1485.92       1522.15        13.93 o                         
   3   2   0        106.54        116.43         1.76 o                         
   4   2   0        170.56        163.48         2.73 o                         
   5   2   0          4.46          4.56         1.26 o                         
   6   2   0          9.75         11.32         1.81 o                         
   1   3   0          2.21          3.42         0.32 o                         
   2   3   0        404.63        440.91         4.25 o                         
   3   3   0         12.52         13.29         0.76 o                         
   4   3   0        267.12        262.49         3.95 o                         
   5   3   0         27.53         27.08         1.69 o                         
   6   3   0          2.45          4.06         1.79 o                         
   0   4   0        139.87        139.20         2.58 o                         
   1   4   0         82.81         82.48         1.36 o                         
   2   4   0         41.93         39.32         0.90 o                         
   3   4   0          8.95          9.07         0.80 o                         
   4   4   0          2.44          1.83         1.08 o                         
   5   4   0         30.49         30.24         2.15 o                         
   1   5   0          4.55          3.66         0.43 o                         
   2   5   0        107.31        114.78         2.03 o                         
   3   5   0         27.95         25.30         1.31 o                         
   4   5   0         30.98         32.90         1.80 o                         
   5   5   0          1.12          1.53         1.88 o                         
   0   6   0        112.46        107.62         2.80 o                         
   1   6   0         18.81         17.39         1.02 o                         
   2   6   0         76.80         71.07         2.07 o                         
   3   6   0          6.06          4.58         1.27 o                         
   4   6   0          1.47          1.98         1.76 o                         
   5   6   0         83.77         92.39         4.13 o                         
   1   7   0         27.53         32.24         1.63 o                         
   2   7   0         20.53         20.58         1.84 o                         
   3   7   0          4.89          8.63         2.19 o                         
   4   7   0          1.62         -0.37         2.29 o                         
   0   8   0         15.27         16.98         2.81 o                         
   1   8   0         71.35         72.49         2.97 o                         
   2   8   0         26.81         22.26         3.19 o                         
   3   8   0         79.14         46.61         9.42 o                         
   1   9   0         31.93          1.16         3.28 o                         
   1   0   1       1086.59       1061.08        11.34 o                         
   2   0   1        317.49        280.41         2.86 o                         
   3   0   1        405.74        453.54         4.46 o                         
   4   0   1         29.15         24.32         1.14 o                         
   5   0   1        206.25        225.84         5.23 o                         
   6   0   1         12.80         11.10         1.71 o                         
  -6   1   1          3.14          3.54         1.69 o                         
  -5   1   1         10.32          8.22         1.16 o                         
  -4   1   1         15.46         15.90         0.98 o                         
  -3   1   1        261.70        262.91         3.00 o                         
  -2   1   1        181.70        192.85         2.21 o                         
  -1   1   1       1033.74        975.33        10.66 o                         
   1   1   1       1034.18        951.86        11.24 o                         
   2   1   1        181.32        191.80         2.10 o                         
   3   1   1        261.32        261.64         2.94 o                         
   4   1   1         15.50         15.74         1.11 o                         
   5   1   1         10.29          6.41         1.21 o                         
   6   1   1          3.12          2.51         1.58 o                         
  -6   2   1          5.25          4.27         1.67 o                         
  -5   2   1         35.60         39.13         1.75 o                         
  -4   2   1          1.22          1.10         0.71 o                         
  -3   2   1        286.30        322.79         3.71 o                         
  -2   2   1         48.03         49.30         0.85 o                         
  -1   2   1       2508.70       2449.38        11.50 o                         
   0   2   1       1909.20       1900.58        18.91 o                         
   1   2   1       2508.27       2459.06        23.65 o                         
   2   2   1         48.18         50.29         0.89 o                         
   3   2   1        285.71        317.40         3.62 o                         
   4   2   1          1.21          0.82         0.61 o                         
   5   2   1         35.62         37.63         1.94 o                         
   6   2   1          5.22          3.49         1.77 o                         
  -6   3   1         17.91         15.62         1.85 o                         
  -5   3   1         39.38         34.00         1.83 o                         
  -4   3   1         31.67         30.75         1.23 o                         
  -3   3   1          9.44          9.65         0.69 o                         
  -2   3   1        357.90        361.12         4.07 o                         
  -1   3   1         23.86         22.94         0.56 o                         
   0   3   1         28.35         27.84         0.60 o                         
   1   3   1         23.93         21.97         0.63 o                         
   2   3   1        357.89        363.93         4.38 o                         
   3   3   1          9.48          9.26         0.65 o                         
   4   3   1         31.72         31.28         1.34 o                         
   5   3   1         39.44         34.08         1.92 o                         
   6   3   1         17.92         17.48         2.25 o                         
  -5   4   1         95.30         90.69         2.90 o                         
  -4   4   1         57.91         55.55         1.84 o                         
  -3   4   1          9.29          7.58         0.79 o                         
  -2   4   1         86.25         77.60         1.15 o                         
  -1   4   1         87.32         89.72         1.41 o                         
   0   4   1        500.05        501.74         3.48 o                         
   1   4   1         87.42         89.87         1.57 o                         
   2   4   1         86.30         77.36         1.47 o                         
   3   4   1          9.25          6.51         0.77 o                         
   4   4   1         57.89         48.74         1.92 o                         
   5   4   1         95.39         92.94         3.00 o                         
  -5   5   1         93.32         92.49         3.69 o                         
  -4   5   1          9.98         10.94         1.37 o                         
  -3   5   1         91.81         93.91         2.22 o                         
  -2   5   1         28.65         25.92         1.01 o                         
  -1   5   1          4.56          2.48         0.61 o                         
   0   5   1          7.78          8.76         0.61 o                         
   1   5   1          4.55          2.70         0.52 o                         
   2   5   1         28.65         22.80         1.06 o                         
   3   5   1         91.84         93.17         2.37 o                         
   4   5   1         10.04         10.14         1.46 o                         
   5   5   1         93.28        101.14         4.27 o                         
  -5   6   1          3.17          7.04         2.34 o                         
  -4   6   1         27.49         25.81         2.18 o                         
  -3   6   1         92.83         99.66         2.83 o                         
  -2   6   1        185.54        188.61         3.70 o                         
  -1   6   1         41.72         39.52         1.35 o                         
   0   6   1        325.78        303.29         4.40 o                         
   1   6   1         41.68         40.03         1.35 o                         
   2   6   1        186.08        198.60         4.00 o                         
   3   6   1         93.06        101.63         2.95 o                         
   4   6   1         27.47         24.46         2.58 o                         
   5   6   1          3.17         -2.86         2.97 o                         
  -4   7   1         26.18         17.04         3.07 o                         
  -3   7   1         65.60         68.50         4.84 o                         
  -2   7   1         61.26         62.60         2.88 o                         
  -1   7   1         10.41          6.97         1.52 o                         
   0   7   1         37.29         39.57         2.20 o                         
   1   7   1         10.39          9.50         1.50 o                         
   2   7   1         61.40         71.40         3.10 o                         
   3   7   1         65.68         69.13         4.03 o                         
   4   7   1         26.25         22.15         4.47 o                         
  -3   8   1          4.34          5.31         2.87 o                         
  -2   8   1         43.89         46.73         4.98 o                         
  -1   8   1         39.35         42.57         4.32 o                         
   0   8   1         55.87         50.92         3.87 o                         
   1   8   1         39.21         42.28         3.85 o                         
   2   8   1         44.01         50.15         3.52 o                         
   3   8   1          4.39         -0.19         4.53 o                         
  -2   9   1          9.10          8.28         3.60 o                         
  -1   9   1          8.88          6.35         2.65 o                         
   0   9   1         23.39         31.03         4.64 o                         
   1   9   1          8.90          2.90         1.98 o                         
   2   9   1          9.06          5.58         3.92 o                         
   2   0   2          0.20          0.59         0.35 o                         
   3   0   2        295.68        321.08         3.78 o                         
   4   0   2          3.81          3.36         0.70 o                         
   5   0   2        115.11        118.92         2.79 o                         
   6   0   2          0.78         -0.34         1.79 o                         
  -6   1   2         14.11         11.53         1.92 o                         
  -5   1   2         92.11         86.06         2.49 o                         
  -4   1   2         80.39         81.49         2.26 o                         
  -3   1   2        359.92        369.42         3.95 o                         
  -2   1   2        154.13        140.64         1.96 o                         
  -1   1   2        653.07        672.53         9.80 o                         
   0   1   2        363.53        282.85        13.50 o                         
   1   1   2        652.61        682.59        15.02 o                         
   2   1   2        154.35        143.77         2.22 o                         
   3   1   2        360.12        371.26         4.20 o                         
   4   1   2         80.39         82.98         1.84 o                         
   5   1   2         92.15         89.51         3.48 o                         
   6   1   2         14.13         12.55         2.00 o                         
  -6   2   2          3.41          4.44         1.70 o                         
  -5   2   2         31.03         34.52         1.71 o                         
  -4   2   2         75.35         76.26         1.67 o                         
  -3   2   2        123.69        117.25         1.46 o                         
  -2   2   2        311.78        307.66         2.03 o                         
  -1   2   2       1402.32       1400.37        18.27 o                         
   0   2   2         71.06        100.42         1.49 o                         
   1   2   2       1401.36       1376.81        19.11 o                         
   2   2   2        310.88        301.44         3.76 o                         
   3   2   2        123.35        116.92         1.73 o                         
   4   2   2         75.32         74.30         1.79 o                         
   5   2   2         31.08         29.78         1.93 o                         
   6   2   2          3.39          3.86         1.99 o                         
  -6   3   2          2.00          1.68         1.78 o                         
  -5   3   2         64.07         61.29         2.29 o                         
  -4   3   2          7.50          7.44         0.95 o                         
  -3   3   2         50.84         54.93         1.29 o                         
  -2   3   2         34.41         30.61         0.78 o                         
  -1   3   2        100.57         91.68         1.49 o                         
   0   3   2        219.58        249.06         3.76 o                         
   1   3   2        100.46         90.58         1.88 o                         
   2   3   2         34.30         32.48         1.02 o                         
   3   3   2         50.72         54.35         1.42 o                         
   4   3   2          7.50          7.48         1.09 o                         
   5   3   2         64.04         60.97         2.37 o                         
   6   3   2          2.00          0.29         2.33 o                         
  -5   4   2         26.38         21.81         1.87 o                         
  -4   4   2         44.19         36.61         1.67 o                         
  -3   4   2         51.52         61.42         1.55 o                         
  -2   4   2        107.03        107.72         1.82 o                         
  -1   4   2        443.60        473.10         5.89 o                         
   0   4   2        647.90        642.40         9.52 o                         
   1   4   2        443.58        467.88         7.66 o                         
   2   4   2        106.96        109.63         2.71 o                         
   3   4   2         51.71         58.58         1.79 o                         
   4   4   2         44.23         38.91         2.01 o                         
   5   4   2         26.27         23.77         2.14 o                         
  -5   5   2         10.71          6.12         1.84 o                         
  -4   5   2         27.28         24.69         2.20 o                         
  -3   5   2        155.56        169.56         3.27 o                         
  -2   5   2         58.58         56.44         2.17 o                         
  -1   5   2        118.36        124.23         2.79 o                         
   0   5   2         15.35         14.72         0.94 o                         
   1   5   2        118.68        129.25         2.90 o                         
   2   5   2         58.65         55.48         2.12 o                         
   3   5   2        155.60        163.01         4.87 o                         
   4   5   2         27.30         28.29         5.28 o                         
   5   5   2         10.65         18.36         4.94 o                         
  -4   6   2          5.22          8.14         2.10 o                         
  -3   6   2          6.44          7.89         1.65 o                         
  -2   6   2         63.43         68.20         2.71 o                         
  -1   6   2         19.42         18.15         1.39 o                         
   0   6   2          4.43          3.51         0.95 o                         
   1   6   2         19.37         18.68         1.50 o                         
   2   6   2         63.55         66.81         2.85 o                         
   3   6   2          6.41          9.22         2.12 o                         
   4   6   2          5.22          6.25         3.17 o                         
  -4   7   2         43.18         46.86         3.92 o                         
  -3   7   2         34.82         40.35         2.96 o                         
  -2   7   2         24.91         23.15         2.58 o                         
  -1   7   2         23.52         21.94         1.86 o                         
   0   7   2         14.72         14.86         1.93 o                         
   1   7   2         23.46         21.60         1.76 o                         
   2   7   2         24.99         26.62         2.67 o                         
   3   7   2         34.78         30.74         3.25 o                         
   4   7   2         43.10         51.40         5.27 o                         
  -3   8   2         17.07         19.52         2.75 o                         
  -2   8   2         17.08         26.47         3.51 o                         
  -1   8   2         36.13         36.26         3.13 o                         
   0   8   2         47.61         45.40         3.29 o                         
   1   8   2         36.08         35.54         3.05 o                         
   2   8   2         17.17         19.23         3.23 o                         
   3   8   2         17.08         21.65         7.27 o                         
  -2   9   2          6.25          6.94         2.99 o                         
  -1   9   2         13.73         13.64         3.85 o                         
   0   9   2         10.65         15.58         3.53 o                         
   1   9   2         13.77         13.21         3.30 o                         
   2   9   2          6.26          7.82         4.45 o                         
   2   0   3          3.40          3.59         0.79 o                         
   3   0   3          0.82          0.12         0.61 o                         
   4   0   3          0.25         -0.07         0.77 o                         
   5   0   3         21.46         22.69         1.60 o                         
   6   0   3          0.45         -1.74         2.17 o                         
  -6   1   3          0.39          2.47         1.78 o                         
  -5   1   3          8.56         12.37         1.50 o                         
  -4   1   3        551.10        564.34         8.66 o                         
  -3   1   3         13.31         12.89         0.65 o                         
  -2   1   3        529.83        571.53         9.35 o                         
   1   1   3         32.90          1.68         1.29 o                         
   2   1   3        530.22        562.13        16.61 o                         
   3   1   3         13.34         13.25         0.75 o                         
   4   1   3        550.84        567.74         8.18 o                         
   5   1   3          8.56         10.35         1.46 o                         
   6   1   3          0.38          0.40         2.12 o                         
  -6   2   3         15.41         16.01         2.45 o                         
  -5   2   3         80.49         93.31         2.77 o                         
  -4   2   3         98.64         99.44         2.32 o                         
  -3   2   3        151.71        141.51         2.13 o                         
  -2   2   3        120.78        116.64         1.97 o                         
  -1   2   3        441.76        455.64         7.61 o                         
   0   2   3       1600.70       1611.45        34.83 o                         
   1   2   3        441.86        435.26        11.06 o                         
   2   2   3        121.14        114.68         2.86 o                         
   3   2   3        151.29        141.08         2.31 o                         
   4   2   3         98.62         99.47         2.09 o                         
   5   2   3         80.24         84.38         3.51 o                         
   6   2   3         15.47         12.45         2.98 o                         
  -6   3   3         10.16         16.94         2.67 o                         
  -5   3   3         33.00         40.35         2.58 o                         
  -4   3   3         74.12         76.36         2.36 o                         
  -3   3   3        163.92        182.07         2.28 o                         
  -2   3   3        407.85        404.22         4.93 o                         
  -1   3   3         43.31         49.65         1.09 o                         
   0   3   3        987.49       1074.98        16.25 o                         
   1   3   3         43.37         47.70         1.31 o                         
   2   3   3        407.58        401.12         6.50 o                         
   3   3   3        163.86        182.20         3.95 o                         
   4   3   3         74.03         71.09         3.31 o                         
   5   3   3         33.07         40.57         4.63 o                         
   6   3   3         10.14         19.01         4.30 o                         
  -5   4   3          1.21          1.36         1.79 o                         
  -4   4   3         16.30         17.55         1.45 o                         
  -3   4   3          5.13          5.55         0.86 o                         
  -2   4   3        465.03        503.52         6.66 o                         
  -1   4   3        459.77        472.26         6.12 o                         
   0   4   3       1060.08       1059.10        13.08 o                         
   1   4   3        459.74        465.13         7.17 o                         
   2   4   3        464.33        503.29         8.57 o                         
   3   4   3          5.08          6.81         1.40 o                         
   4   4   3         16.32         14.78         2.68 o                         
   5   4   3          1.19          1.49         3.17 o                         
  -5   5   3         17.81         17.43         2.62 o                         
  -4   5   3          3.21          4.45         1.57 o                         
  -3   5   3         68.04         79.10         2.45 o                         
  -2   5   3        161.24        157.79         3.07 o                         
  -1   5   3         25.45         27.59         1.08 o                         
   0   5   3         19.57         22.85         1.07 o                         
   1   5   3         25.47         28.82         1.49 o                         
   2   5   3        161.04        155.97         4.09 o                         
   3   5   3         67.99         74.39         3.26 o                         
   4   5   3          3.23          2.27         2.40 o                         
   5   5   3         17.84         17.61         4.23 o                         
  -4   6   3          2.82          7.61         4.39 o                         
  -3   6   3          6.07          5.29         1.71 o                         
  -2   6   3         14.92         10.66         1.64 o                         
  -1   6   3         26.43         28.45         1.61 o                         
   0   6   3        124.26        133.29         7.39 o                         
   1   6   3         26.43         29.36         1.78 o                         
   2   6   3         14.99         14.41         1.80 o                         
   3   6   3          6.05          8.91         2.06 o                         
   4   6   3          2.82          1.23         3.80 o                         
  -4   7   3         12.79         10.72         2.97 o                         
  -3   7   3         20.99         15.38         2.33 o                         
  -2   7   3         60.37         66.25         3.69 o                         
  -1   7   3         46.79         55.86         3.21 o                         
   0   7   3         19.75         15.18         1.88 o                         
   1   7   3         46.68         50.14         2.57 o                         
   2   7   3         60.46         59.42         3.89 o                         
   3   7   3         20.95         13.25         2.55 o                         
   4   7   3         12.78         12.80         3.42 o                         
  -3   8   3          3.44          3.74         2.51 o                         
  -2   8   3         16.18         16.30         3.41 o                         
  -1   8   3         36.39         35.50         3.12 o                         
   0   8   3          2.45          3.73         2.28 o                         
   1   8   3         36.41         35.27         3.02 o                         
   2   8   3         16.16         15.55         2.87 o                         
   3   8   3          3.46          1.01         3.08 o                         
  -2   9   3          4.90          5.53         3.30 o                         
  -1   9   3         16.56         21.53         2.98 o                         
   0   9   3         15.73         15.92         3.00 o                         
   1   9   3         16.58         19.15         4.48 o                         
   2   9   3          4.90          6.34         3.62 o                         
   4   0   4        205.75        221.85         5.49 o                         
   5   0   4          0.25         -1.11         1.39 o                         
   6   0   4          2.23         -1.54         2.65 o                         
  -6   1   4          0.05          1.72         2.52 o                         
  -5   1   4         70.61         70.06         3.11 o                         
  -4   1   4        132.25        134.38         5.03 o                         
  -3   1   4         27.02         28.82         1.46 o                         
   3   1   4         27.06         25.57         2.35 o                         
   4   1   4        132.36        146.55         4.01 o                         
   5   1   4         70.61         70.01         4.21 o                         
   6   1   4          0.05          1.48         5.91 o                         
  -6   2   4         15.94         11.73         2.64 o                         
  -5   2   4          5.67          4.98         1.67 o                         
  -4   2   4          1.40          2.73         1.19 o                         
  -3   2   4         60.19         62.48         1.70 o                         
  -2   2   4         38.23         36.84         1.34 o                         
  -1   2   4        933.40        920.39        26.73 o                         
   1   2   4        933.69       1024.26        38.45 o                         
   2   2   4         38.37         37.00         1.64 o                         
   3   2   4         60.29         62.35         2.37 o                         
   4   2   4          1.41          1.93         1.74 o                         
   5   2   4          5.67          5.87         2.51 o                         
   6   2   4         15.90         15.58         5.20 o                         
  -5   3   4         71.51         69.61         2.97 o                         
  -4   3   4        180.21        208.94         4.41 o                         
  -3   3   4        103.79        104.98         2.10 o                         
  -2   3   4        392.32        394.83         5.54 o                         
  -1   3   4        258.32        243.07         4.38 o                         
   0   3   4       1066.74       1164.55        20.71 o                         
   1   3   4        258.75        245.19         6.43 o                         
   2   3   4        392.08        397.79         9.53 o                         
   3   3   4        103.83        108.17         2.94 o                         
   4   3   4        180.43        213.29         6.17 o                         
   5   3   4         71.56         78.88         5.11 o                         
  -5   4   4          8.03         11.31         2.02 o                         
  -4   4   4         21.55         25.23         1.63 o                         
  -3   4   4         66.83         66.16         1.87 o                         
  -2   4   4         59.15         54.57         1.46 o                         
  -1   4   4        352.39        340.66         4.95 o                         
   0   4   4         52.62         51.36         1.28 o                         
   1   4   4        352.20        345.15         6.25 o                         
   2   4   4         59.05         53.88         2.03 o                         
   3   4   4         66.95         65.20         2.75 o                         
   4   4   4         21.59         19.62         2.59 o                         
   5   4   4          7.99         12.66         3.72 o                         
  -5   5   4          3.14          5.87         2.54 o                         
  -4   5   4         70.47         71.99         2.92 o                         
  -3   5   4        109.60        108.61         2.80 o                         
  -2   5   4        193.39        189.04         3.50 o                         
  -1   5   4        168.25        169.46         3.35 o                         
   0   5   4         47.08         39.10         1.40 o                         
   1   5   4        168.19        176.33         4.05 o                         
   2   5   4        193.03        186.35         4.46 o                         
   3   5   4        109.46        106.56         4.04 o                         
   4   5   4         70.56         72.77         4.26 o                         
   5   5   4          3.15          4.23         3.71 o                         
  -4   6   4         11.20          9.18         2.41 o                         
  -3   6   4         42.86         43.05         2.64 o                         
  -2   6   4         39.21         39.12         2.43 o                         
  -1   6   4        179.01        195.34         4.67 o                         
   0   6   4         99.97        110.23         3.46 o                         
   1   6   4        178.95        195.58         4.91 o                         
   2   6   4         39.12         37.67         2.32 o                         
   3   6   4         42.75         40.81         2.82 o                         
   4   6   4         11.16         11.77         2.92 o                         
  -4   7   4          1.71          0.13         2.52 o                         
  -3   7   4          7.02          5.34         2.35 o                         
  -2   7   4         17.29         21.73         2.84 o                         
  -1   7   4          9.38          7.84         2.05 o                         
   0   7   4          2.93          3.40         1.63 o                         
   1   7   4          9.36          7.89         1.71 o                         
   2   7   4         17.26         21.58         2.53 o                         
   3   7   4          7.00          4.96         2.31 o                         
   4   7   4          1.70         -0.04         2.98 o                         
  -3   8   4          3.42          2.97         2.64 o                         
  -2   8   4         27.80         29.85         3.87 o                         
  -1   8   4          0.24          0.27         2.36 o                         
   0   8   4         75.61         78.01         4.28 o                         
   1   8   4          0.23          1.83         2.35 o                         
   2   8   4         27.79         27.34         4.23 o                         
   3   8   4          3.46          2.48         2.99 o                         
  -1   9   4         17.64         18.74         3.11 o                         
   0   9   4          0.34          1.84         2.67 o                         
   1   9   4         17.72         19.15         3.09 o                         
  -5   1   5        105.73         79.60        16.84 o                         
  -4   1   5         29.43         36.68         9.26 o                         
   4   1   5         29.51         14.85         3.65 o                         
  -5   2   5         85.82         87.90         4.17 o                         
  -4   2   5         87.53         80.61         3.08 o                         
  -3   2   5         60.79         48.21         2.32 o                         
   3   2   5         60.74         43.73         9.73 o                         
   4   2   5         87.75         75.95         3.72 o                         
   5   2   5         85.85         84.99         5.55 o                         
  -5   3   5         43.51         44.04         2.97 o                         
  -4   3   5         15.51         16.48         1.95 o                         
  -3   3   5        465.58        455.65         7.35 o                         
  -2   3   5         27.66         33.29         2.17 o                         
  -1   3   5         57.86         59.27         3.85 o                         
   0   3   5          0.01          3.30         2.15 o                         
   1   3   5         57.85         54.24         3.07 o                         
   2   3   5         27.56         26.66         2.15 o                         
   3   3   5        465.66        449.04         9.24 o                         
   4   3   5         15.40         18.08         2.45 o                         
   5   3   5         43.63         46.32         4.23 o                         
  -5   4   5          0.13         -1.07         2.23 o                         
  -4   4   5          7.95          7.32         1.66 o                         
  -3   4   5        219.89        238.66         4.57 o                         
  -2   4   5         26.22         23.72         1.54 o                         
  -1   4   5        107.35        117.15         2.75 o                         
   0   4   5        171.83        190.53         4.88 o                         
   1   4   5        107.43        111.95         3.63 o                         
   2   4   5         26.18         23.02         1.61 o                         
   3   4   5        219.92        244.28         6.32 o                         
   4   4   5          7.98          6.44         2.19 o                         
   5   4   5          0.13          0.16         3.74 o                         
  -5   5   5          0.73          3.60         2.58 o                         
  -4   5   5         11.44         13.86         2.13 o                         
  -3   5   5         31.80         34.62         1.92 o                         
  -2   5   5         71.33         73.11         2.47 o                         
  -1   5   5         28.46         30.17         1.41 o                         
   0   5   5         51.37         54.92         2.11 o                         
   1   5   5         28.64         28.00         1.83 o                         
   2   5   5         71.54         67.34         2.87 o                         
   3   5   5         31.86         30.74         2.36 o                         
   4   5   5         11.48          8.06         2.65 o                         
   5   5   5          0.73         -0.03         3.79 o                         
  -4   6   5          2.49          3.00         2.94 o                         
  -3   6   5         46.28         45.47         2.69 o                         
  -2   6   5         12.64         10.48         2.10 o                         
  -1   6   5        205.01        194.31         5.35 o                         
   0   6   5        172.49        149.65         4.51 o                         
   1   6   5        204.59        206.52         5.59 o                         
   2   6   5         12.62         13.51         2.14 o                         
   3   6   5         46.38         44.17         3.00 o                         
   4   6   5          2.48          2.62         2.87 o                         
  -4   7   5         13.50         11.05         3.13 o                         
  -3   7   5          4.02          1.31         2.73 o                         
  -2   7   5         71.18         69.02         4.66 o                         
  -1   7   5          0.56         -0.16         1.80 o                         
   0   7   5        102.67        100.79         3.90 o                         
   1   7   5          0.57         -0.13         1.83 o                         
   2   7   5         71.03         78.11         3.83 o                         
   3   7   5          4.03          3.79         2.45 o                         
   4   7   5         13.57         12.34         6.69 o                         
  -3   8   5         12.35         15.01         3.32 o                         
  -2   8   5         10.48          8.10         3.23 o                         
  -1   8   5         52.90         55.17         3.79 o                         
   0   8   5         29.94         30.17         3.26 o                         
   1   8   5         52.76         60.55         3.78 o                         
   2   8   5         10.43         10.01         3.26 o                         
   3   8   5         12.42         16.53         3.89 o                         
  -1   9   5         38.68         37.98         3.94 o                         
   0   9   5          6.23          6.28         2.84 o                         
   1   9   5         38.70         38.04         3.83 o                         
  -5   3   6          8.28          8.76        16.03 o                         
  -4   3   6         37.95         47.36        15.71 o                         
  -3   3   6         40.71         47.57        13.31 o                         
   4   3   6         37.95         27.25         7.23 o                         
   5   3   6          8.29          1.33         5.79 o                         
  -5   4   6         16.65          2.92         3.62 o                         
  -4   4   6         13.54         10.83         2.16 o                         
  -3   4   6         30.63         25.82         1.92 o                         
  -2   4   6        210.32        180.74        11.32 o                         
  -1   4   6        123.79        127.11         5.06 o                         
   0   4   6        159.49        164.59         9.87 o                         
   1   4   6        123.76        118.43         6.82 o                         
   2   4   6        210.09        201.10        10.41 o                         
   3   4   6         30.68         27.92         2.75 o                         
   4   4   6         13.61         12.99         3.69 o                         
   5   4   6         16.68         15.37         6.26 o                         
  -5   5   6          3.62          4.97         3.92 o                         
  -4   5   6         51.84         48.05         3.86 o                         
  -3   5   6         41.64         45.82         2.59 o                         
  -2   5   6         99.09         89.37         3.18 o                         
  -1   5   6         40.38         43.93         1.89 o                         
   0   5   6          0.01          0.57         1.44 o                         
   1   5   6         40.32         44.68         4.19 o                         
   2   5   6         99.20         99.00         3.93 o                         
   3   5   6         41.55         51.56         2.95 o                         
   4   5   6         51.81         56.24         4.69 o                         
   5   5   6          3.66          0.32         4.34 o                         
  -4   6   6          1.47          3.00         3.28 o                         
  -3   6   6         15.10         20.09         2.57 o                         
  -2   6   6         56.39         58.38         3.38 o                         
  -1   6   6         76.27         85.04         3.51 o                         
   0   6   6         36.98         37.92         2.55 o                         
   1   6   6         76.25         84.76         4.10 o                         
   2   6   6         56.31         56.87         3.23 o                         
   3   6   6         15.12         16.96         2.59 o                         
   4   6   6          1.48          2.98         2.93 o                         
  -3   7   6         27.02         23.50         4.75 o                         
  -2   7   6         62.23         59.46         4.60 o                         
  -1   7   6          5.62          5.56         2.23 o                         
   0   7   6         11.96          7.95         2.32 o                         
   1   7   6          5.59          9.43         2.49 o                         
   2   7   6         62.34         62.49         3.96 o                         
   3   7   6         26.95         18.22         3.22 o                         
  -2   8   6         22.11         24.08         3.56 o                         
  -1   8   6         11.67          8.42         3.02 o                         
   0   8   6         55.37         51.96         4.46 o                         
   1   8   6         11.70          7.79         2.55 o                         
   2   8   6         22.05         18.79         3.85 o                         
   0   9   6          0.19          0.72         2.94 o                         
  -3   5   7         26.20         29.53        10.82 o                         
  -2   5   7          9.72          9.46         5.18 o                         
   2   5   7          9.68          3.73         9.46 o                         
   3   5   7         26.05         10.95         3.81 o                         
  -4   6   7          3.70          1.56         9.78 o                         
  -3   6   7          0.21          1.55         2.95 o                         
  -2   6   7         29.17         19.67         3.07 o                         
  -1   6   7         32.13         34.43         2.97 o                         
   0   6   7          0.23         -2.08         2.51 o                         
   1   6   7         32.11         27.75         3.22 o                         
   2   6   7         29.16         35.50         3.47 o                         
   3   6   7          0.21          0.44         2.48 o                         
   4   6   7          3.66         -2.68         6.70 o                         
  -3   7   7         66.94         73.56         6.80 o                         
  -2   7   7         38.01         40.29         3.91 o                         
  -1   7   7         55.13         57.30         4.23 o                         
   0   7   7         41.60         45.84         4.59 o                         
   1   7   7         55.30         54.56         4.36 o                         
   2   7   7         38.05         37.01         3.82 o                         
   3   7   7         66.90         76.79         6.61 o                         
  -2   8   7          0.90          0.08         3.73 o                         
  -1   8   7          2.63          6.56         3.57 o                         
   0   8   7         13.43         13.10         3.79 o                         
   1   8   7          2.65         -0.01         3.05 o                         
   2   8   7          0.89          3.02         3.20 o                         
  -1   8   8         13.16          0.05         7.11 o                         
   0   8   8         35.54         44.03        10.10 o                         
   1   8   8         13.20         18.11         6.03 o                         
                                                                                
