# Supplementary material for: High-pressure single-crystal diffraction at the Australian Synchrotron
Source: J Synchrotron Radiat. 2023 Jun 15;30(Pt 4):841–6. doi: 10.1107/S160057752300406X (PMC10325021; doi:10.1107/S160057752300406X)
Supplement: Supplementary file 4 [file s-30-00841-threonine_150000kPasup4.hkl]

data_threonine_150000kPa                                                        
_shelx_title ' Thr_merge_1_6 in P2(1)2(1)2(1)'                                  
_shelx_refln_list_code          4                                               
_shelx_F_calc_maximum       61.23                                               
_exptl_crystal_F_000       256.00                                               
_reflns_d_resolution_high  0.7642                                               
                                                                                
loop_                                                                           
 _space_group_symop_operation_xyz                                               
 'x, y, z'                                                                      
 '-x+1/2, -y, z+1/2'                                                            
 '-x, y+1/2, -z+1/2'                                                            
 'x+1/2, -y+1/2, -z'                                                            
                                                                                
_cell_length_a     5.1489                                                       
_cell_length_b     7.7304                                                       
_cell_length_c    13.6017                                                       
_cell_angle_alpha  90.000                                                       
_cell_angle_beta   90.000                                                       
_cell_angle_gamma  90.000                                                       
                                                                                
_shelx_F_squared_multiplier     1.000                                           
                                                                                
loop_                                                                           
 _refln_index_h                                                                 
 _refln_index_k                                                                 
 _refln_index_l                                                                 
 _refln_F_squared_calc                                                          
 _refln_F_squared_meas                                                          
 _refln_F_squared_sigma                                                         
 _refln_observed_status                                                         
   2   0   0       1413.61       1613.79         3.18 o                         
   1   1   0       2285.46       2236.43         4.25 o                         
   2   1   0         12.72          6.10         0.31 o                         
   3   1   0        174.62        154.92         1.95 o                         
   4   1   0         10.61         11.32         0.92 o                         
   0   2   0       3748.72       3617.94         8.49 o                         
   1   2   0         34.75         31.66         0.65 o                         
   2   2   0       1495.35       1547.41         5.01 o                         
   3   2   0         92.49        114.46         1.80 o                         
   4   2   0        151.58        136.66         3.08 o                         
   5   2   0          4.53          6.13         1.10 o                         
   1   3   0          2.21          3.27         0.24 o                         
   2   3   0        426.62        422.99         3.57 o                         
   3   3   0         11.58         12.29         0.80 o                         
   4   3   0        283.09        252.04         3.83 o                         
   5   3   0         21.20         26.12         1.98 o                         
   0   4   0        147.09        139.04         4.60 o                         
   1   4   0         81.98         82.04         1.53 o                         
   2   4   0         36.54         37.25         0.72 o                         
   3   4   0         12.49         10.78         0.76 o                         
   4   4   0          3.63          3.51         0.65 o                         
   6   4   0          1.80          0.78         4.32 o                         
   1   5   0          4.60          3.49         0.38 o                         
   2   5   0        114.46        107.21         1.78 o                         
   3   5   0         30.56         26.27         0.70 o                         
   4   5   0         29.85         31.98         2.31 o                         
   5   5   0          3.39          0.71         1.26 o                         
   0   6   0        111.48        115.51         1.97 o                         
   1   6   0         19.66         14.58         0.64 o                         
   2   6   0         69.59         70.34         2.07 o                         
   3   6   0          7.26          5.11         0.50 o                         
   4   6   0          1.08          0.26         1.07 o                         
   1   7   0         25.24         30.17         1.19 o                         
   2   7   0         21.62         21.87         0.91 o                         
   3   7   0          4.32          2.79         1.49 o                         
   0   8   0         17.85         17.45         2.39 o                         
   1   8   0         72.17         76.24         5.44 o                         
   2   8   0         22.83         23.15         2.68 o                         
   1   0   1       1088.41       1181.97         3.57 o                         
   2   0   1        328.03        285.92         1.42 o                         
   3   0   1        444.20        425.64         2.23 o                         
   4   0   1         29.47         26.68         0.77 o                         
  -5   1   1         11.68         10.64         1.25 o                         
  -4   1   1         13.89         18.43         0.85 o                         
  -3   1   1        260.05        258.04         1.97 o                         
  -2   1   1        191.83        188.03         1.43 o                         
  -1   1   1       1013.14        962.24         3.39 o                         
   0   1   1        911.07        846.42         2.11 o                         
   1   1   1       1013.60        958.55         3.49 o                         
   2   1   1        191.45        187.23         2.09 o                         
   3   1   1        259.62        253.29         2.89 o                         
   4   1   1         13.92         18.56         0.94 o                         
   5   1   1         11.66         15.37         4.49 o                         
  -5   2   1         34.83         37.16         1.55 o                         
  -4   2   1          1.15          1.32         0.53 o                         
  -3   2   1        305.54        319.40         4.92 o                         
  -2   2   1         42.73         49.06         0.91 o                         
  -1   2   1       2612.09       2473.92         4.41 o                         
   0   2   1       1932.53       1979.73         3.93 o                         
   1   2   1       2611.66       2464.00         4.17 o                         
   2   2   1         42.88         52.36         1.01 o                         
   3   2   1        304.96        309.30         5.63 o                         
   4   2   1          1.14          1.26         0.53 o                         
   5   2   1         34.84         38.09         1.63 o                         
  -5   3   1         37.01         34.03         1.54 o                         
  -4   3   1         28.49         31.60         1.24 o                         
  -3   3   1         10.32          9.03         0.86 o                         
  -2   3   1        348.63        342.39         3.79 o                         
  -1   3   1         26.49         24.71         0.50 o                         
   0   3   1         32.13         31.38         0.70 o                         
   1   3   1         26.56         24.47         0.51 o                         
   2   3   1        348.65        346.90         7.29 o                         
   3   3   1         10.37          9.55         0.72 o                         
   4   3   1         28.52         30.61         1.24 o                         
   5   3   1         37.07         34.23         1.45 o                         
  -6   4   1         31.89          8.20         4.25 o                         
  -5   4   1        100.15         86.83         3.62 o                         
  -4   4   1         57.88         52.68         1.69 o                         
  -3   4   1         10.14          7.22         0.50 o                         
  -2   4   1         83.77         78.87         1.34 o                         
  -1   4   1         88.54         91.78         1.13 o                         
   0   4   1        515.95        528.90        20.28 o                         
   1   4   1         88.64         90.23         1.48 o                         
   2   4   1         83.81         80.59         1.19 o                         
   3   4   1         10.10          6.69         0.50 o                         
   4   4   1         57.86         51.83         1.70 o                         
   5   4   1        100.24         92.56         2.50 o                         
  -5   5   1         94.86        102.67        12.01 o                         
  -4   5   1         11.68         10.59         1.06 o                         
  -3   5   1         89.91         92.57         1.62 o                         
  -2   5   1         23.84         24.11         0.71 o                         
  -1   5   1          2.12          2.56         0.37 o                         
   0   5   1          7.37          8.67         0.49 o                         
   1   5   1          2.12          2.43         0.42 o                         
   2   5   1         23.84         24.72         0.74 o                         
   3   5   1         89.95         86.10         2.50 o                         
   4   5   1         11.73         10.45         1.03 o                         
   5   5   1         94.83         94.34         3.74 o                         
  -4   6   1         21.53         24.75         1.51 o                         
  -3   6   1         89.98         79.30         2.07 o                         
  -2   6   1        195.21        205.60        10.13 o                         
  -1   6   1         40.53         43.53         1.04 o                         
   0   6   1        333.04        321.69         2.57 o                         
   1   6   1         40.50         41.24         1.03 o                         
   2   6   1        195.75        183.41         2.79 o                         
   3   6   1         90.20         86.87         1.79 o                         
   4   6   1         21.50         24.51         1.41 o                         
  -3   7   1         70.02         53.98        17.80 o                         
  -2   7   1         66.52         63.87         2.70 o                         
  -1   7   1         13.39         13.94         1.15 o                         
   0   7   1         44.70         39.26         1.23 o                         
   1   7   1         13.37         12.54         0.84 o                         
   2   7   1         66.67         63.59         1.60 o                         
   3   7   1         70.10         65.37         2.14 o                         
  -2   8   1         43.33         41.99         4.34 o                         
  -1   8   1         38.54         34.78         2.11 o                         
   0   8   1         53.58         50.32         3.71 o                         
   1   8   1         38.40         35.91         1.78 o                         
   2   8   1         43.46         47.01         2.86 o                         
  -2   9   1          8.67         -0.74         2.16 o                         
  -1   9   1          8.90          7.78         1.90 o                         
   0   9   1         22.59         22.59         1.68 o                         
   1   9   1          8.91          9.71         2.47 o                         
   2   9   1          8.63          5.29        24.45 o                         
   2   0   2          1.37          0.26         0.23 o                         
   3   0   2        304.01        307.30         1.93 o                         
   4   0   2          4.47          4.64         0.41 o                         
  -5   1   2         86.94         89.94         5.37 o                         
  -4   1   2         80.35         82.96         1.30 o                         
  -3   1   2        395.32        374.20         2.93 o                         
  -2   1   2        151.51        146.06         3.48 o                         
  -1   1   2        633.14        669.52        12.17 o                         
   0   1   2        303.30        184.94         2.98 o                         
   1   1   2        632.68        660.72         6.60 o                         
   2   1   2        151.73        143.26         1.94 o                         
   3   1   2        395.50        374.93         4.37 o                         
   4   1   2         80.37         76.55         1.59 o                         
   5   1   2         86.98         87.99         7.50 o                         
  -5   2   2         32.28         33.12         1.55 o                         
  -4   2   2         69.45         73.33         2.11 o                         
  -2   2   2        305.31        305.48         2.98 o                         
  -1   2   2       1375.72       1379.63         7.07 o                         
   0   2   2         68.82         99.45         1.03 o                         
   1   2   2       1374.81       1389.57         7.15 o                         
   2   2   2        304.39        307.79         2.10 o                         
   4   2   2         69.41         73.38         1.75 o                         
   5   2   2         32.36         29.83         3.65 o                         
  -5   3   2         55.54         56.82         2.49 o                         
  -4   3   2          7.76          9.44         0.85 o                         
  -3   3   2         42.64         52.55         1.68 o                         
  -2   3   2         33.07         33.39         0.83 o                         
  -1   3   2         91.05         91.84         1.16 o                         
   0   3   2        244.60        247.46         2.23 o                         
   1   3   2         90.95         91.43         1.55 o                         
   2   3   2         32.99         32.33         0.83 o                         
   3   3   2         42.52         52.53         1.49 o                         
   4   3   2          7.76          8.96         0.88 o                         
   5   3   2         55.51         59.91         2.01 o                         
  -5   4   2         24.13         26.65         2.05 o                         
  -4   4   2         35.92         37.59         2.04 o                         
  -3   4   2         63.32         57.71         1.81 o                         
  -2   4   2        105.16        113.12         2.25 o                         
  -1   4   2        453.26        465.13         4.39 o                         
   1   4   2        453.20        493.49        10.44 o                         
   2   4   2        105.08        106.34         1.42 o                         
   3   4   2         63.52         62.19         1.91 o                         
   4   4   2         35.96         36.89         1.54 o                         
   5   4   2         24.03         24.73         1.67 o                         
  -5   5   2         10.81         12.15         1.80 o                         
  -4   5   2         23.57         29.26         1.78 o                         
  -3   5   2        147.79        156.07         3.22 o                         
  -2   5   2         57.56         57.49         1.27 o                         
  -1   5   2        128.91        130.96         1.81 o                         
   0   5   2         14.31         15.95         0.71 o                         
   1   5   2        129.25        129.41         1.73 o                         
   2   5   2         57.62         54.54         1.18 o                         
   3   5   2        147.80        163.83         3.17 o                         
   4   5   2         23.58         29.70         1.90 o                         
   5   5   2         10.76          8.32         1.77 o                         
  -4   6   2          5.03          5.03         1.82 o                         
  -3   6   2          7.70          7.10         1.12 o                         
  -2   6   2         62.53         63.01         2.37 o                         
  -1   6   2         19.99         19.54         0.87 o                         
   0   6   2          3.82          4.28         0.55 o                         
   1   6   2         19.94         18.49         0.82 o                         
   2   6   2         62.66         64.44         2.55 o                         
   3   6   2          7.66          8.15         1.02 o                         
   4   6   2          5.04          5.06         0.96 o                         
  -3   7   2         33.94         30.07         1.90 o                         
  -2   7   2         23.08         25.09         1.21 o                         
  -1   7   2         22.73         22.38         1.00 o                         
   0   7   2         18.53         18.42         0.90 o                         
   1   7   2         22.66         21.40         0.94 o                         
   2   7   2         23.15         23.93         1.13 o                         
   3   7   2         33.89         33.32         1.64 o                         
  -2   8   2         23.48         19.17         2.10 o                         
  -1   8   2         36.97         37.27         1.69 o                         
   0   8   2         45.25         45.86         1.63 o                         
   1   8   2         36.91         36.13         1.38 o                         
   2   8   2         23.58         21.08         1.19 o                         
  -2   9   2          7.01          0.28         1.70 o                         
  -1   9   2         10.19         17.65         2.16 o                         
   0   9   2         12.96         13.64         2.00 o                         
   1   9   2         10.23         13.63         2.05 o                         
   2   9   2          7.03          5.49         3.08 o                         
   3   0   3          0.09          0.50         0.32 o                         
   4   0   3          0.27          0.16         0.36 o                         
   5   0   3         19.77          9.44         4.63 o                         
  -5   1   3         10.67         11.31         1.54 o                         
  -4   1   3        530.82        556.61         4.21 o                         
  -3   1   3         12.90          9.64         4.76 o                         
  -2   1   3        553.89        523.13         5.93 o                         
   2   1   3        554.30        531.35         5.90 o                         
   3   1   3         12.94         12.49         1.08 o                         
   4   1   3        530.54        539.50         4.01 o                         
   5   1   3         10.67         10.88         1.31 o                         
  -5   2   3         88.49         91.55         2.49 o                         
  -4   2   3         99.79        112.49         3.77 o                         
  -3   2   3        133.44        141.69         2.54 o                         
  -2   2   3        147.01        123.28         1.57 o                         
  -1   2   3        411.74        458.19         2.97 o                         
   0   2   3       1564.49       1492.26         6.29 o                         
   1   2   3        411.79        465.52         2.89 o                         
   2   2   3        147.40        117.08         1.43 o                         
   3   2   3        133.05        146.54         2.50 o                         
   4   2   3         99.78        108.47         2.52 o                         
   5   2   3         88.24         72.53        16.19 o                         
  -6   3   3          7.47          0.80         1.84 o                         
  -5   3   3         38.01         42.29         2.80 o                         
  -4   3   3         72.06         74.22         2.30 o                         
  -3   3   3        186.14        183.61         3.11 o                         
  -2   3   3        389.71        417.86         3.03 o                         
  -1   3   3         41.93         47.28         1.17 o                         
   0   3   3       1060.53       1060.13         4.10 o                         
   1   3   3         41.98         49.51         1.21 o                         
   2   3   3        389.43        416.86         3.44 o                         
   3   3   3        186.08        179.01         2.95 o                         
   4   3   3         71.98         74.53         3.58 o                         
   5   3   3         38.09         40.05         2.36 o                         
  -6   4   3          0.95          0.54         2.48 o                         
  -5   4   3          1.87          1.95         1.21 o                         
  -4   4   3         15.12         16.71         1.38 o                         
  -3   4   3          5.24          5.68         0.85 o                         
  -2   4   3        460.06        506.42         3.86 o                         
  -1   4   3        454.50        478.02         3.74 o                         
   1   4   3        454.51        474.74         4.53 o                         
   2   4   3        459.37        502.21         4.32 o                         
   3   4   3          5.22          6.10         0.82 o                         
   4   4   3         15.14         17.41         1.21 o                         
   5   4   3          1.84          1.94         0.85 o                         
  -5   5   3         19.88         17.92         2.04 o                         
  -4   5   3          4.82          4.20         1.07 o                         
  -3   5   3         80.92         74.94         3.23 o                         
  -2   5   3        155.28        160.86         2.06 o                         
  -1   5   3         24.23         26.26         0.86 o                         
   0   5   3         21.51         23.47         0.82 o                         
   1   5   3         24.26         27.54         0.88 o                         
   2   5   3        155.04        157.33         2.41 o                         
   3   5   3         80.88         79.87         3.16 o                         
   4   5   3          4.83          4.08         0.90 o                         
   5   5   3         19.90         19.71         1.42 o                         
  -3   6   3          7.92          6.89         1.09 o                         
  -2   6   3         15.12         14.79         1.11 o                         
  -1   6   3         26.68         31.01         1.03 o                         
   0   6   3        126.61        132.32         1.96 o                         
   1   6   3         26.71         29.38         0.99 o                         
   2   6   3         15.19         14.41         1.11 o                         
   3   6   3          7.90          6.88         1.02 o                         
   4   6   3          5.91          4.86         1.03 o                         
  -3   7   3         18.64         17.22         1.52 o                         
  -2   7   3         54.16         64.28         2.38 o                         
  -1   7   3         52.16         48.76         1.42 o                         
   0   7   3         19.85         18.17         1.00 o                         
   1   7   3         52.05         48.24         1.31 o                         
   2   7   3         54.26         60.51         1.50 o                         
   3   7   3         18.60         18.47         1.34 o                         
  -2   8   3         17.40         18.89         1.20 o                         
  -1   8   3         33.14         36.10         1.28 o                         
   0   8   3          2.09          2.18         0.62 o                         
   1   8   3         33.16         34.82         1.23 o                         
   2   8   3         17.39         18.54         1.12 o                         
  -2   9   3          3.55          3.14         1.59 o                         
  -1   9   3         19.57         20.52         2.16 o                         
   0   9   3         19.43         17.89         1.03 o                         
   1   9   3         19.59         17.33         1.95 o                         
   2   9   3          3.55          3.42         2.19 o                         
   4   0   4        232.52        259.14         3.37 o                         
  -5   1   4         71.68         89.02         3.68 o                         
  -4   1   4        136.50        148.19         3.82 o                         
   4   1   4        136.61        154.73         4.06 o                         
   5   1   4         71.67         79.15         3.22 o                         
  -5   2   4          5.59          4.78         1.65 o                         
  -4   2   4          1.12          2.58         1.14 o                         
  -3   2   4         55.15         62.28         2.56 o                         
  -1   2   4        850.04        705.50         6.37 o                         
   1   2   4        850.34        696.66         6.97 o                         
   4   2   4          1.12          2.27         0.98 o                         
   5   2   4          5.60          4.20         1.38 o                         
  -5   3   4         79.78         85.90         4.12 o                         
  -4   3   4        180.08        200.49         4.99 o                         
  -3   3   4        101.14        110.48         1.98 o                         
  -2   3   4        370.58        420.27        12.01 o                         
  -1   3   4        221.72        258.62         3.22 o                         
   0   3   4       1081.55       1119.37         4.62 o                         
   1   3   4        222.10        254.29         6.33 o                         
   2   3   4        370.42        412.38         3.95 o                         
   3   3   4        101.21        101.78         3.29 o                         
   4   3   4        180.26        190.39         4.72 o                         
  -6   4   4         19.26         -0.24         2.59 o                         
  -5   4   4          8.90         10.83         2.04 o                         
  -3   4   4         68.12         68.90         1.72 o                         
  -2   4   4         57.55         57.19         1.70 o                         
  -1   4   4        336.56        351.68         4.06 o                         
   0   4   4         56.92         54.91         1.10 o                         
   1   4   4        336.37        346.62        11.13 o                         
   2   4   4         57.45         59.34         1.36 o                         
   3   4   4         68.26         65.31         2.50 o                         
   5   4   4          8.86          9.24         1.67 o                         
  -5   5   4          2.17          4.99         1.81 o                         
  -4   5   4         67.05         71.83         8.23 o                         
  -2   5   4        211.77        192.07         3.44 o                         
  -1   5   4        175.40        180.10         2.49 o                         
   0   5   4         42.37         39.39         1.03 o                         
   1   5   4        175.36        175.57         2.60 o                         
   2   5   4        211.39        191.97         3.33 o                         
   3   5   4        113.26        107.20         3.10 o                         
   4   5   4         67.14         71.88         2.92 o                         
   5   5   4          2.18          3.77         1.48 o                         
  -3   6   4         44.09         43.36         2.50 o                         
  -2   6   4         36.94         41.28         1.52 o                         
  -1   6   4        179.95        193.67         2.84 o                         
   0   6   4         97.70        112.07         1.80 o                         
   1   6   4        179.90        191.79         2.71 o                         
   2   6   4         36.84         40.02         1.39 o                         
   3   6   4         43.99         42.12         1.83 o                         
   4   6   4          9.06         10.40         1.20 o                         
  -3   7   4          6.79          5.66         1.16 o                         
  -2   7   4         22.63         21.68         1.34 o                         
  -1   7   4          7.59          8.68         0.75 o                         
   1   7   4          7.57          8.70         0.73 o                         
   2   7   4         22.59         20.04         1.15 o                         
   3   7   4          6.77          5.17         1.01 o                         
  -2   8   4         29.42         29.38         3.79 o                         
  -1   8   4          0.19          0.48         0.64 o                         
   0   8   4         77.45         71.29         1.63 o                         
   1   8   4          0.19          0.90         0.62 o                         
  -1   9   4         17.81         19.08         1.54 o                         
   0   9   4          0.10          0.08         0.64 o                         
   1   9   4         17.87         17.44         1.58 o                         
  -4   1   5         12.39         -0.17         0.91 o                         
   4   1   5         12.44         38.70         5.02 o                         
  -4   2   5         84.20         82.40         3.21 o                         
  -3   2   5         53.84         52.04         2.30 o                         
   4   2   5         84.41        112.25         4.40 o                         
   5   2   5         90.00        125.50         6.72 o                         
  -4   3   5         16.72         16.58         1.85 o                         
  -3   3   5        482.60        468.12         6.98 o                         
  -2   3   5         30.52         29.05         1.71 o                         
  -1   3   5         49.21         48.42         1.98 o                         
   1   3   5         49.21         44.99         2.03 o                         
   2   3   5         30.39         30.56         1.94 o                         
   3   3   5        482.56        467.65         3.97 o                         
   4   3   5         16.61         17.31         1.87 o                         
   5   3   5         50.18         58.66         4.55 o                         
  -5   4   5          0.16          0.30         1.66 o                         
  -4   4   5          9.48          8.50         1.60 o                         
  -3   4   5        204.00        238.37         4.69 o                         
  -2   4   5         22.50         25.71         1.09 o                         
  -1   4   5        102.20        120.16         2.30 o                         
   0   4   5        145.07        182.74        16.55 o                         
   1   4   5        102.27        118.24         2.70 o                         
   2   4   5         22.47         26.26         1.01 o                         
   3   4   5        204.03        236.01         3.80 o                         
   4   4   5          9.52          7.63         1.52 o                         
   5   4   5          0.16         -0.15         1.73 o                         
  -5   5   5          1.05          1.02         1.68 o                         
  -4   5   5          8.56         14.77         2.00 o                         
  -3   5   5         27.78         31.25         1.43 o                         
  -2   5   5         73.96         71.36         1.81 o                         
  -1   5   5         29.72         32.88         1.50 o                         
   0   5   5         65.66         56.63         1.28 o                         
   1   5   5         29.89         30.71         1.14 o                         
   2   5   5         74.19         73.55         4.81 o                         
   3   5   5         27.82         31.95         1.19 o                         
   4   5   5          8.60         11.94         1.73 o                         
   5   5   5          1.05          0.33         1.68 o                         
  -3   6   5         47.72         51.70         2.16 o                         
  -2   6   5         12.57         13.92         1.06 o                         
  -1   6   5        203.99        205.93         3.71 o                         
   0   6   5        154.01        155.15         2.18 o                         
   1   6   5        203.59        197.63         3.40 o                         
   2   6   5         12.55         13.46         0.97 o                         
   3   6   5         47.83         46.78         2.65 o                         
   4   6   5          6.24          5.21         1.05 o                         
  -3   7   5          4.63          5.79         1.21 o                         
  -2   7   5         79.07         78.02         2.22 o                         
  -1   7   5          0.72          0.07         0.57 o                         
   0   7   5        106.49        104.67         1.93 o                         
   1   7   5          0.72          0.12         0.57 o                         
   2   7   5         78.93         76.21         1.97 o                         
   3   7   5          4.66          6.01         1.07 o                         
  -1   8   5         56.25         54.70         1.56 o                         
   0   8   5         34.98         30.27         1.19 o                         
   1   8   5         56.12         52.46         1.48 o                         
  -1   9   5         36.78         38.78         2.06 o                         
   1   9   5         36.79         35.56         1.98 o                         
  -4   3   6         25.19         -0.12         0.98 o                         
   4   3   6         25.19         30.17         3.31 o                         
  -5   4   6         12.92          0.30         1.53 o                         
  -4   4   6         13.42         11.50         1.72 o                         
  -3   4   6         23.29         28.61         1.70 o                         
  -2   4   6        205.66        181.79         4.47 o                         
  -1   4   6        108.47         98.33         6.65 o                         
   0   4   6        143.36         97.46         6.21 o                         
   1   4   6        108.44         93.20         2.08 o                         
   2   4   6        205.43        174.56         4.59 o                         
   3   4   6         23.33         30.92         1.34 o                         
   4   4   6         13.49         14.06         2.15 o                         
   5   4   6         12.93         16.92         7.77 o                         
  -4   5   6         48.81         56.02         3.06 o                         
  -3   5   6         48.25         54.08         2.52 o                         
  -2   5   6        100.81        103.69         4.32 o                         
  -1   5   6         46.96         44.43         1.81 o                         
   0   5   6          0.06          0.22         0.70 o                         
   1   5   6         46.88         43.65         4.91 o                         
   2   5   6        100.91         96.37         3.14 o                         
   3   5   6         48.14         50.68         2.85 o                         
   4   5   6         48.81         61.57         3.58 o                         
  -3   6   6         15.53         19.70         1.88 o                         
  -2   6   6         53.36         64.84         1.99 o                         
  -1   6   6         78.48         83.66         3.80 o                         
   0   6   6         49.05         45.43         2.82 o                         
   1   6   6         78.48         87.09         3.46 o                         
   2   6   6         53.28         61.27         1.71 o                         
   3   6   6         15.55         17.91         2.05 o                         
  -2   7   6         57.83         67.39         2.16 o                         
  -1   7   6          7.04          9.22         1.16 o                         
   0   7   6          9.46          6.41         1.54 o                         
   1   7   6          7.00          9.04         1.17 o                         
   2   7   6         57.94         62.56         2.29 o                         
  -2   8   6         21.15         27.19         4.34 o                         
  -1   8   6         14.90         14.74         1.23 o                         
   0   8   6         54.46         50.21         1.80 o                         
   1   8   6         14.94         14.61         1.13 o                         
   2   8   6         21.10         23.38         2.52 o                         
  -1   9   6          0.48          1.58         2.27 o                         
   1   9   6          0.48          1.56         1.67 o                         
  -3   5   7         13.71         -0.09         0.92 o                         
  -2   5   7          4.81          0.30         0.84 o                         
   2   5   7          4.77          4.98         1.15 o                         
   3   5   7         13.61         10.59         1.70 o                         
  -3   6   7          0.12          0.17         1.23 o                         
  -2   6   7         30.90         27.95         4.92 o                         
  -1   6   7         29.48         29.26         1.68 o                         
   1   6   7         29.46         28.44         4.31 o                         
   2   6   7         30.89         29.15         2.77 o                         
   3   6   7          0.12          0.37         1.19 o                         
  -2   7   7         36.00         36.04         3.87 o                         
  -1   7   7         46.65         56.03         2.90 o                         
   0   7   7         45.57         43.85         2.11 o                         
   1   7   7         46.78         51.25         5.75 o                         
   2   7   7         36.04         33.63         3.56 o                         
  -2   8   7          1.57          0.52         5.70 o                         
  -1   8   7          2.27          4.37         2.55 o                         
   0   8   7         12.89         12.13         1.57 o                         
   1   8   7          2.29          3.71         1.63 o                         
   2   8   7          1.55          1.34         1.50 o                         
   0   8   8         24.49         24.51         1.80 o                         
                                                                                
